# Supplementary material for: Discovery of Urinary Proteomic Signature for Differential Diagnosis of Acute Appendicitis
Source: Biomed Res Int. 2020 Apr 4;2020:3896263. doi: 10.1155/2020/3896263 (PMC7165319; doi:10.1155/2020/3896263)
Supplement: Supplementary 5 — Table S1: metadata of urine samples that analyzed in this study, including the sample ID, group label, dataset type, gender age, disease status, sampled date, sampled hospital, and MS instrument. [file 3896263.f5.xlsx]

## Sheet: Sheet1
Metadata of urine samples used in this study
Disease code: AA: acute appendicitis; CON: control acute abdomen; CHO: cholecystitis and cholelithiasis; PAN: pancreatitis; GP: gastrointestinal perforation; IO: intestinal obstruction ; OTH: other acute abdomen
Hospital code: BDH, Tianjin Baodi Hospital, Tianjin, China.
Sample ID	Disease group	Disease type	Gender	Age	Date sampled (yyyy/mm/dd)	Type of data set	Instrument
82063	AAD	AA	Female	55	2013.12.17	Discovery group	Orbitrap-Fusion
82066	AAD	AA	Male	62	2014.1.6	Discovery group	Orbitrap-Fusion
82067	AAD	AA	Female	72	2014.1.7	Discovery group	Orbitrap-Fusion
82068	AAD	AA	Female	31	2014.1.7	Discovery group	Orbitrap-Fusion
82070	AAD	AA	Female	60	2014.1.11	Discovery group	Orbitrap-Fusion
82071	AAD	AA	Female	22	2014.2.5	Discovery group	Orbitrap-Fusion
82073	AAD	AA	Male	7	2014.2.13	Discovery group	Orbitrap-Fusion
82074	AAD	AA	Male	25	2014.2.14	Discovery group	Orbitrap-Fusion
82075	AAD	AA	Male	32	2014.2.19	Discovery group	Orbitrap-Fusion
82076	AAD	AA	Male	51	2014.2.27	Discovery group	Orbitrap-Fusion
82077	AAD	AA	Female	14	2014.3.5	Discovery group	Orbitrap-Fusion
82078	AAD	AA	Female	38	2014.3.5	Discovery group	Orbitrap-Fusion
82080	AAD	AA	Male	28	2014.3.23	Discovery group	Orbitrap-Fusion
82081	AAD	AA	Male	14	2014.3.28	Discovery group	Orbitrap-Fusion
82082	AAD	AA	Female	57	2014.4.10	Discovery group	Orbitrap-Fusion
82083	AAD	AA	Female	30	2014.5.1	Discovery group	Orbitrap-Fusion
82084	AAD	AA	Male	46	2014.5.3	Discovery group	Orbitrap-Fusion
82087	AAD	AA	Female	59	2014.5.21	Discovery group	Orbitrap-Fusion
82088	AAD	AA	Male	20	2014.5.25	Discovery group	Orbitrap-Fusion
82089	AAD	AA	Male	20	2014.5.28	Discovery group	Orbitrap-Fusion
82090	AAD	AA	Female	52	2014.5.30	Discovery group	Orbitrap-Fusion
82091	AAD	AA	Male	25	2014.5.31	Discovery group	Orbitrap-Fusion
82092	AAD	AA	Male	60	2014..6.2	Discovery group	Orbitrap-Fusion
84100	AAD	AA	Female	18	2014.08.25	Discovery group	Orbitrap-Velos
84101	AAD	AA	Female	57	2014.08.25	Discovery group	Orbitrap-Velos
85825	AAD	AA	Female	59	2015.09.23	Discovery group	Orbitrap-Velos
85834	AAD	AA	Male	50	2015.10.06	Discovery group	Orbitrap-Velos
85841	AAD	AA	Male	16	2015.10.20	Discovery group	Orbitrap-Velos
85857	AAD	AA	Female	35	2015.11.07	Discovery group	Orbitrap-Velos
82285	AAD	AA	Female	25	2014.6.23	Discovery group	QExactive
82286	AAD	AA	Female	43	2.14.6.26	Discovery group	QExactive
82120	AAD	AA	Female	51	2014.4.4	Discovery group	Orbitrap-Fusion
84494	AAV	AA	Male	12	2014..6.11	Validation group	Orbitrap-QE-Plus
84495	AAV	AA	Male	21	2014..5.18	Validation group	Orbitrap-QE-Plus
84496	AAV	AA	Female	34	2014.7.14	Validation group	Orbitrap-QE-Plus
84505	AAV	AA	Female	64	2014.08.25	Validation group	Orbitrap-QE-Plus
84506	AAV	AA	Male	32	2014.12.1	Validation group	Orbitrap-QE-Plus
84629	AAV	AA	Male	37	2014.6.18	Validation group	Orbitrap-QE-Plus
84632	AAV	AA	Female	61	2014.12.25	Validation group	Orbitrap-QE-Plus
85442	AAV	AA	Female	27	2015.06.07	Validation group	Orbitrap-QE-Plus
85447	AAV	AA	Male	42	2015.06.07	Validation group	Orbitrap-QE-Plus
85446	AAV	AA	Female	33	2015.09.07	Validation group	Orbitrap-QE-Plus
85467	AAV	AA	Male	37	2015.08.03	Validation group	Orbitrap-QE-Plus
86530	AAV	AA	Female	26	2015.11.21	Validation group	Orbitrap-QE-Plus
86534	AAV	AA	Male	51	2015.12.13	Validation group	Orbitrap-QE-Plus
86542	AAV	AA	Female	24	2016.01.18	Validation group	Orbitrap-QE-Plus
86549	AAV	AA	Male	36	2016.01.23	Validation group	Orbitrap-QE-Plus
86550	AAV	AA	Male	10	2015.12.12	Validation group	Orbitrap-QE-Plus
82122	COND	CHO	Female	62	2014.1.16	Discovery group	Orbitrap-Fusion
82275	COND	CHO	Female	80	2014.6.22	Discovery group	Orbitrap-Fusion
82754	COND	CHO	Male	52	2014.7.15	Discovery group	Orbitrap-VelosPro
82757	COND	CHO	Male	59	2014.8.7	Discovery group	QExactive
83202	COND	CHO	Male	69	2014.09.15	Discovery group	Orbitrap-Velos
83590	COND	CHO	Female	72	2014.09.10	Discovery group	Orbitrap-Velos
85823	COND	CHO	Female	47	2015.09.22	Discovery group	Orbitrap-Velos
85826	COND	CHO	Male	65	2015.09.23	Discovery group	Orbitrap-Velos
85827	COND	CHO	Female	47	2015.09.23	Discovery group	Orbitrap-Velos
85830	COND	CHO	Female	76	2015.09.30	Discovery group	Orbitrap-Velos
85833	COND	CHO	Female	39	2015.10.05	Discovery group	Orbitrap-Velos
85842	COND	CHO	Female	24	2015.10.20	Discovery group	Orbitrap-Velos
85848	COND	CHO	Male	62	2015.10.28	Discovery group	Orbitrap-Velos
85852	COND	CHO	Female	20	2015.11.01	Discovery group	Orbitrap-Velos
85853	COND	CHO	Female	71	2015.11.01	Discovery group	Orbitrap-Velos
85856	COND	CHO	Female	62	2015.11.04	Discovery group	Orbitrap-Velos
85858	COND	CHO	Female	60	2015.11.11	Discovery group	Orbitrap-Velos
82126	COND	GP	Male	85	2014.1.16	Discovery group	Orbitrap-Fusion
84095	COND	GP	Male	52	2014.7.14	Discovery group	Orbitrap-Velos
83589	COND	GP	Male	47	2014.09.03	Discovery group	Orbitrap-Velos
83594	COND	GP	Male	59	2014.09.25	Discovery group	Orbitrap-Velos
85838	COND	GP	Female	90	2015.10.17	Discovery group	Orbitrap-Velos
85854	COND	GP	Female	70	2015.11.01	Discovery group	Orbitrap-Velos
82283	COND	GYN	Female	21	2014.7.9	Discovery group	QExactive
85845	COND	GYN	Female	28	2015.10.25	Discovery group	Orbitrap-Velos
85846	COND	GYN	Female	39	2015.10.25	Discovery group	Orbitrap-Velos
82759	COND	IO	Male	70	2014.7.15	Discovery group	QExactive
82760	COND	IO	Female	70	2014.7.15	Discovery group	QExactive
82761	COND	IO	Male	51	2014.7.24	Discovery group	QExactive
83177	COND	IO	Female	79	2014.7.10	Discovery group	Orbitrap-Velos
83591	COND	IO	Female	35	2014.09.10	Discovery group	Orbitrap-Velos
83592	COND	IO	Male	51	2014.09.16	Discovery group	Orbitrap-Velos
82284	COND	IO	Female	45	2014.7.9	Discovery group	Orbitrap-Velos
84429	COND	IO	Female	81	2014.11.13	Discovery group	Orbitrap-Velos
85850	COND	IO	Male	61	2015.10.29	Discovery group	Orbitrap-Velos
85824	COND	LA	Female	49	2015.09.22	Discovery group	Orbitrap-Velos
84096	COND	PAN	Female	51	2014.7.20	Discovery group	Orbitrap-Velos
85828	COND	PAN	Female	21	2015.09.26	Discovery group	Orbitrap-Velos
85832	COND	PAN	Female	37	2015.09.30	Discovery group	Orbitrap-Velos
85840	COND	PAN	Female	57	2015.10.20	Discovery group	Orbitrap-Velos
85843	COND	PAN	Female	44	2015.10.20	Discovery group	Orbitrap-Velos
84428	CONV	CHO	Male	73	2014.11.13	Validation group	Orbitrap-QE-Plus
85445	CONV	CHO	Male	77	2015.09.07	Validation group	Orbitrap-QE-Plus
85468	CONV	CHO	Male	52	2015.08.03	Validation group	Orbitrap-QE-Plus
85460	CONV	CHO	Male	72	2015.09.11	Validation group	Orbitrap-QE-Plus
85462	CONV	CHO	Male	74	2015.09.13	Validation group	Orbitrap-QE-Plus
85463	CONV	CHO	Female	28	2015.09.13	Validation group	Orbitrap-QE-Plus
86540	CONV	CHO	Female	52	2016.01.18	Validation group	Orbitrap-QE-Plus
86541	CONV	CHO	Male	35	2016.01.18	Validation group	Orbitrap-QE-Plus
86544	CONV	CHO	Male	87	2016.01.18	Validation group	Orbitrap-QE-Plus
86545	CONV	CHO	Female	51	2016.01.18	Validation group	Orbitrap-QE-Plus
86548	CONV	CHO	Male	71	2016.01.18	Validation group	Orbitrap-QE-Plus
86554	CONV	CHO	Female	70	2016.01.25	Validation group	Orbitrap-QE-Plus
86557	CONV	CHO	Female	60	2016.01.25	Validation group	Orbitrap-QE-Plus
86703	CONV	CHO	Female	64	2016.01.27	Validation group	Orbitrap-QE-Plus
86710	CONV	CHO	Male	75	2016.02.02	Validation group	Orbitrap-QE-Plus
85461	CONV	CW	Female	38	2015.09.11	Validation group	Orbitrap-QE-Plus
84636	CONV	GP	Male	84	2015.4.1	Validation group	Orbitrap-QE-Plus
86711	CONV	GP	Male	47	2016.02.04	Validation group	Orbitrap-QE-Plus
86716	CONV	GP	Male	65	2016.02	Validation group	Orbitrap-QE-Plus
86717	CONV	GP	Male	76	2016.02	Validation group	Orbitrap-QE-Plus
86718	CONV	GP	Male	62	2016.02	Validation group	Orbitrap-QE-Plus
85469	CONV	IO	Female	56	2015.09.18	Validation group	Orbitrap-QE-Plus
86533	CONV	IO	Male	34	2015.12.13	Validation group	Orbitrap-QE-Plus
86546	CONV	IO	Female	76	2016.01.18	Validation group	Orbitrap-QE-Plus
86709	CONV	IO	Female	66	2016.02.01	Validation group	Orbitrap-QE-Plus
86555	CONV	KF	Male	58	2016.01.25	Validation group	Orbitrap-QE-Plus
86558	CONV	OTH	Female	78	2016.01.27	Validation group	Orbitrap-QE-Plus
85444	CONV	PAN	Male	33	2015.09.05	Validation group	Orbitrap-QE-Plus
85471	CONV	PAN	Female	66	2015.09.21	Validation group	Orbitrap-QE-Plus
86529	CONV	PAN	Male	47	2015.11.15	Validation group	Orbitrap-QE-Plus
86531	CONV	PAN	Male	62	2015.11.21	Validation group	Orbitrap-QE-Plus
86538	CONV	PAN	Male	58	2016.01.18	Validation group	Orbitrap-QE-Plus
86551	CONV	PAN	Male	53	2016.01.25	Validation group	Orbitrap-QE-Plus
86552	CONV	PAN	Male	42	2016.01.25	Validation group	Orbitrap-QE-Plus
86553	CONV	PAN	Male	40	2016.01.25	Validation group	Orbitrap-QE-Plus
86704	CONV	PAN	Female	59	2016.01.27	Validation group	Orbitrap-QE-Plus
86705	CONV	PAN	Male	39	2016.01.27	Validation group	Orbitrap-QE-Plus
86706	CONV	PAN	Male	34	2016.01.27	Validation group	Orbitrap-QE-Plus
86707	CONV	PAN	Male	28	2016.02.01	Validation group	Orbitrap-QE-Plus
86712	CONV	PAN	Female	63	2016.02.04	Validation group	Orbitrap-QE-Plus
86539	CONV	SD	Female	75	2016.01.18	Validation group	Orbitrap-QE-Plus
86543	CONV	SD	Male	48	2016.01.18	Validation group	Orbitrap-QE-Plus
86547	CONV	SD	Female	48	2016.01.18	Validation group	Orbitrap-QE-Plus
85440	CONV	UNK	Female	14	2015.06.05	Validation group	Orbitrap-QE-Plus
85443	CONV	UNK	Female		2015.06	Validation group	Orbitrap-QE-Plus
