# Supplementary material for: Discovery of Urinary Proteomic Signature for Differential Diagnosis of Acute Appendicitis
Source: Biomed Res Int. 2020 Apr 4;2020:3896263. doi: 10.1155/2020/3896263 (PMC7165319; doi:10.1155/2020/3896263)
Supplement: Supplementary 6 — Table S2: sheet 1: relative abundances (iFOT) of discovery dataset; sheet 2: relative abundances (iFOT) of validation dataset; sheet 3: list of 287 outlier proteins in the AA group; sheet 4: list of 322 outlier proteins in the CON groups; sheet 5: list of 151 outlier proteins that are significantly different between AA and CON groups. [file 3896263.f6.xlsx]

## Sheet: Discovery dataset
Discovery dataset
GeneSymbol	AAD-1	AAD-2	AAD-3	AAD-4	AAD-5	AAD-6	AAD-7	AAD-8	AAD-9	AAD-10	AAD-11	AAD-12	AAD-13	AAD-14	AAD-15	AAD-16	AAD-17	AAD-18	AAD-19	AAD-20	AAD-21	AAD-22	AAD-23	AAD-24	AAD-25	AAD-26	AAD-27	AAD-28	AAD-29	AAD-30	AAD-31	AAD-32	COND-1	COND-2	COND-3	COND-4	COND-5	COND-6	COND-7	COND-8	COND-9	COND-10	COND-11	COND-12	COND-13	COND-14	COND-15	COND-16	COND-17
A1BG	8.45205	4.61719	3.45267	2.54884	4.75658	0.288356	8.07808	0.125616	20.0068	4.55144	0	5.90959	0.465116	4.69822	2.3489	0.679452	4.01377	3.31712	8.32877	5.79082	0.420274	0	0	0	0	0	37.4836	61.0904	23.239	12.2849	0	0	0	0	24.2014	40.8493	0	24.3973	15.3041	114.683	0.526301	9.71096	9.09726	0.0764384	20.2164	251.163	21.1726	0	0
A1CF	0	0	0	0	0	0	0	0	0	0	0	0	0	0	0	0	0	0	0	0	0	0	0	0	0	0	0	0	0	0	0	0	0	0	0	0	0	0	0	0	0	0	0	0	0	0	0	0	0
A2M	47.1377	4.34479	3.79849	3.6326	10.474	97.6548	2.45986	0.101096	0.189863	4.93849	51.7	1.13568	30.5301	3.95295	37.6027	0.740274	26.3233	35.7562	66.2274	7.85068	8.07808	12.7959	5.25507	1.16726	0.356164	73	22.5795	36.9014	25.6514	12.074	0	0.918219	8.61918	5.00507	1.43664	0	54.3479	3.70411	22.7027	0.297808	9.05205	1.04699	16.4651	0.121507	39.4795	10.5822	27.8425	5.74377	12.1021
A2ML1	11.8575	0	3.6926	6.46377	0	8.78356	0	0	0	2.97068	8.30342	14.9233	0.121918	1.49568	1.61822	19.0384	0	7.81096	0	0	10.5822	6.78205	0	0	24.3973	13.9795	0	0	0	21.7479	97.1767	5.31116	0	0	0	1.25658	1.0889	6.66342	0	8.60411	14.9616	5.44897	9.28151	0	3.54438	1.15493	0.518699	0.990137	0
AACS	0	0	0	0	0	0	0	0	0	0	0	0	0	0	0	0	0	0	0	0	0	0	0	0	0	0	0	0	0	0.055274	0	0	0	0	0	0	0	0	0	0	0	0	2.24712	0	0	0	0	0	0
AAMP	0	0	0	0	0	0	0	0	0	0	0	0	0	0	0	0	0	0	0	0	0	0	0	0	0	0	0	0	0	0	0	0	0	0	0	0	0	0	0	0	0	0	0	0	0	0	0	0	0
AARS	0	2.30527	2.77384	0	4.02849	1.02589	8.24247	3.36753	0.526301	2.64671	1.59973	1.40164	1.11342	2.63301	0.37137	0.623562	1.10897	0	5.89781	0.129096	0.431918	0	2.47863	3.25397	0	0	0.707808	0.720205	0	0.0735616	1.30301	0.928082	6.57425	0	4.58589	1.59973	0.573973	0.0326027	0.707808	0	0	0.199315	2.78137	0.0267123	0.0484932	0.784795	0.348904	0	0
AASDHPPT	0	0	0	0	0	0	0	0	0	0	0	0	0	0	0	0	0	0	0	0	0	0	0	0	0	0	0	0	0	0	0	0	0	0	0	0	0	0	0	0	0	0	0	0	0	0	0	0	0
ABAT	0	0	0	0	0	0	0	0.232192	0	0	0	0	0	0	0	1.68938	0.614521	0	0	1.87253	0.401096	0	0.415342	13.3733	0	0	0	0.897671	0	0	0	0	0	0	0	0	0	0.174932	0	0	0	0.265274	0	0.0304795	0	0	7.61644	0	0
ABCB1	75.0534	112.888	51.0055	62.8466	43.3767	27.2178	141.301	112.888	65.3562	62.3589	68.3521	64.1904	49.9507	99.0836	30.174	19.211	32.7959	16.8356	16.3856	53.9932	20.0068	15.6247	58.9425	37.8534	14.2973	36.0726	61.0904	11.4699	16.2336	93.3384	2.41507	57.411	84.6863	16.9651	35.5164	51.0055	108.632	31.8288	61.0904	12.026	21.0548	47.9479	51.7	32.0479	38.7849	15.1658	18.889	53.6233	19.5836
ABCB11	0	0	0	0	0	0	0	0	0	0	0	0	0	0	0	0	0	0	0	0	0	0	0	0	0.539247	0	0	0	0	0	5.78178	4.19164	0	0	0	3.11055	1.48226	0	0	0	0	0	0	0	0	0	0	0	0.158356
ABCB6	0	0	0	0	0	0	1.26507	0.535068	0.331849	0.095	1.82562	0.73137	0.612877	3.48404	0	0	0.358219	0	0	0	0	0	0.0819178	0	0	1.53493	0.533767	1.46308	0.712055	0.111918	0	0	0	0	1.29801	3.86644	8.64384	0	0.533767	0	0	0.116986	0.240342	0	0.0694521	0.847466	0	0	0.316918
ABCB7	0	0	0	0	0	0	0	0	0	0	0	0	0	0	0	0	0	0	0	0	0	0	0	0	0	0	0	0	0	0	0	0	0	0	0	0	0	0	0	0	0	0	0	0	0	0	0	0	0
ABCC2	0	0	0	0	0	0	0	0.277534	0.220822	0	0	0.52363	0.117877	0	0	0	0	0	0	0	0	0	0	0.541507	0	0	0	0	0	0.0642466	0	0	0	0	1.78521	0	0	0	0	0	0	0	0	0.00739726	0	0	0	0	0
ABCC4	0	0	0	0	0	0	2.43801	0.207534	0	0	0	0	0	0	0	0	0	0	0.557945	0	0	0	0	0.779932	0	0	0	0	0	0	0	0	11.6671	0	1.3626	0	0	0	0	0	0	0	0	0	0	0	0	0	0
ABCD3	0	0	0	0	0.671712	8.90068	0	0	0	0.626644	0	8.79726	0.326712	0	0.52363	2.65267	0	10.8712	0	0.168904	9.32466	0	0.0768493	1.44705	0	1.32555	0	0	0	0	9.65205	0	7.2376	0	0	1.73849	0.741918	1.12507	0	10.9658	1.56205	0	0	0.0823973	0.244932	0	0	2.47342	0.0915068
ABCD4	0	0	0	0	0	0	0	1.56973	0.59	0	0.895479	246.847	0.281918	0	0.276027	0.0457534	0.573973	0	0	0.156301	0.316918	0	0.628082	0	0	0	0	0	0	2.40959	0	0	0	0	0	3.24479	5.30356	0	0	0	0	0	0	0	0.0658904	0	0	0	0
ABCE1	0	0	0	0	0	0	0	0	0	0	0	0.689795	0	0	0	0	0	0.836438	0	0	0	0	0	0	0	0	0	0	0	0	0	0	0	0	0	0	0	0	0	0	0	0	0	0	0	0	0	0	0
ABCF1	0	0	0	0	0	0.330685	0	0.151055	0	0.240342	0	0	0.216027	0	0	0.0835616	0.375753	0	0	0	0	0	0.020274	0	0	0	0	0	0	0	0.574452	0	0	0	0	0	0	0	0	0	0	0	0	0	0	0	0	0	0
ABCF3	0	0	0	0	0	0	0	0	0	0	0	0	0	0	0	0	0	0	0	0	0	0	0	0	0	0	0	0	0	0	0	0	0	0	0	0	0	0	0	0	0	0	0	0	0	0	0	0	0
ABHD10	0	0	0	0	0	0	0	0	0	0	0	0	0	0	0	0	1.47096	0	0	0.425753	0	0	0.126301	1.07788	0	0	0.961781	0	0	0	0	0	0	3.20767	0	0	0	0.201644	0.961781	0	0	0	0	1.94712	0.259863	0	0	0	2.80877
ABHD11	0	0	0	0	0	0	0	0	0	0	0	0	0.266918	0	0	0	0	0	0	0	0	0	0	0	0	0	0	1.35164	0	0	0	0	0	0	0	0	0	0.132945	0	0	0	0	0	3.54438	0.347808	0	0	6.70116	2.12356
ABHD12	0	0	0	0	0	0	0	0	0	0	0	0	0	0	0	0	0	0	0	0	0	0	0	0	0	1.43849	0	0	0	0	0	0	0	0	0	0	0	0	0	0	0	0	0	0.0741096	0	0	0	0	0
ABHD14A	0	0	0	0	0	0	0	0	0	0	0	0	0	0	0	0	0	0	0	0	0	0	0	0	0	0	0	0	0	0	0	0	0	0	0	0	0	0	0	0	0	0	0	0	0	0	0	0	0
ABHD14B	115.942	7.82397	4.39151	59.6267	41.2644	85.9877	18.1767	44.0096	77.1397	77.1397	149.768	17.4658	47.5986	56.5932	87.4288	61.3301	379.603	40.2699	163.962	119.004	22.9438	53.437	223.759	41.3932	39.7425	44.9644	161.821	278.693	949.603	44.3616	36.7918	34.5753	52.4438	16406.8	10.8199	127.466	96.8041	171.736	161.821	5010.18	5010.18	211.368	348.315	121.368	721.795	326.575	141.301	2245.29	168.108
ABHD16A	0	0	0	0	0	0	0	0	0	0	0	0	0	0	0	0	0	0	0	0	0	0	0	0	0	0	0	0	0	0	0	0	0	0	0	0	0	0	0	0	0	0	0	0	0	0	0	0	0
ABHD17B	0	0	0	0	0	0	0	0	0	0	0	0	0	0	0	0	0	0	0	0	0	0	0	0	0	0	0	0	0	0	0	0	0	0	0	1.46068	0	0	0	0	0	0	0	0	0	0	0	0	0
ABHD17C	0	0	0	0	0	0	0	0	0	0	0	0	0	0	0	0	0	0	0	0	0	0	0	0	0.907808	0	0	0	0	0.73137	0	0	0	0	0	0	0	0.0584932	0	0	0	0.458356	0	0	0	0	0	0	0
ABI1	0	0	0	0	0	0	0	0	0	0	0	0	0	0	0	0	0	0	0	0	0	0	0	0	0	1.37452	2.40959	0	0	0.807534	5.25507	4.19164	0	0	0	0	0	0.494041	2.40959	0	0.576301	0.518699	0.453356	0.0689726	0.281233	1.78521	0.596164	0	0
ABI3BP	0	0	0	0	0	0	0	0	0	0	0	0	0	0	0	0	0	0	0	0	0	0	0	0	0	0	0	0	0	0	0	0	0	0	0	0	0	0	0	0	0	0	0	0	0	0	0	0	0
ABLIM1	0	0	0	0	0	0	0	0	0	0	0	0	0	0	0	0.543699	0	0	0	0	0	0	0	0	3.58233	0	0	0	0	0	3.85664	0	0	0	0	0	0	0.0981507	0	0	0	0	0	0	0	0	0	0	0
ABO	0	0	0	0	0	0	0	0	0	0	0	0	0	0	0	0	0	0	0	0	0	0	0	0	0	0	0	0	0	0	0	0	0	0	0	0	0	0	0	0	0	0	0	0	0	0	0	0	0
ACAA1	0	0	0	0	0	1.02589	0	0	0	0.253562	0	0.907808	0	0	0	0	0	0	0	0.71274	0	0	0.160548	0	2.12356	0	0	0.817945	0	0	0.849315	0	0	7.61644	0	0	2.15836	0.64411	0	4.45658	0.271644	0	0	0.0399315	0.222466	0	0	0	0.0830822
ACAA2	0	44.3616	17.6877	7.81096	19.1719	11.3301	6.54137	2.53445	10.9315	6.39438	1.3289	0	0.383836	0	2.74521	12.1301	35.7562	8.78356	1.04315	36.1904	0	33.4329	9.9911	81.8342	0	2.32568	7.3913	30.6185	3.89164	0.120274	0	2.62459	24.2623	14.9616	11.7747	3.7611	1.48226	16.2336	7.3913	1.44705	0.576301	0.347808	0.262671	47.7733	0.806849	0	14.4342	18.5479	35.8555
ACACA	0	0	0	0	0	0	0	0	0	0	0	0	0	0	0	0	0	0	0	0	0.344178	0	0	0	0	0	0	0	0	0	0	0	0	0	0	0	0	0	0	0	0	0	0	0	0	0	0	0	0
ACAD10	0	0	0	0	0	0	0	0	0	0	0	0	0	0	0	0	0	0	0	0	0	0	0	0	0	0	0	0	0	0	0	0	0	0	0	0	0	0	0	0	0	0	0	0	0	0	0	0	0
ACAD11	0	0	0	0	0	0	0	0	0	0	0	0	0	0	0	0	0	0	0	0	0	0	0	0	0	0	0	0	0	0.0432192	0	0	0	0	0	0	0	0	0	0	0	0	0	0.199315	0	0	0	0	0
ACAD8	0	0	0	0	0	0	0	0	0	0	0	0	0	0	0	0	0	0	0	0	0	2.3489	15.3041	0	0	0	0	0	0	0	0	0	0	0	0	0	0	0.226438	0	0	0	0	0	2.47116	0	0	0.250685	0	0.184932
ACAD9	0	0	0	0	0	0	0	0	0	0	0	0	0	0	0	0	0	0	0	0	0	0	0	0	0	0	0	0	0	0	0	0	0	0	0	0	0	0	0	0	0	0	0	0	0	0	0.539247	0.648082	0
ACADL	0	0	0	0	0	0	0	0	0.307671	0.095	0	0	0	0	0	0.0640411	0.577123	0	0.525479	0.100822	0	0	0	0	0	0	0	0	0.857603	0	0	0	0	0	0	0	0	0	0	0	0	0	0	0	0	0	0	0	0
ACADM	0	38.0932	24.2623	4.00616	18.5479	11.1932	39.1466	28.8712	18.1767	1.35507	0	23.6466	7.95068	17.0973	6.71288	22.9993	10.2671	42.361	1.14863	28.4356	14.563	42.2288	9.65205	42.8466	13.2822	12.6932	21.2425	10.5671	0	0.248767	7.96986	21.9925	30.174	5.54479	29.7068	0	4.93849	17.1349	21.3534	0.665959	6.42452	2.05637	0	26.25	7.53836	1.20945	12.3897	13.6932	14.9616
ACADS	15.8938	3.35397	5.27384	0	2.5174	0	0	0.892945	2.31596	0	0	0	5.3263	0	6.49192	0.365616	0	0	0	0	0.864863	1.88123	0	7.66438	0	0	2.15986	0	0	0	0	3.38	0	0	0	0	0	0	2.15986	0	0	0	0	1.69685	0.212877	0	1.2826	2.47342	7.09616
ACADSB	0	0	0	0	0	0	0	0.137534	0	0	0	0	0	0	0	13.1041	0.913014	0	0	1.94452	0	4.09603	0.628082	3.03349	0	0	1.78699	12.5384	0	0	0	0	0	2.90986	0	0	0.702877	2.72911	1.78699	1.06027	0	0	0	8.18493	2.00733	0	1.59562	5.74377	5.43726
ACADVL	0	14.0904	6.42452	3.91671	12.026	4.07274	0	4.50767	9.95205	0.806849	0	0	8.70137	0	5.16137	2.47342	9.86438	27.3452	0	16.4651	13.0034	22.1767	3.43959	9.63562	1.58342	21.8384	12.2596	6.8287	4.22082	0.0774658	0	2.62459	3.87781	0	7.78973	1.3289	3.78068	4.10082	12.2596	4.76692	0.406986	0.430685	0	34.474	2.72911	0	14.0904	7.69863	15.5849
ACAP1	0	0	0	0	0	0	0	0	0	0	0	0	0	0	0.41	0	0	0	0	0	0	0	0	0	0	0	0	0	0	0	0	0	0	0	0	0	0	0	0	0	0	0	0	0	0	0	0	0	0
ACAP2	0	0	0	0	0	0	0	0	0	3.66486	0	0	0	0	0.734932	0.0249315	0	0	0	0.469041	0	0	0	0	0	0	0	0	0	0	0	0	0	0	0	0	0	0	0	0	0	0	0	0	0	0	0	0	0
ACAT1	0	61.0904	31.6479	4.35041	18.7932	7.81096	30.8027	18.7466	13.2151	5.6937	1.49986	4.33075	6.58733	9.65205	1.38548	14.1904	53.9932	18.7466	3.71849	82.4795	3.49123	86.2836	21.563	24.2014	4.72993	6.3174	42.4932	49.4212	16.0644	3.24479	1.87137	19.637	16.9651	99.5363	36.4288	5.71425	5.07932	61.3301	42.4932	13.4938	12.1301	12.9712	1.77123	80.4644	18.3205	0	53.6233	41.2644	34.6767
ACAT2	3.54438	0	0	0	0	1.83082	0	0.358219	0.449863	0.987123	0	2.7889	0.178151	0	0	0.105205	0	0	5.54479	0.208493	0	0	0.237877	0	1.40164	0	0	0	0	0	4.11068	0	0	4.39151	0	0	0	2.39712	0	4.64014	0.576301	2.2863	1.66301	0.199315	0.360548	0	0	0	1.22178
ACBD3	0	0	0	0	0	0	0	0	0	0.137877	0	0	0	0	0	0.623562	0	0	0	0	0	0	0	0	0.454795	0	0	0	0	0	1.89918	0	0	0	0	0	0	0	0	0	0	0	0	0	0	0	0	0	0
ACBD5	0	0	0	0	0	0	0	0	0	0	0	0	0	0	0	0	0	0	0	0	0	0	0	0	0	0	0	0	0	0	0	0	0	0	0	0	0	0	0	0	0	0	0	0	0	0	0	0	0
ACE	29.3315	46.9562	97.1767	33.5384	14.4342	9.38356	108.033	80.7795	48.3123	29.789	51.0055	115.388	68.8945	72.1808	32.0479	38.0932	55.2644	4.56274	37.4836	35.6363	26.5651	29.4301	81.0945	130.44	108.033	45.563	45.563	3.40336	35.6363	18.5479	1.48699	62.8466	177.942	18.9384	42.989	160.13	123.382	25.7164	45.563	11.5822	27.8425	16.9219	15.9815	58.9425	13.4938	28.8712	14.0068	19.0384	20.0582
ACE2	59.3685	13.789	16.3137	15.737	14.0068	0	70.5274	33.4329	16.9219	12.074	18.3712	14.0904	17.1726	45.563	8.36438	10.7945	24.0658	0	22.6411	55.4712	4.72027	14.9233	42.2288	31.2438	3.06425	11.9205	13.9479	1.06945	0.734384	4.85733	0.514247	2.98336	131.788	10.4486	39.0342	68.8945	18.6932	4.16459	13.9479	3.52411	4.64918	1.5039	3.54068	0.307671	0.323425	0	0	3.03808	3.58233
ACLY	4.1737	4.78486	0	1.18418	0.847466	3.19315	0	1.16192	0.624384	4.09842	3.75253	0	3.86644	0	1.00801	5.10075	0.840822	1.55959	12.3548	1.15952	0	1.79178	3.94644	1.10452	0.344178	0	0	1.46308	0	0.438425	0.966849	2.40411	0	38.4226	10.5822	2.60877	1.48226	0	0	0	0	0	4.20212	0	0	1.35671	1.17438	0	0.0354795
ACMSD	0	0	0	0	0	0	0	0	0	0	0	0	0	0	0	0.0326027	0	0	2.39116	0	0	0	0.804795	0	0	0	0	0	0	0	0	0	0	0	0	0	0	0	0	0	0	0	0	0	0	0	0	0	0
ACO1	40.8493	18.2699	31.4466	24.9664	38.311	8.27808	30.4459	38.5342	10.6836	16.8356	23.239	14.0904	21.3945	35.8555	6.28315	17.1349	16.1877	1.84164	34.5753	10.5445	2.32568	1.85507	44.6753	14.0068	0.577123	0.568904	17.8205	2.82904	7.0824	3.87212	0.60274	12.7959	61.8151	26.3233	20.6815	10.5973	9.11233	4.30014	17.9055	11.1219	5.47171	20.2164	47.3192	6.3174	21.1726	6.68945	7.2376	2.25767	7.63562
ACO2	2.81658	58.6055	48.3123	12.4247	58.0089	25.0548	35.6363	30.174	19.1329	9.23219	0.687308	10.2027	14.9616	7.75479	10.474	22.9993	38.2021	31.1678	2.55342	57.411	37.1493	87.4288	13.0699	60.1151	8.4363	25.0548	30.0137	19.1719	13.1877	1.13849	6.14295	23.4384	24.813	14.4705	77.1397	21.9397	4.32233	27.9356	30.3616	4.45658	11.5822	3.80342	0.665959	87.4288	9.44932	1.45164	17.776	60.3452	43.3767
ACOT1	0	0	0	1.76507	1.17185	0	0	0.265753	0.323425	0	0	0	0	1.47425	0.240959	0.041363	0.897671	0	0	0.45089	0	0	1.40479	0.853082	0	0	0	0	0	0	0	0	0	85.9877	0	0	0	0	0	0	0	0	0	0	0	0	0	0	0
ACOT11	0	0	0	0	0	0	0	0	0	0	0	0	0	0	0	0	0	0	0	0	0	0	0	0	0	0	0	0	0	0	0.624384	0	0	0	0	0	0	0	0	0	0	0	0	0	0	0	0	0	0.060411
ACOT13	0	0	0	0	0	0	0	0	0	0	0	0	0	0	0	0	0	0	0	0	0	0	0	0	0	0	0	0	0	0	0	0	0	0	0	0	0	0	0	0	0	0	0	0	0	0	0	0	0
ACOT7	0	0	0	0	0	0	0	0	0	0	0	0	0	0	0	0	0	0	0	0	0	0	0	0	0.577123	0	0	0	0	0	0	0	0	0	0	0	0	0	0	0	0	0	0	0	0	0	0	0	0
ACOT8	0	0	0	0	0	0	0	0	0	0	0	0	0	0	0	0	0	0	0	0	0	0	0	0	0	0	0	0	0	0	0	0	0	0	0	0	0	0	0	0	0	0	0	0	0	0	0	0	0
ACOT9	0	2.49342	0	0	0	0	0	0.232192	0	0	0	0	0.194795	0	0	0	0	1.60781	0	0	0.751233	1.27952	0	0	0	0	3.96945	0	0	0	0	0	0	0	0	0	0	0	3.96945	0	0	0	0	0	0	0	0	0	1.42075
ACOX1	0	4.92527	0	0	0	2.12788	0	0.586986	0	0.226438	0	0	0	0	0.318151	0	0	20.2164	0	0.199315	13.5219	0	0	4.94884	4.10082	0.766301	0	0	0	0.317534	3.85664	0	0	0	0	1.7774	3.12815	2.16137	0	1.33575	2.05637	0	0	0.155959	0.588493	0	1.06781	0	0
ACOX3	0	0	0	0	0	0	0	0	0	0	0	0	0	0	0	0.0774658	0	1.55959	0	0	4.09603	0	0	0	0	0.741918	0	0	0	0	0.681137	0	0	0	0	0	0	0.273356	0	0	0	0	0	0	0.0812329	0	0	0	0
ACP1	0	0	0	0	0	0	0	9.18836	0	0	0	0	0	0	0	0	0	0	5.6937	0	0	0	0	0	3.67397	1.9837	5.36904	3.88473	4.22082	4.41712	0	0	0	0	0	0	6.35658	7.65	5.36904	0	10.7644	1.04699	8.90068	17.6	8.74795	0	0	0	4.78486
ACP2	134.76	43.3767	21.0548	12.6226	14.7808	29.4301	42.4932	52.0301	45.9014	195.859	301.296	63.7767	113.978	49.4212	34.7767	41.3932	340.534	13.3986	77.7945	122.044	58.4062	25.8699	98.1329	14.2192	141.301	92.0137	71.8274	67.2301	111.651	193.689	27.4685	20.7301	28.5699	37.9733	68.8945	139.599	170.247	30.8986	71.8274	19.3438	33.4329	139.599	90.1233	10.2459	58.2068	64.1904	40.1301	50.263	126.021
ACPP	206.22	81.0945	0	1.43479	6.10644	25.8699	9.38356	260.718	367.74	2245.29	190.559	30.0137	263.176	17.776	3.26575	7.89863	363.863	3.88473	1671.26	949.603	59.3685	123.382	2245.29	108.033	25.1226	7.3913	0	53.8082	164.911	4.34479	1.89918	0	32.6986	8.79726	227.153	284.011	0	0	0	9.09726	15.9411	120.692	32.2342	336.918	68.0664	15.4993	3.0289	8.21644	1460.33
ACSF2	0	0	0	0	0	0	0	2.20945	0.23863	0	0	0	0.342877	0	0	0.543699	0.861781	2.1911	0	2.82438	0.938904	1.11342	0.628082	3.36753	0	0	0	2.76342	0	0	0	0	21.6192	0	0	0	0	0	0	0	0	0	0	3.54438	0	0	1.17438	0	0
ACSF3	0	0	0	0	0	0	0	1.70822	0	0	0	0	0	0	0	0	0	0	0	0	0	0	0	0	0	0	0	0	0	0	0	0	0	0	0	0	0	0	0	0.220822	0	0	0	0.0399315	0	0	0	0	0
ACSL1	0	6.49192	0	0	1.3626	3.30575	0	0.769178	0	0	0	0	1.03932	0	3.55541	0.449863	0.764795	75.0534	0	1.0824	4.19164	6.11671	0.0791096	7.48404	0	9.46712	0	2.63301	0	0	0	0	5.95836	0	4.35041	0	1.58663	1.36966	0	0.362877	0.700479	0.232877	0	3.22	0	0.734932	5.48274	1.79178	0.164247
ACSL3	0	0	2.60877	0.820342	0	0	0	0	0.22863	0	0	0	0.504	0	0	0.543699	0	1.30301	0	0.173973	3.13397	1.18192	0	0	0.264795	0	0	0	0	0	2.29582	0	0	0	0	0	0	0.380479	0	0.254384	0.60274	0	0	0	0.451918	0	0	0	0
ACSL4	0	2.25767	2.60877	0.820342	0	1.57336	0	0.892945	0.485616	0	0	0	0	6.40945	0	0	0	1.30301	0	0.173973	0	0	1.34973	2.17301	0.264795	0	0	0	0	0.970411	0	0	3.65575	0	0	0	2.03356	0	0	0.254384	0.666712	0	0	1.22685	0	0	0	0	1.57589
ACSL5	0	0	0	0	0	0	0	0	0	0	0	0	0	0	0	0	0	6.70116	0	0	0	0	0	0	0	0	0	0	0	0	0	0	0	0	0	0	0	0	0	0	0	0	0	0	0	0.751233	0	0	0
ACSM2A	0	0	0	0	0	0	0	0	0	0	0	0	0	0	0	0	0	0	0	0	0	0	0	0	0.798699	1.35336	0	20.1096	0	0	0	0	0	0	0	2.05945	1.48226	0	0	0	0.726644	0	0	0	0	0	0	0	0
ACSM2B	0	0	0	0	0	0	0	0	0	0	0	0	0	7.88151	0	3.90767	8.18493	0	0	5.79082	0	1.71	0.394658	0	0.779932	1.32555	0	41.9438	0	0	0	0	0	0	0	2.03356	1.37452	6.78205	0	0	0.700479	0	0	2.77384	0	0	1.06781	1.56534	2.87192
ACSM3	0	2.81658	0	0	1.02336	0	0	0.466849	0.407603	0	0	0	0	1.42411	0	0.0694521	0	0	0	1.69685	0	7.58219	0.394658	0.588493	0	0	1.67144	1.06945	0	0	0	1.25075	3.37377	0	0	0	0	0	1.67144	0	0	0	0	1.22685	0	0	0	1.83603	0.0458904
ACSS1	0	6.00753	0	0	1.58663	0	2.04137	0	0.598219	0	0	0	0	0	0	0	0	0	0	0.575616	0	0	0	5.13521	0	0	0	0.936438	0.741918	0	0	0	0	0	3.70411	0	0	0.262055	0	0	0	0	0	4.27979	0.116986	0	0.263288	0	0.13911
ACSS2	0	0	0	0	0	0	0	0	0	0	0	0	0	0	0	0	0	0	0	0	0	0	0	0	0	0	0	0	0	0	1.12507	0	0	0	0	0	0	0	0	0	0	0	0	0	0	0	0	0	0
ACSS3	0	2.58726	0	0	0	0.268082	0	0.402671	0.189863	0	0	0	0	0	0	0	0	0	0	0.222466	0	1.18192	0.0269863	0.992603	0	0	0	0	0	0	0	0	0	0	0	0	0	0	0	0	0	0	0	0.479041	0	0	0	0	0.13911
ACTBL2	0	0	2620.01	1922.1	3512.62	0	0	1671.26	0	1922.1	1922.1	0	0	759.74	1922.1	1284.45	0	1922.1	0	0	1015.97	0	1460.33	0	0	0	1164.9	837.452	596.425	521.671	0	0	620.521	0	187.771	691.137	1089.29	793.233	1164.9	576.438	493.959	0	1015.97	0	1015.97	620.521	1284.45	401.575	0
ACTL6A	0	0	0	0	0	0	0	0	0	0	0	0	0	0	0	0	0	0	0	0	0	0	0	0	0	0	0	0	0	0	0	0	0	0	0	0	0	0	0	0	0	0	0	0	0	0	0	0	0
ACTN1	6.00753	0	0	10.2952	0.502466	4.27219	0	2.98336	0	0.690411	1.59973	0	3.24479	0	5.88466	0.244932	0	17.6	1.2826	0.265753	0.700479	1.00397	0.247603	0	0.315822	11.4418	0	1.16521	0	0.0915068	1.84164	2.74521	0	0	0	1.10185	0	0	0	0	0	0	0	0	0	0	18.889	0	0.0882192
ACTN2	0	0	0	0	0	0	0	0	0	0	0	0	0	0	0	0	0	0	0	0	0	0	0	0	0	0	0	0	0	0	0	0	0	0	0	0	0	0	0	0	0	0	0	0	0	0	0	0	0
ACTN4	32.9137	10.7945	58.6055	63.2726	53.2507	147.593	27.9356	25.7164	25.9425	106.774	51.3164	65.1438	44.3616	6.68945	36.1904	168.108	42.989	35.5164	77.1397	103.647	18.5938	57.611	82.4795	25.8699	69.3945	49.9507	15.1658	25.7164	14.2192	8.66849	255.368	78.3397	35.1082	32.0479	22.9993	20.0068	9.57329	50.6205	15.1288	62.3589	47.3192	29.789	48.1301	2.98336	15.5452	21.3123	23.9479	4.03562	30.3616
ACTR10	0	0	0	0	0	0	0	0	0	0	0	0	0	0	0	0	0	0	0	0	0	0	0	0	0	0	0	0	0	0	0	0	0	0	0	0	0	0	0	0	0	0	0	0	0	0	0	0	0
ACTR1A	0	0	0	5.67856	0	1.67144	0	0	0.726644	0	0	0	2.15986	0	0	0.866301	0.913014	0	0	0	0	0	3.03808	0	2.85596	1.19575	1.67144	0	0	0.807534	3.05856	1.51986	0	0	0	1.59973	3.2163	0.586986	1.67144	1.06027	1.06945	0.319863	5.74377	0.126301	0	0	0	0	4.41219
ACTR1B	0	0	0	0	0	0	0	0	0	0	0	0	0	0	0	0.623562	0.933699	0	0	0	0	0	0	0	0	0	0	0	0	0	0	1.55712	0	0	0	0	0	0.0506849	0	0	0	0	0	0	0	0	0	0	0.505274
ACTR2	45.2575	35.4158	61.8151	29.7068	53.6233	93.7603	37.1493	8.70137	28.2945	82.1568	9.61301	37.3644	86.5795	22.3205	197.341	63.2726	17.8205	427.356	52.4438	18.5479	33.2068	8.83699	66.7863	48.9356	51.7	101.339	64.6849	46.0384	37.1493	53.2507	67.2301	71.8274	6.57425	40.1301	32.2342	25.8699	52.0301	61.8151	64.6849	77.1397	25.8699	69.3945	90.1233	9.96986	64.9144	52.0301	190.559	13.8438	23.1726
ACTR3	31.4466	7.82397	15.5452	53.6233	26.9274	33.1192	3.19904	9.1274	13.5527	52.4438	43.6945	27.1534	60.8507	11.0329	50.263	31.3452	17.0082	37.9733	32.6014	12.6712	6.14295	1.74288	31.8288	11.0603	31.3452	30.6185	9.96986	22.5233	31.3452	18.6932	39.2589	38.9096	5.0911	21.6836	14.0904	13.0356	27.6877	22.0452	9.96986	35.3151	10.5822	24.7479	42.989	4.67616	34.9925	26.1767	42.4932	2.47342	11.9486
ACY1	236.672	45.2575	72.5342	187.771	82.1568	94.6534	99.989	333.301	131.788	166.984	198.823	79.7534	162.891	95.011	66.2274	202.152	101.339	13.9795	576.438	193.689	14.5068	37.0253	1089.29	202.152	112.269	93.3384	128.982	414.63	480.452	84.6863	0	102.647	77.1397	15.9815	193.689	175.953	180.604	289.685	128.982	216.047	31.6479	313.486	326.575	219.15	542.685	152.356	83.1438	6.70116	68.8945
ACY3	7.37479	0	0	30.3616	1.58663	0.866301	0	2.53445	0	0	8.48493	0	0.165274	0	1.25342	0.31411	1.88123	0	16.9651	0	0	0	3.52411	3.72699	0	0	3.77089	4.21671	7.19849	0.270685	0	1.54521	3.87781	5.00507	0	0	0	0.805822	3.77089	1.33575	2.4689	14.7178	13.4322	1.47096	12.2096	4.92527	3.96445	0	0
ADAM10	0	3.14486	0	1.86233	3.12014	0	2.75164	0.892945	0.345137	0	1.82562	0.797123	0.137534	4.25986	0.313151	0.365616	0	0	0.895479	0.575616	0.839932	0	0.0660959	0.553973	0	1.27274	6.45616	0	1.48699	0	0	0	3.69836	3.00452	2.93027	1.96342	2.47116	0.185342	6.42452	0	0	0	0	0	0	0	0.641918	1.98945	2.54425
ADAM15	0	0	0	0	0	0	0	0	0	0	0	0	0	0	0	0	0	0	0	0	0	0	0	0	0	0	0	0	0	0	0	0	0	0	0	0	0	0	0	0	0	0	0	0	0	0	0	0	0
ADAM9	0	0	0	0	0	0	0	0	0	0	0	0	0	0	0	0	0	0	0	0	0	0	0	0	0	0	0	0	0	0	0	0	0	0	0	0	0	0	0	0	0	0	0	0	0	0	0	0	0
ADAMDEC1	0	0	0	0	0	0	0	0.482603	0.726644	0	0	0	0	0	0	0	0	0	0	0	0	0	0	0	0	0	0	0	0	0	1.14863	0	0	0	0	0	0	0	0	0	0	0	0	0	0	0	0	0	0
ADAMTS1	0	0	0	0	0	0	0	0	0	4.84425	0	0	0	0	0	0	0	0	0	0	0	0	0	0	0	0	0	0	0	0	0	0	0	0	0	0	0	0	0	0	0	0	0	0	0	0	0	0	0
ADAMTSL2	0	0	0	0	0	0	0	0	0	0	0	0	0	0	0	0	0	0	0	0	0	0	0	0	0	0	0	0	0	0	0	0	0	0	0	0	0	0	0	0	0	0	0	0	0	0	0	0	0
ADAP2	0	0	0	0	0	0	0	0	0	0	0	0	0	0	0	0	0	0	0	0	0	0	0	0	0	0	0	0	0	0	0	0	0	0	0	0	0	0	0	0	0	0	0	0	0	0	0	0	0
ADCK3	0	0	0	0	0	0	0	0	0	0	0	0	0	0	0	0	0	0	0	0	0	0	0	0	0	0	0	0	0	0	0	0	0	0	0	0	0	0	0	0	0	0	0	0	0	0	0	0	0
ADD1	0	0	0	0	0.808219	4.15548	0	0	0	0	0	0	0	0	0	0	0	0	0	0	0	0	0	0	0	0	0.869795	2.34315	0	0	0	0	0	0	0	0	0	0	0.869795	0	0.261712	0	0	0	0	0	2.59027	0	0
ADD3	0	0	0	0	0	0	0	0	0	0	0	0	0	0	0	0	0	0	0	0	0	0	0	0	0	0	0	0	0	0	0	0	0	0	0	0	0	0.110822	0	0	0	0	0	0.0267123	0	0	0	0	0
ADH1C	0	0	0	0	0	0	0	0	0	0	0	0	0	0	0	0	0	0	0	0	0	0	0	0	0	0	1.05205	0	0	0.055274	0	0	0	0	0	0	0	0	1.05205	1.22986	3.57089	0	0	0	0.314726	0	0	0	0
ADH5	14.0904	9.89178	12.5384	19.7932	45.2575	1.08658	35.6363	38.311	29.5288	27.7493	31.6479	13.5836	6.89322	23.5993	37.3644	19.4767	26.1767	2.64671	35.9548	24.2014	4.27219	12.45	48.9356	21.8384	9.38356	6.87877	11.3301	28.4356	14.4705	7.95068	1.84164	7.56712	35.4158	34.474	3.45267	15.737	3.29438	16.5822	11.3301	24.9664	9.23219	30.5301	31.4466	5.47171	12.2096	10.2459	11.2377	6.03753	36.9014
ADH6	0	0	0	0	0.737603	0	0	0.961781	4.72993	0.51726	64.1904	0	0	0	1.70822	1.80247	0	0	5.54479	0	0	0	6.73479	0	0	0	0	23.1137	4.02849	1.22685	0	0	0	4.84425	0	5.40973	0	0.586986	0	0	0.348904	5.75137	6.72384	0.307671	0.772466	10.0658	4.84425	3.13397	0.173425
ADH7	0	0	0	0	0	0	0	0	0	0	0	0	0	0	0	0	0	0	0	0	0	0	0	0	0	0	0	0	0	0	0	0	0	0	0	0	0	0	0	0	0	0	0	0	0	0	0	0	0
ADI1	0	0	0	0	0	0	0	0	0	0	0	0	0	0	0	0	0	0	0	0	0	0	0	0	0	0	0	0	0	0	0	0	0	142.69	0	0	0	0	0	17.4658	39.2589	0.343219	0	0	0	0	0	0	0
ADIPOQ	3.92575	0	0	0	0	0	0	0	0	0	6.54137	0	0	0	0	0	3.65575	0	17.9932	0	0	0	7.68151	0	0	0	0	0	1.15952	0	0	0	0	3.26575	0	0	0	0	0	0	0	0.167158	0	0	0	0	0	0	0
ADIRF	8.68493	0	9.46712	0	21.3123	0	0	3.36753	24.2014	0	0	0	0	5.53651	0	0	11.4418	0	0	0	0	0	6.17548	3.25397	0	0	0	0	0	0	0	56.1973	0	0	0	0	0	0	0	0	0	0	0	0	0	0	0	0	0
ADK	0	0	0	0	0	0	0	0	0	0	0	0	0	0	0	0	0	0	0	0	0	0	0	0	0	0	0	0	0	0	0	0	0	0	0	0	0	0.586986	0	0.704384	0.278767	0.22863	0	0	0	0	0	0	0
ADPRHL2	0	0	0	0	0	1.37658	0	0	0.501233	0	0	0	0	0	0	0	0	0	0	0	0	0	0	0	1.32219	0	0	0	0	0	0	0	0	0	0	0	0	0	0	0	0	0	0	0.155959	0	0	0	0	0
ADRBK1	0	0	0	0	0	0	0	0	0	0	0	0	0	0	0	0	0	0	0	0	0	0	0	0	0	0	0	0	0	0	0.469795	0	0	0	0	0	0	0	0	0	0	0	0	0	0.0889041	0	0	0	0
ADSL	0	0	0	0.910685	0	0	0	0.137534	0	0	0	0	0.504	0	0.469041	0	0.577123	0	2.20315	0	0.387671	0	0.415342	0	0.307178	0	0	2.16719	0	0.199315	0	0	0	0	0	0	0	0	0	0.254384	0	0	1.66301	0	1.29801	1.71589	0	0	0
ADSS	0	0	0	0	1.65247	0	0	0	0	0	0	0	0	0	0	0	0	1.13075	0	0	0	0	0.0517671	0	0	0	0	0	0	0	0	0	0	0	0	0	0	0	0	0	0	0	0	0.064911	0	0	2.84185	0	0
AEBP1	0	0	0	0	0	0	0	0	0	0	0	0	0	0	0	0	0	0	0	0	0	0	0	0	0	0	0	0	0	0	0	0	0	0	0	0	0	0	0	0	0	0	0	0	0	0	0	0	0
AFG3L2	0	0	0	0	0	0	0	0.961781	1.08425	0	0	0.492192	0	0	0	0.272603	0	2.49342	0	0.418699	0.815068	1.27952	0	2.52466	0	0.726644	3.77089	0	0	0	0	0.918219	0	0	1.71589	0	0	0.185342	3.77089	0	0	0	0	2.77384	0.174452	0	0	2.93027	0.418699
AFM	0	1.73849	0	0	0	0	0	0	0	0	1.59973	0	0	0	0	0	0	0	0.674521	0.173973	0	0	0	0	0	0	0	0	0	0	0	0	0	0	0	0	0	0	0	0	0.240959	0	0.417945	0	0	1.94192	0	0	0
AFMID	0	0	0	0	0	0	0	0	0.366986	0	0	0	0	0	0	0.0995205	0	0	19.1719	0	0	0	0.219932	1.33863	0	0	0	2.14767	0	0.401096	0	0	0	0	0	0	0	8.64384	0	0	0	12.0014	52.0301	0.0112329	0	0	0	0	0
AGA	0	0	0	0	0	0	0	0	0	0	0	0	0	0	0	0	0	0	0	0	0	0	0	0	0	0	0	0	0	0.388767	0	0	0	0	0	0	0	0	0	0	0	0	0	0.134932	0	0	0	0	0
AGK	0	0	0	0	0	0	0	0	0	0	0	0	0	0	0	0	0	0	0	0	0	0	0	0	0	0	0	0	0	0	0	0	0	0	0	0	0	0	0	0	0	0	0	0	0	0	0	0	0
AGL	4.51596	5.56411	11.1699	12.5384	4.02849	0.298699	3.71849	0	0	0.574932	1.35507	0.975753	0.465116	7.25959	0.794589	0.679452	2.05637	1.00158	3.36753	0.258356	2.32568	0.916781	0.916781	0.895479	0	0	0.628082	0	0	0	0	0	11.6671	3.12233	1.50795	0	0	0	0.628082	0	0	0	0	0.0145205	0	0	0	0	0.0323288
AGMAT	0	0	0	0	0	0	0	0	0	0	0	0	0	0	0	0	1.37452	0	0	0	0	0	0.769178	0	0	0	0	6.49192	0	0	0	4.83315	0	0	0	0	0	0	0	0	0	0	0	0	0	0	0	0	0
AGPAT3	0	0	0	0	0	0	0	0	0	0.20587	0	0	0.612877	0	0	0	0	0	0	0	1.73075	0	0	0	0	0	0	0	0	0	0	0	0	0	0	0	0	0	0	0	0	0	0	0	0	0	0	0	0
AGPAT5	0	0	0	0	0.492192	0	0	0	0	6.54137	0	0	0.111233	0	0	0.0193836	0	1.16192	0	0	0	0	0	0	0	0	0	0	0	0	0	0	0	0	0	0	0	0	0	0	0	0	0	0	0	0	0	0	0
AGPAT9	0	0	0	0	0	0	0	0	0	0	0	0	0	0	0.190479	11.2164	0	0.836438	0	0	0	0	0	0	0	0	0	0	0	0	0	0	0	0	0	0	0	0	0	0	0	0	0	0	0	0	0	0	0
AGPS	0	0	0	0	0	0	0	0	0	0	0	0	0	0	0	0	0	0	0	0	0	0	0	0	0	0	0	0	0	0	0	0	0	0	0	0	0	0	0	2.96116	0	0	0	0	0	0	0.250685	0	0
AGR2	0	0	0	0	0	0	0	0	0	0	0	0	0	0	0	0	0	0	0	0	0	0	0	0	0	0	0	0	0	0	0	0	0	0	0	0	0	8.53425	0	3.6176	2.32233	0	0	0	1.8524	0	0	0	0
AGR3	0	0	0	0	0	0	0	0	0	0	0	0	3.24479	0	0	0	0	0	0	0	0	0	0	0	0	0	0	0	0	0	0	0	0	0	0	0	0	0	0	0	0	0	0	0	0	0	0	0	0
AGRN	3.17938	0	0	0	6.32911	1.48226	5.9474	0.101096	0.245616	1.73849	1.30301	1.43664	0.674521	4.83315	0.30589	0	2.05637	0.758288	1.18418	5.51521	0	0.961781	1.52425	2.94329	0	0	0.619863	0.698082	3.06425	0.0523288	1.27555	0	4.30014	4.47925	0	3.24479	0.866301	0.0542466	0.619863	0	0.700479	2.05637	0	0.0112329	0.19863	1.39644	0.539247	0.604795	0.0443836
AGT	49.9507	14.8849	0	9.14795	7.0824	1.92863	10.8712	11.8575	6.44034	14.9233	64.6849	30.4459	16.5068	10.5219	320.352	77.7945	51.7	15.9411	190.559	6.11671	0	0	87.8918	219.15	9.57329	22.5795	39.1466	234.655	51.0055	1.84973	0	0	6.57425	238.689	12.2596	24.3233	7.1126	1.87747	39.1466	137.86	234.655	16.6158	8.32877	11.3856	42.4932	6.37233	1.02082	7.69863	145.837
AGTRAP	10.8199	0	0	0	0	0	0	4.40185	0	0	0	1.64596	0.907808	0	0.734932	0.412329	1.18418	0	0	0	0	0	5.70397	1.44705	0	3.7113	0	0	0	0	0	0	0	0	0	33.4329	4.23055	0	0	0	0	0	1.9837	0	0	0	28.1315	9.9911	7.0487
AHCY	91.2616	16.3856	89.7863	80.4644	35.7562	79.7534	21.8384	32.3904	34.6767	110.477	70.5274	43.5356	22.5795	19.3055	37.1493	56.3952	60.1151	17.0527	89.7863	19.5301	3.25856	17.2219	132.429	18.7466	46.4205	15.2356	64.1904	150.649	117.084	45.563	13.3151	34.5753	31.7384	77.7945	29.189	31.0918	46.9562	38.6596	64.1904	159.187	41.9438	141.301	150.649	44.0096	198.823	135.575	45.111	24.813	46.9562
AHCYL1	0	0	0	0	0	0	0	0	0	0	0	0	0	0	0	0	0	0	0	0	0	0	0	0	1.70014	1.9837	0	0	0	2.57466	0	1.7224	0	0	0	0	0	0	0	0	0	0	4.90438	0.434384	0.542603	96.4315	108.033	220.686	2.03356
AHNAK	0	1.92863	62.8466	19.3822	7.68151	40.2699	3.01466	1.21219	3.43959	56.3952	0.71137	54.3479	8.83699	16.4651	6.86164	112.888	1.57336	8.78356	0	0.258356	238.689	45.111	0.0487671	1.68521	4.72993	1.53493	0	0	0.754521	0.0620548	238.689	36.4288	5.28562	2.75164	2.37603	4.06219	0	5.92137	0	1.57589	1.67952	0.483425	1.3626	0.0069863	0.244932	0.751233	0.223836	0.777945	0
AHNAK2	0	0	0	0	0	0	0	0	0	0	0	0	0	0	0	0.0372603	0	0	0	0	0	0	0	0	0	0	0	0	0	0	0.545	0	0	0	0	1.13288	0	0	0	0.276781	0	0	0	0	0	0	0	0	0
AHSA1	0	0	0	0	0	0	0	0	0	0	0	0	0	0	0	0	0	0	0	0	0	0	0	0	0.465479	0	0.809863	0	0	0	2.23589	0	0	0	0	0	0	0	0.809863	0	0	0	0	0.155959	0	0	0	0	0
AHSG	3.29438	56.9986	0	51.7	10.1527	27.089	68.3521	105.726	43.3767	3.66486	11.2589	6.76767	5.70397	85.2521	39.0342	112.888	21.6836	8.34658	37.8534	18.0795	0	23.5993	202.152	70.924	33.837	3.57089	12.45	5.11041	10.6836	17.8205	5.78178	4.83315	137.86	92.9164	160.975	40.2699	28.5699	17.0082	12.45	14.7178	32.3904	7.16822	8.09658	59.8849	51.8651	10.8973	0	4.8387	28.5027
AIDA	0	0	0	0	0	0	0	0	0	0	0	0	0	0	0	0	0	0	0	0	0	0	0	0	0	0	2.04603	0	0	0	0	0	0	0	0	0	0	0	2.04603	0	0	0.851096	0.665959	0.199315	0	0	0	0	0
AIF1L	0	0	0	2.20767	6.57425	0	0	0	3.9361	0	0	0	0	0	0	0	0	0	0	0	0	0	0	0	0	0	0	0	0	0	0	8.64384	0	0	0	0	0	0	0	3.25856	6.58733	0	0	4.15548	0	2.35959	0	0	0
AIFM1	0	18.0363	6.02849	0	4.25007	1.83082	4.34479	3.36753	0.82274	0.806849	0	1.46438	0	1.37452	1.96342	5.2089	10.8199	0	0	12.2849	0.469041	6.78205	4.55144	16.7822	0	0	0	2.11801	0	0	0	1.27555	8.02877	3.63781	4.73959	0	0	2.33548	0	0	0	0	0	15.3041	0.459726	0	0	2.47342	8.4363
AIFM2	0	0	0	0	0	0	0	0	0	0	0	0	0	0	0	0	0	0	0	0	0	0	0	0	0	0	0	0	0	0	0	0	0	0	0	0	0	0	0	0	0	0	0	0	0	0	0	0	0
AIG1	0	0	0	0	0	0	0	0	0	0	0	0	0	0	0	0	0	0	0	0	0	0	0	0	0	0.804795	0	0	0	0	0	0	0	0	0	0	0	0	0	0	0	0	0	0	0	0	0	0	0
AIM1	0	0	0	0	0	0.653493	0	0	0	0.279589	0	1.43664	0	0	0	0.543699	0	0	0	0	2.88829	0.874795	0	0	0.329726	0	0	0	0	0	6.14295	1.01801	0	0	0	0	0	0.0774658	0	0.22863	0.682822	0	0	0	0.0432877	0	0	0	0
AIM1L	0	0	0	0	0	0	0	0	0	0	0	0	0	0	0	0.109315	0	0	0	0	0	0	0	0	0.681137	0	0	0	0	0	0.624384	0	0	0	0	0	0	0.105205	0	0	0	0	0	0	0	0	0	0	0
AIMP1	0	0	0	0	0	1.67144	0	0	0	0	0	0	0	0	0	1.55959	9.63562	0	0	0	0	0	0	0	0.757808	0	0	0	0	0.162329	0	0	0	0	0	0	0	2.23589	0	1.33575	0	0.771507	0	0	0	0	0	0	1.34322
AIMP2	0	0	0	0	0	0	0	0.833836	0	0	0.624384	0.563014	0.551781	0	1.86233	1.61822	3.79356	0.758288	0.567671	0.385205	2.88829	0	0.194247	0	0.539247	0	0	0	0	0.73137	0	0	0	0	0	0	1.0274	2.50781	0	0.995068	0	0.518699	0.758288	0.340411	0	0	0	1.61822	1.46767
AIP	0	0	0	0	0	0	0	0	0	0	0	0	0	0	0	0	0	0	0	0	0	0	0	0	0	0	0	0	0	0	0	0	0	0	0	0	0	0	0	0	0	0	0	0	0	0	0	0	0
AK1	0	0	0	0	27.8425	30.2678	0	5.62623	9.1274	7.1126	7.15507	0	0	12.2849	1.45562	0	9.71096	0	4.68719	5.37945	0	11.1219	7.59726	9.16849	4.8387	0	18.4644	72.7671	13.4938	3.74397	0	5.42349	0	14.9616	0	4.32233	0	4.03562	18.5479	0	6.58733	13.2822	5.74377	8.76575	11.1459	10.2459	1.33288	6.54137	8.85959
AK2	0	0	0	0	0	0	0	0	0	0	0	0	0	0	0	0	0	0	0	0	0	0	0.0697945	0	0	0	0	3.6274	0	0	0	0	0	0	0	0	0	1.31438	0	0	0	0.851096	0	1.02336	0.628082	0	0	0	0
AK3	0	0	0	0	2.00007	0	0	0	0	0	0	0	0	0	0	0	0	1.17438	0	0.71274	0	9.1274	0	0	0	0	1.38137	0	0	0	0	0	0	0	0	0	0	5.2089	1.39644	3.3426	0.874795	0	0	3.92575	0.469041	0	3.2163	1.59753	10.5973
AKAP12	0	0	0	0	0	0	0	0	0.195753	0	0	0	0	0	0	0	0	0	0.968288	0.0889041	0	0	0.0258904	0	0	0	0	0	0	0	0	0	0	0	0	0	0	0	0	0	0	0	0	0	0	0	0	0	0
AKAP13	0	0	0	0	0	0	0	0	0	0	0	0	0	0	0	0	0	0.866301	0	0	0	0	0	0	0	0	0	0	0	0	0	0	0	0	0	0	0	0	0	0	0	0	0	0	0	0	0	0	0
AKAP4	0	0	0	0	0	0	0	0	0	0	0	0	0	0	0	0	0	0	0	0	0.676986	1.71	0	0	0	0	0	0	0	0	0	0	0	0	0	0	0	0	0	0	0	0	0	0	0	0	0	0	0
AKAP7	0	0	0	0	0	0	0	0	7.68151	0.342877	0	0	0	0	0	0	0	0	0	0	0	0	0	0	0	0	0	0	0	0	0	0	0	0	0	0	0	0	0	0	0	0	0	2.29068	0	0	0	0	0
AKR1A1	51.161	43.6945	107.403	120.692	55.4712	67.5055	28.8027	22.8329	32.2342	142.69	91.2616	33.6438	56.5932	21.9397	36.9014	75.0534	56.0308	16.6158	150.649	81.0945	18.0795	17.6438	164.911	67.7808	55.4712	29.0342	65.5685	286.848	97.1767	69.1445	18.9384	26.0151	51.161	355.863	30.8986	47.7733	71.3205	136.39	65.5685	204.792	136.39	99.989	340.534	56.1973	113.978	141.301	46.4205	106.774	89.4801
AKR1B1	72.5342	18.5062	28.2945	70.2733	152.356	164.911	15.8062	11.7247	67.7808	95.011	559.219	7.63562	21.6192	6.68945	31.4466	19.3055	103.647	3.05856	29.7068	67.7808	4.83315	14.6274	60.8507	43.6945	15.8062	25.0548	166.984	65.1438	136.39	39.4795	0	115.942	15.1288	95.3685	33.837	0	34.263	79.7534	166.984	40.6014	31.1678	66.7863	75.0534	48.6014	68.0664	31.8288	66.5068	505.849	163.962
AKR1B10	16.3856	0	0	10.2952	0	65.1438	0	0	0	12.1301	0	24.7479	0	0	0	83.1438	0	39.9904	0	0	0	0	0	0	47.4589	0	0	0	0	27.5473	207.648	12.7959	0	0	0	0	0	29.3315	0	19.5301	32.0479	3.50712	4.90438	0	0	0	0	0	0.0946575
AKR1C3	23.0548	0	0	2.82904	18.7932	21.4507	11.7479	14.1616	16.0644	37.8534	37.0253	1.67144	0	8.53425	0.794589	28.9527	25.1226	0	46.9562	19.0384	1.20945	3.11055	38.6596	14.3671	20.1096	6.57425	10.9856	142.69	56.5932	38.5342	0	0	57.811	0	21.8384	12.1575	20.474	52.0301	10.9856	61.3301	33.0315	72.5342	139.599	22.9438	64.9144	38.0932	3.33911	0	24.0658
AKR1D1	0	0	0	0	0	0	0	0	0	0	0	0	0	0	0	0	0	0	0	0	0	0	0	0	0	4.10082	12.0014	37.3644	0	0	0	0	20.163	7.83699	0	0	0	6.42452	12.0014	10.35	6.02849	10.0123	0	0	0	0	0	0	2.46438
AKR1E2	0	0	0	0	0	0	0	0	0	0	0	0	0	0	0	0	0	0	0	0	0	0	0	0	21.6836	8.56918	0	0	0	0	0	0	0	0	0	0	0	0	0	0	0	0	0	0	0	0	0	0	14.5349
AKR7A2	7.16822	5.14829	6.02849	18.3712	7.3913	15.5452	4.34479	19.9082	11.1699	12.026	23.5993	4.33075	4.22082	2.55342	6.86164	22.3938	18.9884	12.1849	13.9795	28.7342	2.54425	9.1274	44.9644	2.20541	13.1041	6.57425	24.8781	74.7171	26.7151	27.3452	11.889	9.14795	12.8301	36.1904	4.84425	13.4322	12.7959	20.163	25.0548	20.7301	13.6616	55.2644	44.0096	13.7568	33.0315	34.9925	4.84425	20.374	16.6493
AKR7A3	22.5795	26.4808	17.6877	24.2623	7.28699	3.01466	22.9993	40.6014	1.86685	18.0363	54.3479	15.5849	16.3137	3.82849	20.8973	85.9877	27.4685	3.99555	96.8041	49.9507	2.32568	16.9219	104.737	16.9219	15.5849	8.22945	21.3945	112.888	74.3808	32.0479	0	2.05637	30.6185	19.5301	31.1678	23.239	33.7404	32.0479	21.5068	47.3192	8.54932	96.8041	207.648	4.41712	53.437	63.2726	20.1096	13.8438	19.9082
AKT2	0	0	0	0	0	0.280068	0	0.586986	0	0	0	0	0	0	0	0	0	0	0	0	0	0	0	0	0	0	0	0	0	14.0342	0	0	0	0	0	0	0	0	0	0	0	0	0	14.6274	0	0	0	0	0
ALAD	0	0	0	0	0	1.67144	0	2.84185	0.947192	4.63452	0	0	0.352877	0	0	0.365616	0	0	5.46068	0.328767	0	0	1.52425	0	0	4.10082	1.8874	44.3616	0	0	0	0	0	0	3.56644	3.37377	0.714384	0.883973	1.8874	0	0	2.20767	1.77123	0.679452	14.4007	0	0	0	1.8737
ALB	355.863	5010.18	721.795	2245.29	2620.01	1671.26	654.699	2245.29	348.315	793.233	3512.62	576.438	949.603	513.76	721.795	1164.9	1164.9	1052.63	862.096	3512.62	620.521	1015.97	1164.9	3512.62	451.63	195.859	1922.1	1089.29	793.233	1015.97	93.7603	294.926	1015.97	371.616	1164.9	348.315	1922.1	1164.9	1922.1	2620.01	1460.33	1015.97	793.233	5010.18	654.699	5010.18	146.715	3512.62	5010.18
ALDH16A1	0	2.01226	3.2237	0	0	0.691301	0	0.183699	0	0.189589	0	1.37247	1.03932	1.34781	0.639726	0.102671	0.861781	1.55959	0	0.222466	0.414521	0	0.365616	0.863425	0.348904	0.804795	0	1.60781	0	1.06781	0	0	0	3.57089	1.27082	0	0	0.586986	0	0.629521	0	0.422877	2.48863	0	2.11801	0.805822	0.612192	0	0
ALDH18A1	0	0	0	0	0	0	0	0	0.175753	0	0	0	0	0	0	0	0	0	0	0	0	1.08658	0	0	0	0	0	0	0	0	0	0	0	0	0	0	0	0	0	0	0	0	0	11.6329	0	0	0	0.612192	0
ALDH1A1	69.3945	7.82397	4.1737	9.77397	32.6986	45.9014	7.91507	42.4932	19.3055	32.6014	3.6326	7.27329	12.6493	21.1137	12.3199	4.08329	46.9562	2.98699	126.021	0.153836	0.724384	4.09603	93.3384	14.4342	5.81226	24.7479	85.6199	48.9356	22.7027	31.2438	0	12.9438	16.3856	10.6479	11.0055	9.11233	55.0575	21.889	85.6199	22.7678	15.8466	28.9527	17.1726	43.3767	50.4418	50.6205	18.6397	18.7466	60.8507
ALDH1A2	0	0	0	0	0	0	0	0	0	0	0	0	0	0	0	0	0	0	0	0	0	0	1.16521	0	0	0	0	0	0	0	0	0	0	0	0	0	0	0	0	0	0	0	0	0	0	0	0	0	0
ALDH1A3	0	0	0	0	0	0.479041	0	0.14589	0	0.987123	0	0	0	0	0	0	0	0	0	0	0	0	0	0	0	0	0	0	0	0.449863	1.16932	0	0	0	0	0	0	0	0	0	0	0	0	0	0	0	0	0	0
ALDH1B1	0	0	0	0	0	0	0	0	0	0	0	0	0	0	0	0.111575	1.47096	0	0	0.64411	0	0	0.0946575	4.12055	0	0	0	2.02068	0	0	0	0	0	0	2.37603	0	0	0.318151	0	0	0	0	0	1.09185	0	0	0	0	0.929521
ALDH1L1	12.5384	15.413	47.3192	41.3932	26.1767	22.0452	6.87877	29.2603	14.0342	38.9096	34.8767	13.3479	12.9438	10.8199	6.86164	28.4356	15.5452	1.93685	39.0342	15.6247	1.20945	1.51075	80.1089	14.7178	1.48699	2.32568	17.1726	56.0308	19.6904	13.2822	3.85664	10.2671	27.7493	13.0699	3.45267	14.3671	36.1904	3.06795	17.2712	17.3603	3.72699	25.1226	83.9534	6.98288	30.3616	30.3616	8.09658	9.66849	11.5582
ALDH1L2	0	0	6.68945	7.16822	2.86767	4.65822	6.30027	3.45986	1.79178	5.36904	1.82562	3.35397	0	0	1.33288	2.80541	5.17397	0	5.28562	1.15952	1.13075	0	7.41945	2.58726	0	0	2.90041	8.15342	3.79849	1.22685	2.41507	2.30527	10.7089	0	0	2.70381	4.69822	0.695137	2.88829	2.62904	0.666712	4.01377	8.32877	0.235342	4.65822	2.01774	0	0.612192	0.0671233
ALDH2	0	63.2726	8.96849	2.4437	5.75137	9.16849	6.54137	42.2288	5.0161	8.18493	0	5.49247	16.1877	4.25986	9.05205	35.6363	30.5301	1.93685	2.20315	48.7685	18.5938	19.7932	6.03753	15.413	2.76342	6.1887	26.7808	51.3164	24.813	3.96945	2.33226	4.09842	24.6151	12.026	10.0658	3.51562	1.8076	13.4658	26.9274	5.78178	0.767808	7.75479	0	109.23	0.662808	0	6.9513	30.3616	31.3452
ALDH3A1	0	0	0	0	0	3.01466	0	0	0	4.41712	0	0	0	3.69836	0	0	0	0	0	0	4.89671	4.79247	0	0	0	0	0	0	0	0.73137	3.12014	3.94644	0	0	0	0	0	0.805822	0	0	1.2826	0	0	0	0	0	0	0	0
ALDH3A2	0	0	0	0	2.42767	1.92863	0	0	0	0	0	4.67616	0	0	0	2.20541	0	0	0	0	5.07932	0	0.119041	0	6.79644	0	0	1.68521	0	0.401096	14.1616	0	0	0	0	0	0	1.16192	0	1.81274	0	0.539247	0.476712	0	0	0	0	0	0
ALDH3B1	0	0	0	0	0	0	0	1.36966	0.465116	0.268767	3.02685	0	3.96945	1.8587	0.585479	0.109315	0.710548	1.49568	0	0	0.660411	0	8.27808	0	5.05842	2.15836	9.66849	0	0	0	0	1.31137	0	0	0	14.6904	5.30356	0.174932	9.65205	0	1.0889	4.01377	0	0.635616	2.45178	6.37233	1.72479	0	0
ALDH4A1	0	92.0137	12.7712	34.1664	29.0342	27.3452	18.4644	15.7082	18.9884	2.64671	0	4.83315	3.96945	20.7301	1.51356	20.2164	15.1288	44.8199	1.94712	25.9425	6.92226	38.5342	10.5671	23.1726	4.8387	3.42164	16.2336	29.8712	5.44897	1.44705	8.53425	18.5938	35.8555	20.3274	4.35041	5.92137	14.0623	5.92137	16.3137	2.31596	5.26205	2.05637	0.504	95.9	6.50637	1.24096	8.56918	70.0192	32.3123
ALDH5A1	0	4.61719	0	0	0.614521	0.612192	0	0.70589	0.204247	0	0	0	0.272603	0	0	0	0	0	0	0.31	1.57082	2.14377	0.167603	1.25973	0.757808	0	0	0	1.01521	0	1.16932	0	3.50712	0	2.11801	0	0	0.0835616	0	0.471301	0	0.199315	0	4.15548	0.382466	0	0	1.02336	0.505274
ALDH6A1	0	50.6205	50.4418	23.1726	35.9548	4.65822	37.8534	46.0384	32.6986	6.81288	0.873288	14.9233	25.4767	46.1753	6.71288	57.411	36.7918	40.6014	4.55144	70.2733	24.2014	73	16.7288	231.441	5.47171	4.10082	14.9932	108.033	3.26836	5.39459	0.681137	25.8699	115.942	29.0342	42.4932	13.6226	11.4137	23.5993	14.9932	7.95068	4.26603	3.36753	0	85.9877	10.1808	5.11041	15.6247	22.2486	27.2815
ALDH7A1	0	0	4.06219	1.86233	1.27952	0.68413	0	21.6192	4.79945	2.64671	4.05253	0.975753	2.32233	1.60781	4.27219	0.623562	9.96986	0	13.0034	2.52103	1.94712	1.79178	1.52425	3.96945	5.37945	0.568904	5.54479	6.8287	29.1116	5.23363	3.52411	2.05637	4.5663	0	51.161	7.81096	9.68973	5.92137	5.54479	2.96116	0	0.851096	10.6226	16.5068	1.58984	6.81288	1.27082	6.84452	14.2192
ALDH8A1	0	0	4.52425	0	0	0	0	0.833836	1.56534	1.10452	4.5437	1.13568	0	0	0.360548	1.68938	0.710548	0	4.55144	2.16137	0	0	3.43959	0	0	0	4.94884	20.1096	1.42075	13.0699	0	0	10.2459	5.21918	5.29459	2.81658	6.08986	4.21671	4.93849	5.90959	0.804795	4.41712	10.1527	1.22685	3.54438	4.00616	0.682822	1.24096	0
ALDH9A1	24.0658	28.8027	21.7932	20.8973	23.4952	26.7808	2.28192	11.4418	10.4486	27.089	24.6151	15.413	7.31438	5.00507	13.0356	15.7658	15.3726	11.5342	50.6205	13.3479	0	16.2795	50.263	9.32466	8.56918	0.625205	30.6185	24.0658	16.3856	5.9474	45.4103	6.48164	14.5952	29.189	0	17.776	12.2596	7.4476	30.8027	29.7068	12.1301	26.0959	39.0342	17.2219	32.1411	108.033	19.9082	12.0014	19.3438
ALDOA	74.3808	26.9274	31.9384	17.2219	68.8945	81.0945	37.3644	37.2568	28.4356	89.4801	37.3644	28.5699	43.6945	2.02068	65.1438	39.3692	70.924	61.8151	55.4712	32.6986	21.1726	16.6158	30.3616	22.5795	65.1438	46.0384	110.477	38.4226	21.1726	48.9356	115.388	91.6377	4.1737	15.9815	15.8466	28.7342	22.5795	58.2068	110.477	107.403	95.3685	98.1329	131.114	18.0795	79.0014	37.2568	47.4589	37.3644	87.8918
ALDOB	401.575	278.693	465.945	320.352	211.368	267.338	203.472	691.137	307.329	465.945	352.089	223.759	313.486	127.466	371.616	414.63	258.043	82.4795	480.452	182.916	108.033	99.989	886.74	265.634	194.774	122.044	473.199	1164.9	278.693	171.736	17.9932	340.534	401.575	313.486	294.926	238.689	620.521	310.408	473.199	390.699	110.477	204.792	2620.01	168.108	837.452	493.959	340.534	137.86	175.953
ALDOC	0	3.09041	0	0	2.77384	2.21767	0	0	0.638562	1.35507	3.86644	0	1.11342	0	0	0	0	0	0	0	0	0	0	0	9.07466	9.23219	11.8295	3.40336	1.84726	3.96945	4.90438	29.789	0	0	0	2.27548	4.93849	3.96945	11.8295	8.24247	8.78356	2.55342	10.7945	1.02336	5.46068	3.84685	7.1126	1.52425	5.6937
ALG1	0	0	0	0	0	0	0	0	0	0	0	0	0	0	0	0	0	0	0	0	0	0	0	0	0	0	0	0	0	0	0	0	0	0	0	0	0	0	0	0	0	0	0	0	0	0	0	0	0
ALG11	0	0	0	0	0	0	0	0	0	0	0	0	0	0	58.6055	0	0	0	0	0	29.7068	0	0	76.0795	0	0	0	0	0	0	0	0	0	0	0	0	0	0	0	0	0	0	0	0	0	0	0	0	0
ALG12	0	0	0	0	0	0	0	0	0	0	0	0	0	0	0	0	0	0	0	0	0	0	0	0	0	0	0	0	0	0	0	0	0	0	0	0	0	0	0	0	0	0	0	0	0	0	0	0	0
ALG2	0	0	0	0	0	0	0	0	0	0	0	0	0	0	0	0	0	0	0	0	0	0	0	0	0	0	0	0	0	0	0	0	0	0	0	0	0	0	0	0	0	0	0	0	0	0	0	0	0
ALG5	0	0	0	0	0	0	0	0	0	0	0	0	0	0	0	0	0	0	0	0	0	0	0	0	0	0	0	0	0	0	0	0	0	0	0	0	0	0	0	0	0	0	0	0	0	0	0	0	0
ALOX12	0	0	0	3.01466	0	10.5219	0	0	0	2.88829	0	13.5836	0.132945	1.69356	0.222329	16.3479	0	33.1192	0	0	14.4007	0	0	0	7.41945	0	0	0	0	4.49932	40.7253	8.22945	0	0	0	0	4.81979	1.87747	0	46.5658	8.39247	7.02877	8.72466	0	4.11068	0	0	0	0
ALOX12B	0	0	0	0	0	0	0	0	0	0	0	0	0	0	0	0	0	0	0	0	0	0	0	0	0	0	0	0	0	0	2.58096	0	0	0	0	0	0	0	0	0	0	0	0	0	0	0	0	0	0
ALOX15B	0	0	0	0	0	0	0	0	0	0.574932	0	0	0.145548	0	0	0.365616	0	1.0711	2.46438	0	0	0	0	0	0.560479	0	0	0	0	0	5.78178	0	0	0	0	0	0	0	0	0	0	0	0	0.155959	0	0	0	0	0
ALOX5	0	0	0	0	0	0	0	0	0	0	0	0	0.465116	0	7.40781	0	0	16.5068	0	0	0	0	0	0	0	0.804795	0	0	0	0	0	0	0	0	0	0	0	0	0	0	0	0	0	0	0	0	5.48274	0	0
ALOX5AP	0	0	0	53.9932	0	0	0	0	0	0	0	0	148.24	0	1164.9	0	0	465.945	0	0	284.011	30.5301	0	0	16.2795	446.082	91.2616	0	0	2.65863	0	0	0	0	0	0	0	0	91.6377	0	0	0	0	0	0	0	559.219	10.5973	0
ALPI	13.4938	0	0	0	0	0	1.76507	0.200274	47.5986	1.22685	2.41507	0	0	0	0	0	2.90514	0	2.10712	5.14829	0.35411	0	6.67644	0	0	0	0	0	0	0	0	0	0	0	0	3.86644	1.31829	0.304932	0	0.433151	0	0	0	0	0	0	0	0	0.0576712
ALPL	4.87041	0	0	0	9.05205	0	0	4.79247	2.41507	0	4.10082	3.07164	1.65247	4.09842	0	1.09918	0	0	0	3.26836	0	0	2.77384	0	1.82562	0	2.33548	0	2.65863	7.82397	0	11.7479	22.0452	0	0	10.2459	8.01096	0.201644	2.33548	0.362877	0.490753	0.625205	4.36021	0.0432877	1.8524	0	0.311233	0.953014	0.0323288
AMACR	0	0	0	0	0	0	0	0	0	0	0	0	0	0	0	0	0	0	0	0	0	0	0	0	0	0	0	0	0	0	0	0	0	0	0	0	0	0	0	0	0	0	0	0	0	0	0	0	0
AMBP	363.863	1015.97	175.953	313.486	117.084	63.7767	244.612	427.356	559.219	170.991	182.916	301.296	465.945	231.441	171.736	231.441	333.301	26.9274	620.521	320.352	211.368	301.296	505.849	1460.33	212.924	160.13	340.534	371.616	326.575	162.891	127.466	149.768	493.959	401.575	691.137	837.452	837.452	217.614	340.534	233.048	596.425	161.821	148.888	521.671	451.63	269.042	35.8555	379.603	427.356
AMICA1	0	0	0	0	0	0	0	0	0	0	0	0	0	0	1.79178	0	0	0	0	0	0	0	0	0	0	0	0	0.817945	0	0	0	0	0	0	0	0	0	0	0	0.612192	0	0	0	0	0	0	0	0	0
AMIGO2	0	0	0	0	0	0	0	0	0	0	0	0	0	0	0	0	0	0	0	0	0	0	0	0	0	0	0	0	0	0	0	0	0	0	0	0	0	0	0	0	0	0	0	0	0	0	0	0	0
AMN	0	0	0	0	0	0	0	0.277534	1.08425	0	5.65171	0	0	0	0.666712	0.0434247	2.21123	0	0	0.999178	0	0	0.101849	0	0	0	0	1.96781	0	0.484247	0	0	3.3426	0	5.44897	0	0	0.0753425	0	0	0.453356	0.364589	0	0.0523288	0	2.29068	0	1.10185	0.346712
AMPD2	0	0	0	0	0	0.249452	0	0	0	0	0.687308	0	0	0	0	0	0	0	0	0	0	0	0	0	0	0	0	0	0	0	0	0	0	0	0	0	0	0	0	0	0	0	0	0	0	0	0	0	0
AMPD3	0	0	0	0	0	0	0	0	0	0	0	0	0	0	1.51356	0	0	2.11801	0	0	0	0	0	0	0	2.61445	0	0	0	0	0.707808	0	0	0	0	0	0	0	0	0	0	0	0	0	0	0	0.402877	0	0
AMY2A	3512.62	70.0192	93.7603	115.388	95.3685	1164.9	81.8342	80.7795	77.1397	63.0596	333.301	139.599	117.671	124.615	57.811	179.273	2245.29	30.8986	7.46411	238.689	19.6904	52.0301	326.575	320.352	28.2945	137.86	96.4315	0	39.2589	175.953	0	0.851096	190.559	8.50205	67.7808	212.924	54.6973	8.11507	96.4315	124.615	80.4644	340.534	12.1301	22.8329	793.233	33.4329	16.8788	55.8644	284.011
AMY2B	301.296	0	0	2.62459	6.57425	138.729	0	0	0	9.93425	71.3205	48.3123	5.26205	0	1.61822	12.074	390.699	0	0	34.7767	0	18.7932	82.4795	0	6.10644	9.36301	39.4795	0	90.4603	24.7479	0	0.851096	0	0	0	23.5993	6.47137	0	39.4795	23.6466	18.1767	326.575	2.78137	0	401.575	8.94384	0	0	71.8274
ANG	0	0	0	0	0	0	2.59027	16.8788	9.57329	0	10.7945	55.4712	51.7	0	0	1.80247	0.646849	0	4.35041	30.3616	0	37.7281	0.365616	0	0	0	0	4.41712	8.98767	5.02712	7.3913	0	82.8116	0	64.6849	0	0	0	0	0.995068	0	2.3489	2.15301	5.34623	4.79945	0	0	0	0
ANGPT1	0	0	0	0	0	0	0	0	0	0	0	0	0	0	0	0	0	0	0	0.208493	0	0	0	0	0	0	0	0	0	0	0	0	0	0	0	0	0	0	0	0	0	0.13589	0	0	0	0	0	0	0
ANGPTL1	0	0	0	0	0	0	0	0	0	3.78068	12.2849	0	0	0	0	0	5.82466	0	0	13.6616	0	0	0	0	0	0	0	0	1.91781	0	0	0	0	0	0	0	0	0	0	0	0	3.27342	0	0	0	0	0	0	0
ANGPTL2	58.2068	17.4658	18.6932	56.0308	38.311	14.1904	53.2507	4.2874	0	51.3164	211.368	2.41507	34.474	16.0219	75.0534	19.9082	97.6548	0	49.226	12.2342	0.732603	28.8712	493.959	16.7822	0.283014	5.27384	19.5301	326.575	289.685	6.26671	0	0	18.0795	190.559	0	12.7466	0	81.8342	19.637	123.382	198.823	289.685	93.7603	13.1041	152.356	64.1904	127.466	61.8151	54.3479
ANGPTL3	0	0	0	0	0	0	0	0	0	0.626644	1.38137	1.17815	0	0	0	0	1.10897	0	0	0	0	2.74116	0.122466	0	0	0	0	0	0	0	0	0	0	0	0	0	0	0	0	0	0	0	0	0	0	0	0	0	0
ANGPTL6	0	0	0	0	0	0	0	0	0	0	0	0	0	0	0	4.53397	0	0	4.35041	0	0	0	1.92863	21.3534	0.307178	0	0	16.6158	0	0.104384	0	0	0	0	0	0	0	0.380479	0	0.233904	5.0911	7.55274	2.98336	0.307671	0.682822	0	0	1.65247	1.79178
ANK1	0	0	0	0	0.541507	26.3233	0	0	0	0.51726	0	0	0	0	0	0.0143836	0	2.00973	0	0	0	0	0	0	0	0	0	39.9904	0	0	0	0.839932	0	6.75123	0	0	0	0	0	0	0.348904	0	0.869795	0	15.5452	0.784795	0	0	0
ANK2	0	0	0	0	0	0	0	0	0	0	0	0	0	0	0	0	0	0	0.525479	0.863425	0	0	0	0	0	0	0	0	0	0	0	0	0	0	0	0	0	0	0	0	0	0	0	0	0	0	0	0	0
ANK3	0	1.73849	0	0.553973	0.514247	0	0	0	0	0	0	0	0	0	0	0.0134247	0	1.02589	0	0	0	0	0	0	0	0	0	3.7611	0	0	0	0.798699	0	0	1.22178	0	0	0	0	0	0	0	0	0.064911	0.0978082	0	0	0	0
ANKFY1	4.41219	0	0	0	0.692192	0	1.48925	0.156301	0	0	2.54884	2.41507	0.114384	0	0	0.0835616	0	0	0.655616	0.249452	0	0	0.0735616	0	0.307178	0	1.11548	0.897671	0	0.494041	0	0	0	0	0	0	0.580822	0	1.11548	0	0	0	0	0	0	0	0	0	0.247123
ANKRD13A	0	0	0	0	0	0.268082	0	0	0.407603	0	0	0	0	0	0.794589	0	0	0	0	0	0	0	0.0542466	0	0	0	0	0	0	0	0	0	0	0	0	0	0	0	0	0	0	0	0	0	0	0	0	0	0
ANKRD22	0	0	0	0	0	0	0	0	0	0	0	0	0	2.05329	0	1.68938	0	3.83767	0	0	19.0384	0	0	0	3.38856	6.98288	0	0	0	0.539247	19.5301	0	0	0	0	0	0	2.50781	0	2.31596	1.23932	0.492192	0	0	0	0	1.84164	0	0
ANKS1A	0	0	0	0	0	0	0	0	0	0	0	0	0	0	0	0	0	0	0	0	0	0	0	0	0	0	0	0	0	0	0	0	0	0	0	0	0	0	0	0	0	0	0	0	0	0	0	0	0
ANKS4B	0	0	0	0	0	0	0	0	0	0	0	0	0	0	0	0	0	0	0	0	0	0	0	0	0	0	0	0	0	0	0	0	0	0	0	0	0	0	0	0	0	0	0	0	0	0	0	0	0
ANO10	0	0	0	0	0	0	0	0	0	0	0	0	0	0	0.326712	0	0	0	0	0	0.839932	0	0	0	0	0	0	0	0	0	0	0	0	0	0	0	0	0	0	0	0	0	0	0	0	0	0	0	0
ANO6	16.5822	3.57534	2.80205	1.18418	5.52822	0.318767	9.02945	8.27808	1.73075	5.28562	4.76692	10.8199	2.39712	8.78356	2.04137	0.244932	1.47096	0	0.71137	7.15507	3.7611	4.43384	1.27555	4.6289	5.16767	3.24479	1.40795	0	1.8076	5.39459	0	2.1874	6.87877	0	13.1877	7.15507	6.08986	0.11726	1.40795	0	0.51726	2.68	2.24712	0.479041	0.750411	0	1.12151	0	1.08658
ANO7	0	0	0	0	0	0	0	0	0	0.247123	0	0	0.183699	0	0	0	0	0	4.92527	0.236438	0	0	0	0	0	0	0	0	0	0	0	0	0	0	0	0	0	0	0	0	0	0	0	0.0458904	0	0	0	0	0
ANP32A	0	0	0	0	0	0	0	0	0	0	0	0	0	0	0	0	0	0	0	0	0	0	0	0	0	0	0	0	0	0	0	0	0	0	0	0	0	0	0	0	0	0	0	0	0	0	0	0	0
ANP32B	0	0	0	0	0	0	0	0	0	0	0	0	0	0	0	0	0	0	0	0	0	0	0	0	0	0	0	0	0	0	0	0	0	0	0	0	0	0	0	0	0	0	0	0	0	0	0	0	0
ANPEP	2620.01	2245.29	1015.97	949.603	949.603	276.337	3512.62	5010.18	5010.18	1284.45	401.575	1671.26	1089.29	1089.29	1015.97	886.74	1015.97	596.425	1460.33	2245.29	949.603	513.76	1284.45	1671.26	1460.33	1671.26	1460.33	596.425	542.685	1460.33	233.048	620.521	3512.62	289.685	3512.62	2620.01	3512.62	1089.29	1460.33	451.63	427.356	493.959	886.74	1922.1	949.603	886.74	949.603	793.233	1089.29
ANTXR1	0	0	0	0	0	0	0	0	0	0	0	0	0	0	0.421233	0	0	0	0	0	0	0	3.52411	0	0	1.33863	0.734932	0	35.6363	0	0	0	3.58233	74.3808	0	0	0	0	0.734932	18.889	20.6329	4.22082	6.93685	0	0.486986	20.0582	3.33911	4.09842	1.34322
ANXA1	91.2616	34.0699	1671.26	1671.26	320.352	1922.1	61.5726	73.3801	185.285	1460.33	76.0795	1460.33	371.616	371.616	1284.45	1671.26	19.1329	3512.62	40.8493	22.0452	5010.18	759.74	14.6274	176.948	837.452	1922.1	42.2288	14.4007	1.75616	721.795	1015.97	886.74	135.575	211.368	35.2116	229.297	576.438	1015.97	42.2288	654.699	576.438	886.74	654.699	12.05	240.534	265.634	348.315	249.005	68.3521
ANXA10	0	0	0	0	0	0	0	0	0	0	0	0	0	0	0	0	0	0	0	0	0	0	0	0	0	0	0	0	0	0	0	0	0	0	0	0	0	0	0	0	0	0	0	0	0	0	0	0	0
ANXA11	89.4801	187.771	214.479	19.3822	119.004	5.70397	83.5486	99.0836	273.981	87.0041	101.734	122.044	136.39	193.689	186.528	77.1397	17.6877	68.0664	42.2288	128.982	359.863	113.978	48.3123	307.329	480.452	759.74	155.215	15.9411	65.1438	401.575	6.14295	379.603	97.1767	28.7342	721.795	542.685	355.863	96.4315	155.215	104.192	27.8425	246.847	225.456	776.486	227.153	440.534	278.693	323.464	193.689
ANXA13	0	0	0	2.20767	0.548082	0	4.5761	0	0	0.806849	0.836438	1.95158	0.360548	1.25075	7.01438	2.40959	0	0	8.32877	0	0	0	1.27555	1.60781	0	0	0	2.34315	0	2.85	0	0	0	0	1.29801	0	0	0.918219	0	4.27219	0	1.83603	5.65171	0	1.48226	12.3548	0	10.3233	0.381712
ANXA2	31.0918	18.5062	326.575	32.2342	195.859	55.8644	7.91507	39.4795	84.6863	104.737	14.8507	217.614	97.1767	88.3548	108.033	70.5274	24.7479	77.1397	18.5938	8.34658	1460.33	229.297	4.81979	84.9692	363.863	340.534	175.953	6.8287	39.9904	465.945	313.486	227.153	21.0027	75.7151	52.7932	187.771	521.671	187.771	175.953	151.503	66.2274	227.153	333.301	16.3479	141.301	390.699	198.823	596.425	40.6014
ANXA3	33.2068	2.73712	27.4068	9.55616	14.9233	1.37658	0	10.6479	14.0342	17.7315	0	6.32911	27.4685	1.49568	145.837	0.0593151	6.38336	219.15	42.4932	1.25658	137.125	44.6753	1.65247	15.413	21.4507	446.082	32.0479	0	0	4.85733	2.1874	92.9164	0	35.7562	31.1678	84.9692	38.9096	0.318151	32.3123	9.51644	1.95158	4.58589	16.6158	6.46377	1.40479	18.8397	273.981	119.004	8.74795
ANXA4	97.6548	97.1767	67.0082	85.9877	83.5486	11.6075	36.7918	163.962	175.953	35.7562	25.7164	89.174	94.6534	83.9534	182.916	49.6164	35.5164	122.044	19.9575	66.2274	187.771	56.7959	6.45616	83.9534	148.24	278.693	187.771	57.411	60.8507	289.685	79.3774	158.244	160.13	56.1973	193.689	163.962	379.603	101.734	187.771	85.2521	46.9562	269.042	242.378	73.3801	82.8116	238.689	214.479	465.945	170.247
ANXA5	29.7068	23.3055	92.9164	7.88151	202.152	46.4205	41.9438	203.472	171.736	59.1555	29.0342	75.0534	53.6233	24.1336	86.2836	14.5349	62.6027	21.5068	73	51.3164	76.4438	294.926	33.9534	98.6082	269.042	202.152	65.1438	31.6479	42.4932	148.24	95.011	99.989	119.004	90.4603	96.4315	355.863	269.042	64.6849	65.1438	31.0918	19.6904	135.575	131.114	65.5685	16.0644	103.647	64.4377	440.534	131.114
ANXA6	62.8466	45.563	81.0945	67.2301	52.7932	41.1356	92.0137	91.2616	70.0192	36.9014	20.474	72.5342	94.6534	22.8329	251.163	32.6986	20.1096	145.837	30.7068	77.7945	105.726	24.8781	23.3055	43.1315	29.189	219.15	32.3123	24.6151	20.5801	98.1329	3.52411	84.6863	99.989	23.1726	158.244	106.774	163.962	18.1281	32.3123	21.3945	8.54932	46.1753	133.07	31.4466	56.7959	68.3521	91.2616	71.3205	77.7945
ANXA7	45.7322	16.3856	35.3151	7.88151	14.4342	0	19.4295	12.6712	39.0342	12.8301	3.51562	30.8986	18.5938	40.8493	31.6479	7.1126	5.42349	8.46849	15.3041	22.0452	31.6479	30.0137	3.38	20.6329	103.647	112.888	27.089	6.12699	16.9219	110.477	2.1874	45.563	33.2068	6.75123	122.713	94.6534	100.944	4.79247	27.2178	18.5062	10.7644	64.1904	46.4205	53.6233	20.4205	61.8151	27.2815	88.3548	22.8329
ANXA9	0	0	0	0	2.00007	4.27219	2.00973	0	0.726644	0.44726	0	1.1911	0	3.48404	0	0.31411	0	2.82438	0	0.283014	6.25027	1.97795	1.84164	0	28.5027	23.239	0.817945	0	0	0.890411	46.0384	1.84164	0	0	13.7247	0	20.3274	2.39712	0.817945	3.05288	6.02849	6.38336	0	0.0323288	1.8524	5.55445	2.20315	7.09616	0
AOC1	87.4288	31.1678	8.11507	62.3589	82.1568	17.1349	49.7836	15.3041	37.1493	227.153	505.849	55.8644	112.269	22.1767	17.3158	43.1315	113.978	4.78486	75.7151	139.599	0.469041	14.2973	170.991	74.7171	0	0.592055	13.5527	99.989	203.472	2.40959	0	0	21.7932	72.7671	15.2356	16.0644	0	2.90041	13.5527	57.811	24.0068	53.2507	14.1616	31.6479	5.02712	15.6664	21.7479	6.9513	82.4795
AOX1	0	9.07466	5.27384	0	0	0.280068	0	8.16918	2.22411	3.88473	3.40336	0.563014	0.612877	0	2.15836	5.64	2.05637	0	17.9055	0.64411	0	0	6.17548	2.10712	0	0.466849	0	9.40753	1.35336	1.13849	0	0	0	2.68973	5.44897	3.37377	1.24808	0.242329	0	0	0	0.37274	0.926575	1.22685	1.71589	4.19164	0.806849	0	0.27774
AP1B1	0	1.9837	0	4.64014	0	6.47137	5.75137	0	0.887192	1.66904	0	2.58726	1.43664	0	0	1.25973	0	3.2237	3.48404	0	2.05329	2.59027	0.133288	2.47342	0.681137	2.76863	0	0	0	0	4.59568	1.40164	0	0	0	1.05712	0.798699	0	0	0	0	0	0.372055	0.479041	0	0	0.518699	1.8737	0
AP1G1	3.52411	0	0	1.67952	0.772466	2.12788	1.37247	2.01774	0.638562	0.913014	0	0	0.612877	1.42411	4.02849	0.222329	1.06342	9.30685	1.83082	2.02712	1.73075	1.74288	1.21219	0.887192	0.59	5.58753	2.90041	1.11952	1.47096	0.162329	4.90438	1.59973	5.62623	0	0	0	0.668904	0.494041	2.99575	1.22986	0.209178	0.343219	1.56534	0.0432877	0.234932	0	1.19342	0.839041	1.02082
AP1G2	0	0	0	0	0	0	0	0	0	0	0	0	0	0	0	0	0	0	0	0	0	0	0	0	0	0.766301	0	0	0	0	0	0	0	0	0	0	0	0	0	0	0	0	0	0	0	0	0	0	0
AP1M1	0	0	0	0	0.638562	0.346096	0	0	0	0	0	0.845616	0.141507	0	0.716027	0	0	1.05712	0.586986	0	0	0	0.0282192	0	0	0	0	0	0	0	0	0	0	0	1.17815	0	0	0	0	0	0	0	0	0	0	0	0	0	0
AP1M2	0	0	0	0.853082	1.0711	1.67144	0	0	0.772466	0.304315	0	0	0.504	0	0.449863	0.543699	0.345479	0	0	0	1.03842	1.39904	0.628082	0	1.32219	0	0	0	0	0.658014	0	0	0	0	0	0	0	1.95973	0	1.22986	1.56205	0	0	15.9411	1.8524	0	0	0	0
AP1S1	0	2.25767	0	1.86233	15.3726	4.78486	0	0	0.772466	0	1.82562	4.41712	1.03932	0	0	1.25973	0	0	2.72911	1.0824	0	1.66904	0.690411	0	0	0	0	0	0	0	0	0	0	4.68719	0	0	0	0	0	0	0	0	0	0	0	0	0	0	0
AP2A1	0	0	0	0	0	0.724384	0	0	0.352329	0.913014	0	1.03479	0.789863	1.21733	0.37137	0.149384	0	1.20562	0	0	0.639726	0	0.0587671	0.749589	0	1.45164	0	0	0	0	1.87137	0	5.25507	0	0	0	0	0	0	0	0	0	0	0	0	0.847466	2.35466	0	0
AP2A2	0	0	0	0.805822	0	0	0	0.170822	0.630959	1.42411	1.1911	0	0.321644	0	0	0.040137	0.666712	0	1.03616	0.287534	0.498562	1.00397	0.916781	1.84726	0	0	0	0	0	0.055274	0	0	5.57582	0	1.74288	1.44048	0	0	0	0	0.248082	0	0.730137	0.103836	2.86479	0.866301	0	0	0.0354795
AP2B1	0	1.95603	0	3.86644	3.4337	0	0	3.6176	1.79178	0.221575	2.54884	1.95158	0.612877	2.76863	0	0.365616	3.92575	0	2.91774	0	0	0	6.17548	0	0.666712	0	0	0	0	0	0	5.31116	0	0	0	0	0	0	0	0	0	0	0.372055	0.479041	0	0	0.625205	1.8737	1.57589
AP2M1	0	0	0	3.01466	2.42767	0	0	0.156301	0	0	0	0	1.36966	0	0.30589	0.543699	0.869795	0	0	0	0	0	0.769178	0	0	0	0	23.3719	0.873288	0.242329	0	0	0	0	1.54007	0	0	0.380479	0	0.45589	0	0	1.77123	0	0.71137	1.45164	1.2826	0	1.65247
AP2S1	0	0	0	0	0	0	0	0	0	0	0	0	0	14.0068	7.40781	1.74027	0	13.3151	0	0	0	0	4.10082	0	0	0	5.16767	3.05856	0	0	0	0	0	0	0	0	0	2.23589	5.16767	2.80877	5.75137	0	8.90068	5.11041	0	9.44932	1.14151	7.09616	0
AP3B1	0	0	0	0	0	0.465116	0	0.174452	0	0.174932	0	0	0.158699	0	0.556164	0.192603	0.375753	0	0	0	0	0	0.0187671	0.802534	0	0	0	0	0	0	0.484247	0	0	0	1.45959	0	0	0	0	0	0	0	0	0	0	0	0.792055	0	0.117877
AP3D1	0	0	0	0	0.514247	2.84185	0	0	0	0	0	0.70589	0	0	0	0.029589	0	0	0	0.112123	0	0.936438	0.0447945	0	0	0.466849	0	0	0	0.0915068	0.809863	0	0	0	0	1.02336	0	0.060411	0	0	1.30301	3.50712	1.66301	0	0.419863	0	0	0	0.638562
AP3M1	0	0	0	0	0	0	0	0	0	0	0	0	0	0	0	0	0	0	0	0	0	0	0	0	0	0	0	0	0	0	0	0	0	0	0	0	0	0	0	0	0	0	0	0	0	0	0	0	0
AP3S1	0	0	0	0	0	0	0	0	0	0	0	0	0	0	0	0	0	0	0	0	0	0	0	0	0	0	0	0	0	0	0	0	0	0	0	0	0	0	0	0	0	0	0	0	0	0	0	0	0
APBB1IP	0	0	0	0	0	0	0	0	0	0	0	0	0	0	0.734932	0	0	0.798699	0	0	0	0	0	0	0	0	0	0	0	0	0	0	0	0	0	0	0	0	0	0	0	0	0	0	0	0	0	0	0
APCS	11.1219	0	0	0	0	40.7253	11.4418	8.02877	27.2815	10.1808	23.4384	44.6753	12.45	51.7	39.8664	0	11.7247	0	1.25342	113.433	23.3055	5.73616	8.16918	156.307	85.9877	57.811	40.1301	26.5651	76.4438	74.3808	0	0	6.16719	5.21918	65.8979	197.341	134.76	1.16192	40.1301	0	45.4103	40.2699	41.813	4.96973	3.86644	278.693	73.3801	92.0137	75.7151
APEH	10.4486	2.66712	0	0	1.74288	12.45	0	0.70589	0.887192	2.4689	3.6326	1.17815	0.431301	1.8737	0.388767	1.46068	6.54137	0	10.7342	0	0.732603	1.85507	2.13603	0	0	1.49986	2.26336	2.60103	5.0911	1.94452	0	1.95603	0	119.848	0	2.60877	2.60877	0.695137	2.26336	1.70418	1.37247	3.80342	1.66301	1.02336	8.74795	4.75658	1.35836	1.48925	2.21123
APEX1	0	0	0	0	0	0	0	0	0	0	0	0	0	0	0	0	0	0	0	0	0	0	0	0	0.329726	0	0	0	0	0	0	0	0	0	0	0	0	0	0	0	0	0	0	0	0	0	0	0	0
APLP2	0	0	0	0	0	0	0	0.084726	0.262671	0	0	0	0.551781	0	0	0	0	0	0	0.922055	0	0	2.40959	0	0	0	0	0	0	0.290822	0	0	0	0	0	0	0	0	0	0	0	0	0	0	0	0	0	0	0
APMAP	0	7.37479	0	1.76507	6.84452	8.90068	0	1.16192	7.01438	0	0	0	33.1192	3.06795	281.352	0	1.00158	348.315	0	0	88.3548	6.78205	0.214795	2.47342	2.01226	363.863	25.8699	1.35164	0	0.165753	0	11.2808	0	0	0	8.83699	1.48226	0	26.0151	0	0	0	0	5.58753	0	0	109.23	5.44897	0
APOA1	68.8945	227.153	118.338	68.8945	120.692	379.603	326.575	465.945	1089.29	231.441	202.152	793.233	691.137	379.603	43.3767	125.318	348.315	25.7164	113.978	886.74	44.3616	1164.9	375.61	53.6233	150.649	182.916	163.962	401.575	348.315	355.863	103.647	145.837	390.699	148.24	620.521	148.24	124.615	59.8849	163.962	333.301	65.1438	165.86	269.042	223.759	172.795	45.563	36.7918	202.152	414.63
APOA1BP	2.73712	0	0	0	0.439726	0	0	0.535068	2.13603	0	0	0	0	0	0	0	1.98945	0	2.10712	0	0	0	0.964315	2.10712	0	0	0	0	0	0	0	0	0	0	0	0	0	0	0	0	14.5068	0	0	0	0	0	0	0	1.95158
APOA2	0	0	0	0	0	6.81288	10.039	5.43726	6.44034	0	5.3263	0	110.477	0	0	0	0	0	0	55.8644	0	77.1397	0	0	0	0	0	0	0	2.03356	0	0	0	0	0	0	0	0	0	0	0	0	0	0	0	0	0	0	0
APOA4	39.9904	294.926	55.8644	81.0945	32.6986	190.559	333.301	837.452	949.603	238.689	427.356	505.849	451.63	390.699	0.873288	112.888	157.275	26.4808	136.39	596.425	1.83603	1284.45	620.521	51.7	310.408	44.0096	49.9507	363.863	271.512	265.634	307.329	122.044	886.74	242.378	440.534	105.726	115.942	81.0945	49.9507	269.042	212.924	145.837	96.4315	505.849	294.926	25.8699	5.12281	116.497	451.63
APOA5	0	4.2126	0	0	0	0	10.5822	7.50397	36.9014	0.286712	9.38356	19.0384	7.14205	0	0	0.157808	10.3767	0	0	17.6877	0	21.1726	0	0.695137	3.25397	0	0	3.14486	12.4753	19.1719	6.89322	1.7224	7.2376	0	72.5342	5.6	0	3.57089	0	0.568904	0	0	1.88123	0.396712	2.45178	0	0	0	0.304932
APOB	0	0	0	0	0	0.23863	0	0	0	0	0	0	0	0	0	0	0.724384	0.720205	0	0	0.348904	0	0	0	0	0.458356	0	1.37452	0	0.162329	0	0	0	0	0	0	0.535068	0	0	0	0	0	0.243425	0	0.0432877	0	1.23932	0	0
APOC1	14.6589	0	0	145.837	37.8534	83.5486	0	28.1315	33.4329	0	108.033	98.6082	301.296	122.044	88.3548	2.03671	17.1349	33.4329	862.096	89.7863	127.466	62.8466	14.0068	12.3199	0	0	0	0	0	0	0	0	35.4158	0	301.296	0	0	0	0	0	0	0	0	0	0	0	0	0	0
APOC2	0	0	0	0	0	0	0	10.0123	30.8986	0	39.2589	49.226	6.17548	0	0	0	0	0	0	20.374	0	90.861	0	0	0	0	0	0	0	1.44705	14.3322	0	0	0	0	0	0	0	0	0	0	0	0	2.98336	0	0	0	0	0
APOC3	9.89178	49.226	43.5356	16.0219	8.24247	21.6192	105.726	307.329	234.655	50.1068	220.686	451.63	721.795	108.033	5.98247	28.7342	99.5363	6.44034	60.8507	480.452	5.46068	596.425	41.9438	122.044	0	0	2.15986	31.0918	59.8849	41.3932	170.247	64.1904	173.855	30.2678	1922.1	0	4.23055	2.7889	2.15986	22.1767	0	10.1247	1.24808	25.4767	49.0808	2.21767	8.26027	35.5164	0.929521
APOD	1922.1	672.918	363.863	1089.29	521.671	949.603	721.795	1015.97	542.685	1164.9	16406.8	721.795	3512.62	542.685	2245.29	1015.97	1922.1	1164.9	16406.8	2620.01	301.296	654.699	2620.01	1089.29	721.795	949.603	691.137	1671.26	886.74	691.137	260.718	371.616	1089.29	837.452	480.452	1460.33	759.74	521.671	691.137	793.233	654.699	2620.01	559.219	886.74	414.63	1671.26	1164.9	1284.45	2620.01
APOE	142.69	304.312	133.07	129.711	145.837	267.338	691.137	505.849	886.74	320.352	307.329	596.425	559.219	596.425	49.226	246.847	480.452	62.6027	58.6055	440.534	144.184	837.452	127.466	73	340.534	4.67616	67.2301	175.953	211.368	390.699	326.575	60.1151	521.671	80.4644	559.219	152.356	38.9096	29.189	67.2301	93.7603	36.1904	294.926	204.792	124.615	124.615	60.3452	11.6329	151.503	249.005
APOF	0	0	0	0	0	0	0	0	0	0	0	0	0	0	0	0	0	0	0	0	0	0	0	0	0	0	0	0	0	0	0	0	0	0	0	0	0	0	0	0	0	0	0	0	0	0	0	0	0
APOH	0	0	0	0	0	0	0	0	0	0	0	0	0	0	0	0	0	0	0	0	0	0	0	0	1.58342	1.25075	0	0	0	0	0	0	0	0	0	0	4.41219	0	0	0	0	0	1.77123	0.340411	0.116986	1.84164	0	0	2.80877
APOL2	0	0	0	0	0	0	0	0	0	0	0	0	1.65247	0	0	0	0	0	0	0	0	0	0	0	0	0	0	0	0	0	0	0	0	0	0	0	0	0	0	0	0	0	0	0	0	0	0	0	0
APOM	0	0	0	0	0	0	0	0	0	0	0	0	0	0	0	0	0	0	0	0	0	0	0	0	0	0	0	0	0	0.290822	0	0	0	0	0	0	0	0	0	0	0	0	0	0	0	0	0	0	0
APOO	0	0	0	0	0	0	0	0	0	0	0	0	0	0	0	0	2.13603	0	0	0	0	0	0	0	0	0	0	0	0	0	0	0	0	0	0	0	0	0.420274	0	0	0	0	0	14.7808	0	0	0	0	0.251918
APOOL	0	0	0	0	0	0	0	0.207534	0	0	0	0	0	0	0	0	0	1.09699	0	0	0	0	0	0	0	0	0	0	0	0	0	0	0	0	0	0	0	0	0	0	0	0	0	0.434384	0	0	0	0	0
APP	0	0	0	0	0	0	0	0	0	0	0	0	0	0	0	0	0	0	0	0	0	0	0	0	0	0	0	0	0	0	0	0	0	0	0	0	0	0	0	0	0	0	0	0	0	0	0	0	0.0338356
APPL1	2.68	0	0	0	0	0.447808	0	0.137534	0	0.149664	2.92562	2.41507	0	1.66301	0.630959	0	0.294247	0	0	0.484247	2.15301	0	0.167603	0.938904	0	0	0	0	0	0.144589	0.60274	0	0	2.7889	0	0	0	0	0	0	0	0	0	0	0.244932	0	0	0	0.265753
APPL2	3.33562	0	0	0	0	0.296575	2.04137	1.08658	4.21671	0.262671	0.955	1.07521	0	2.76863	0.281918	0.0345205	0	0	2.72911	0.344795	1.31829	0	0.160548	0	0	0	1.13075	0	0	0.162329	1.14863	1.12507	0	0	0	0	0	0	1.13075	0	0	0	0	0	0.535068	0	0	0	0.0354795
APRT	16.0219	16.3856	30.0938	50.6205	32.0479	48.3123	12.1849	7.95068	11.2164	19.1329	16.4233	12.3897	7.65	5.98247	3.75253	8.85959	0	3.69836	19.0384	6.28315	3.13397	12.074	29.0342	8.60411	6.5311	0	17.4658	18.0795	23.239	9.34247	18.5938	11.889	17.511	0	31.9384	25.2699	29.5288	37.8534	17.5562	56.1973	36.5555	22.4671	20.8438	19.8507	24.0658	23.5521	2.47863	9.9911	7.2376
AQP1	837.452	289.685	401.575	793.233	427.356	108.033	1164.9	1164.9	340.534	379.603	390.699	414.63	480.452	273.981	465.945	284.011	265.634	90.4603	116.497	793.233	390.699	130.44	185.285	691.137	284.011	242.378	721.795	202.152	140.45	301.296	56.9986	304.312	691.137	111.651	2245.29	521.671	313.486	115.388	721.795	187.771	75.0534	192.124	211.368	94.2068	129.711	91.2616	101.339	211.368	206.22
AQP2	99.0836	130.44	49.4212	542.685	1460.33	164.911	355.863	352.089	141.301	255.368	204.792	119.004	86.5795	251.163	140.45	73	217.614	128.224	451.63	159.187	128.982	66.2274	170.991	112.888	65.5685	87.4288	231.441	56.9986	7.56712	251.163	8.88219	48.6014	220.686	60.8507	654.699	289.685	40.2699	108.033	231.441	182.916	212.924	180.604	27.8425	26.4808	11.3027	163.962	8.09658	759.74	1164.9
AQP7	4.87041	0	9.51644	0	28.2945	0	3.91671	0	0	0.342877	2.02068	6.60041	0.674521	6.68945	0	0	9.09726	0	0	27.3452	0	0	0.0660959	1.11952	1.40164	0	0	0	0	2.03356	0	0	0	0	8.72466	2.90986	1.37452	0	0	0	0.466164	1.04699	0	0	0.307671	0	0.816507	1.3626	0
ARAF	0	0	0	0	0	0	0	0	0	0	0	0	0	0	0	0	0	0	0	0	0	0	0	0	0	0	0	0	0	0	0	0	0	0	0	0	0	0	0	0	0	0	0	0	0	0	0	0	0
ARCN1	0	0	6.02849	0	0.634247	0	0	0	0.420274	0.137877	0	1.25075	0	0	0	1.09918	0	0	0	0	1.20945	6.11671	0.479041	0	1.09479	0	1.09479	0	0	0	4.11068	0	0	0	0	0	0	0	1.09479	0.330685	0.466164	0	0.489315	0	0	0	0	0.839041	0.0482877
ARF4	0	0	0	86.5795	58.0089	104.192	64.6849	66.7863	109.23	23.3055	39.0342	0	0	128.982	0	82.4795	42.989	278.693	0	27.5473	113.978	24.6151	9.34247	59.3685	106.25	70.5274	212.924	0	83.1438	120.692	55.4712	115.942	53.8082	52.0301	50.1068	77.7945	91.6377	233.048	212.924	195.859	136.39	83.1438	40.8493	260.718	90.4603	85.9877	99.0836	95.3685	74.0705
ARF5	0	0	0	0	30.174	46.4205	21.6192	68.8945	8.56918	82.1568	0	130.44	0	19.4295	0	58.6055	0	0	61.5726	39.7425	94.6534	81.0945	26.4808	0	0	0	80.7795	0	44.5185	36.6822	52.237	74.3808	0	0	0	31.7384	0	72.5342	80.7795	0	70.0192	41.3932	82.8116	58.6055	72.5342	25.2699	35.1082	94.6534	0
ARF6	52.237	0	36.9014	52.6185	54.6973	66.2274	58.9425	60.3452	106.25	60.3452	14.2582	61.8151	34.8767	104.737	36.4288	65.8979	37.3644	87.4288	29.1116	63.7767	120.692	24.2014	33.9534	30.8027	97.1767	62.087	98.1329	13.789	29.1116	99.0836	96.4315	87.4288	6.07329	0	21.6192	59.3685	56.9986	141.301	98.1329	62.8466	115.942	90.861	65.1438	71.574	99.989	102.647	51.3164	41.2644	55.0575
ARFGEF1	0	0	0	0	0	0	0	0	0	0	0	0	0	0	0	0	0	0	0	0	0	0	0	0	0	0	0	0	0	0	0	0	0	0	0	0	0	0	0	0	0	0	0	0	0	0	0	0	0
ARFGEF2	0	0	0	0	0	0	0	0	0	0	0	0	0	0	0	0	0	0	0	0	0	0	0	0	0	0	0	0	0	0	0	0	0	0	0	0	0	0	0	0	0	0	0	0	0	0	0	0	0
ARFIP1	35.2116	0	16.0644	12.9438	40.8493	0	5.54479	4.1389	9.23219	0	11.3575	0	6.3174	0	0	0	0	0	0	0	0	0	0	22.9438	21.4507	22.8329	0	0	0	0	9.23219	7.4311	0	0	0	0	0	0	0	0	0	0	0	7.69863	12.2096	0	14.2582	8.74795	37.3644
ARG1	0	0	0	0	0	0	0	0	0	0	0	0	0	0	3.75253	0	0	10.5671	0	0	0	0	0	0	0	0	0	0	0	0.208493	0	0	0	0	0	0	0	0	0	0	0	0	0	0	0	0	1.72479	0	0
ARG2	0	0	0	0.966849	0.787671	1.08658	0	0	1.26507	0	0	0	0	0	0	0	0	0	0	0	0	0	0	0	0	0	0	0	0	0	0	0	0	0	0	0	0	1.4289	0	0.734932	0	0	0	0.144589	0	0	0	1.24096	0.122466
ARHGAP1	4.99267	2.30527	5.72521	3.86644	1.87137	10.7644	3.45986	0.390685	3.3426	2.88829	3.10315	7.02877	2.94329	3.25856	1.86233	3.04548	0.542603	7.93151	1.46068	2.63301	4.95918	0	1.71589	1.68521	12.8904	0	0	1.64849	0	0.539247	17.9932	5.02712	0	0	3.02479	2.40411	1.48226	5.56411	0	5.16767	4.5437	1.58342	2.24712	0.235342	1.16932	0	2.05329	0.839041	0.316918
ARHGAP10	0	0	0	0	0	0	0	0	0	0	0	0	0	0	0	0.272603	0	0	0	0	0	0	0	0	0	0	0	0	0	0	0	0	0	0	0	0	0	0	0	0	0	0	0	0	0	0	0	0	0
ARHGAP17	0	0	0	0	0	0	0	0	0	0	0	0	0	0	0	0	0	0	0	0	0	0	0	0	0	0	0	0	0	0	0	0	0	0	0	0	0	0	0	0	0	0	0	0	0	0	0	0	0
ARHGAP18	0	2.35959	0	0	0.449863	0.418699	3.71849	0.377671	5.46068	0	1.38137	0	0	3.69836	0.449863	0	0	0.845616	0	0	0	0	0.0620548	1.04315	0	0	1.67144	0	0	0.658014	0	7.4311	4.50767	2.97521	1.02589	0	0	0.060411	1.67144	0	0.310274	0	0	4.02849	0.0694521	0.866301	0.235342	0	0.0776712
ARHGAP27	0	0	0	0	0	0	0	0	0	0	0	0	0	0	0	0	0	0	0	0	0	0	0	0	0	0	0	0	0	0	0	0	0	0	0	0	0	0	0	0	0	0	0	0	0	0	0	0	0
ARHGAP29	0	0	0	11.7247	0.415342	0	0	0	0	0	0	0	26.9274	0	2.90041	0	0	0	0	0	0	13.1322	0	0	0	0	0	0	0	0	0	0	0	0	0	0	0	0	0	0	0	0	0	0	0	0	0	0	0
ARHGAP35	0	0	0	0	0	0	0	0.116986	0.181096	0.0809521	0	0	0	0	0	0	0	0	0	0	0	0	0.27774	0	0	0	0	0	0	0	0	0	0	0	0	0	0	0	0	0	0	0	0	0	0	0	0	0	0
ARHGDIA	53.9932	46.2979	45.2575	149.768	143.437	101.734	51.3164	144.184	78.3397	108.033	76.0795	70.5274	40.2699	25.413	152.356	91.2616	66.7863	80.4644	109.23	75.0534	23.3055	52.7932	102.647	106.25	56.9986	13.9795	82.4795	61.0904	19.3055	18.6932	92.9164	98.6082	37.8534	81.4644	105.726	35.6363	22.5795	62.3589	82.4795	30.0938	45.4103	53.6233	55.0575	15.8466	14.6274	57.411	34.474	11.0329	49.0808
ARHGDIB	0	0	14.6904	58.2068	4.5663	5.52822	0	0	0	4.41712	0	0	16.5068	0	49.7836	0	0	57.811	0	0	12.6493	48.1301	0	0	22.5795	37.6027	5.87151	22.8884	1.70418	11.8575	0	36.9014	0	0	0	7.58219	9.43151	2.45178	5.87151	1.44705	8.21644	5.75137	2.38062	0.479041	0.13589	10.4233	160.13	0	0.574452
ARHGEF1	0	0	0	0.930959	0	0.758288	1.67384	0	0.23863	0.162329	0.936438	0.674521	0.975753	0	1.15712	0.0158904	0	2.49342	0	0.133904	0	0	0.0317808	0.802534	0	0	0	0	0	0	0	0	0	0	0	0	0	0	0	0	0	0	0	0	0	0	0	0	0
ARHGEF10L	5.6937	6.49192	18.4178	12.7712	1.74288	4.27219	5.54479	8.54932	4.65822	4.55144	8.07808	4.67616	1.7774	4.25986	7.2376	9.77397	1.18418	3.12014	8.20068	2.3489	1.65644	2.19897	12.2596	1.55178	3.38856	4.67616	2.26336	8.85959	4.79247	6.87877	1.3289	3.32637	5.70397	4.02137	1.0889	7.4476	17.5562	2.33548	2.26336	3.52411	1.81767	1.33863	17.0082	0.833836	6.61274	10.2459	3.33911	0.797123	0.285479
ARHGEF12	0	0	0	0	0	0	0	0	0	0	0	0	0	0	0	0	0	0	0	0	0	0	0	0	0.681137	0	0	0	0	0	0	1.95603	0	0	0	0	0	0	0	0	0	0	0	0	0	0	0	0	0
ARHGEF16	0	0	0	0	0	0	0	0	0	0	0	0	0	0	0	0	0	0	0	0	0	0	0	0	0	0	0	0	0	0	0	0	0	0	0	0	0	0	0	0	0	0	0	0	0	0	0	0	0
ARHGEF2	0	0	0	0	0	0	0	0	0	0	0	0	0	0	0.281918	0	0	1.13075	0	0	0	0	0	0	0	0	0	0	0	0	0	0	0	0	0	0	0	0	0	0	0	0	0	0	0	0	0.518699	0	0
ARL1	0	0	0	0	0	1.27082	0	0.961781	2.98699	2.4689	0	1.56973	0.975753	4.09842	0	0.31411	0	5.85712	0	0.215411	9.43151	0	0.628082	0	9.07466	0	0	0	0	0	4.11068	0	0	0	0	1.70014	0	4.98027	0	0	10.2671	0.526301	0	7.78973	0.419863	0	0	0	2.93027
ARL13B	5.84274	3.35397	0	0	2.86767	0	0	1.78521	5.8337	1.03932	13.3733	2.7889	0	16.1877	0.94137	0	6.46377	0	0	7.68151	0	0	1.5937	0	6.44034	1.19575	1.57336	0	0	8.27808	0	2.05637	11.6671	0	14.6904	2.70381	5.0161	0	1.57336	0	2.17301	2.2863	0	0.365616	1.16932	2.26336	0.969726	1.34973	0.702877
ARL15	13.1322	0	0	5.44897	6.22137	0	0	5.43726	11.2589	2.64671	0	7.4476	0	18.1767	3.39712	0	0	0	0	0	0	0	0	0	5.05842	0	4.55918	0	0	6.38336	0	8.39247	0	0	0	0	0	0	4.55918	0	2.4689	4.01377	1.77123	0	2.32904	0	6.73479	5.62623	2.21123
ARL2	0	0	0	0	0	0	0	2.36452	0	0.750411	0	0	0	0	0	0	0	0	0	0	0	0	0	0	0	0	0	0	0	0	0	0	0	0	0	0	0	0	0	0	0	0	0	0.434384	0	1.64342	0	0	0.505274
ARL3	13.5836	2.66712	8.72466	0	11.8575	2.57466	8.81096	1.36966	3.43959	1.66904	30.5301	3.87212	2.07719	17.3158	2.45986	0.0263014	6.76767	1.08425	6.49192	9.91301	1.20945	7.19849	1.07521	3.89164	0	2.61445	8.34658	0	9.30685	8.27808	0	7.30068	9.89178	0	23.8014	0	9.20822	0	8.34658	6.01945	7.4311	2.40959	0	7.12904	1.40479	0	2.20315	8.74795	10.8452
ARL6	0	0	0	0	0	0	0	0.265753	1.14452	0.690411	0.687308	0	0	0	0	0	0	0	0	0	0	0	0	0	0	0	0	0	1.78877	0	0	0	0	0	0	0	0.815068	0	0	0	0.576301	0	0	0.274795	0	0	0	0	0.181096
ARL6IP1	0	0	0	0	0	0	0	0	0	0	0	0	0	0	0	0	0	0	0	0	0	0	0	0	0	0	0	0	0	0	0	0	0	0	0	0	0	0	0	0	0	0	0	0	0	0	0	0	0
ARL6IP5	0	0	9.65205	0	13.8438	21.0548	0	1.86685	8.88219	1.66904	0	0	6.58733	5.00507	8.46849	17.2712	0	52.7932	0	0	19.211	0	1.27555	8.83699	2.12356	34.263	5.24808	0	0	0.970411	136.39	6.79644	0	0	0	0	0	0.918219	5.24808	0	0	0	0	1.52863	0.610753	0	0	7.69863	0.750411
ARL8A	0	0	0	0	0	0	0	0	0	0	0	0	0	0	0	9.65205	14.6589	89.4801	21.9925	9.20822	56.5932	0	5.1863	0	11.6329	16.3137	26.1767	0	12.5671	15.0582	0	14.9233	0	12.5384	0	24.4712	19.0856	12.6932	26.3233	9.09726	20.4205	12.6226	10.3233	4.5761	13.1322	18.8397	1.14151	5.96932	8.61918
ARL8B	43.3767	3.29438	220.686	17.2219	0	14.0623	0	7.19849	12.3897	7.25959	18.6397	0	46.711	0	15.3384	9.77397	21.3945	99.989	38.5342	8.07808	95.3685	18.7932	4.59568	0	10.2459	26.9274	27.7493	0	11.1699	18.0363	0	12.7959	0	11.2164	0	36.6822	37.6027	11.7479	27.9356	7.82397	21.563	13.9795	10.9856	4.67616	18.3205	22.8329	2.59027	5.44897	19.7932
ARMC10	0	0	0	0	0	0	0	0	0	0	0	0	0	0	0	0	0	0	0	0	0	0	0	0	0	0	0	0	0	0	0	0	0	0	0	0	0	0	0	0	0	0	0	0	0	0	0	0	0
ARMC9	0	0	0	0	0	0	0	0	0	0	0	0	0	0	0	0	0	0	0	0	0	0	0	0	0.402877	0	0	0	0	0.0965753	0	0	0	0	0	0	0	0	0	0	0	0.154795	0	0	0	0	0	0	0
ARPC1A	0	0	0	4.14719	16.3137	16.1877	0	1.16192	0	4.09842	29.4301	18.0363	4.09842	0	9.57329	16.1877	6.03753	10.2247	26.5651	7.68151	0	1.79178	12.7712	4.41712	10.8452	1.79863	5.24808	18.5062	9.05205	10.039	20.3274	22.9438	5.03822	10.7644	3.36075	0	12.7199	14.9233	5.24808	19.0384	10.7644	16.8356	32.7959	1.84164	7.99041	15.9411	28.4356	0	4.01377
ARPC1B	9.49178	0	0	5.0161	3.75253	2.84185	0	0.833836	6.34082	2.75753	5.79986	0	7.25959	2.76863	29.5288	1.90247	1.88123	34.474	9.75342	2.09267	5.17397	2.99575	4.70925	2.20541	1.20945	8.76575	4.55918	20.1096	11.4418	4.67616	0.649726	16.3137	0	4.11068	0	0	5.30356	3.6326	4.55918	3.14486	2.32233	8.39247	5.16137	2.29068	1.48226	9.44932	21.3534	4.63452	2.46438
ARPC2	10.1527	5.75137	18.0363	1.76507	3.12014	31.0918	0	6.23582	11.4699	23.1726	15.0247	12.3897	9.65205	0	54.8774	26.6493	5.82466	16.8356	15.4993	7.0487	6.92226	0	14.9932	2.38062	14.9932	26.5651	13.9479	67.7808	20.9507	11.1699	31.3452	53.2507	0	3.66486	5.56411	2.27548	12.9438	14.4342	13.9479	13.2486	11.2377	19.4295	29.2603	3.26575	27.626	40.8493	34.263	4.45658	2.54425
ARPC3	0	30.8027	0	0	0	19.1329	0	0	4.53397	0	0	0	2.68973	0	11.9205	0	0	1.88123	0	0	0	0	5.87151	0	33.4329	6.45616	0	13.789	7.78973	7.50397	17.6	5.51521	0	0	6.68945	10.9856	34.5753	6.78205	0	23.1726	1.15712	6.02849	33.837	11.1699	14.6274	13.3479	15.6247	0	6.76767
ARPC4	17.511	0	7.12904	23.1726	13.6616	5.82466	0	8.98767	15.3726	29.2603	26.1767	0	0.789863	9.11233	32.6986	115.388	19.3055	20.6815	27.2178	15.7658	12.45	0	0	7.61644	41.3932	51.3164	31.7384	47.1377	37.3644	37.0253	63.5247	97.1767	0	0	0	35.3151	131.788	55.8644	31.9384	151.503	35.6363	99.989	104.737	23.1137	0	159.187	152.356	12.4247	28.7342
ARPC5	0	0	0	0	0	0	0	0	0	4.72027	0	0	0	0	0	0	0	0	0	0	0	0	0	0	0	0	0	0	1.3289	6.58733	0	5.02712	0	0	0	12.026	8.54932	0	0	0	0	6.87877	0	0	2.86479	11.5582	20.1096	0	0
ARPC5L	5.31877	0	187.771	0	0	0	0	1.43479	0	5.79082	0	3.96945	0	0	0	0	0	0	0	0	0	0	0	0	0	0	0	0	13.3479	0	0	7.68151	0	0	0	0	0	7.4476	0	0	0	2.47863	0	0	1.48226	0	1.47096	0	0
ARRDC1	28.5699	65.1438	14.5349	10.6658	16.9219	0	40.4356	14.3671	61.8151	9.75342	16.1877	14.9233	12.1301	37.9733	6.86164	1.37247	1.98945	0	28.7342	10.4233	9.20822	8.58904	6.96575	6.70116	4.33918	0	35.1082	3.25397	2.33548	19.9575	0	20.6329	12.05	0	12.7959	9.38356	14.9616	4.21671	35.3151	0	2.05637	6.75123	2.15301	27.4685	5.1863	10.7342	11.4418	9.5363	7.35
ARSA	111.651	7.14205	4.91205	0	1.3626	4.40185	0	0	0	22.8884	24.8781	0	5.81226	24.6151	3.85664	0.189315	154.123	6.1589	48.1301	10.5445	0	0	26.0151	4.27979	4.33918	20.1096	12.2596	28.8027	130.44	17.6438	0	0	0	0	2.7211	7.30068	50.6205	4.72027	12.2596	19.6904	27.089	14.4705	9.66849	2.5174	46.4205	39.611	11.889	28.7342	16.5445
ARSB	0	0	0	0	0	0	0	0	0	0	0	0	0	0	0	0	0	0	0	0	0	0	0	0	0	0	0	1.02589	0.971096	0	0	0	0	0	0	1.56534	0	0.459726	0	0	0.434384	0	0	0	0	4.40185	0	0	0.574452
ARSE	0	0	0	0	0	0	0	0	0	0.402466	0	0	0	0	0	0	0	0	0	0.306288	0	0	0.438425	0	0.356164	0	0	0	0	0.449863	0	0	0	0	0	2.40411	0	0	0	0	0	0	0	0	0	0	0	0	2.71245
ARSF	85.6199	12.2849	85.9877	49.9507	34.6767	19.4767	98.1329	59.8849	11.0603	26.7808	71.8274	112.888	150.649	18.5479	104.192	45.9014	4.94884	3.2237	19.637	74.3808	61.8151	8.26027	6.03753	63.7767	310.408	36.4288	33.7404	39.4795	99.989	117.084	133.07	131.114	43.1315	58.2068	115.942	112.888	121.368	66.7863	33.9534	48.3123	42.4932	103.647	278.693	35.7562	25.8699	83.9534	146.715	89.7863	77.7945
ART3	0	0	0	0	0	0	0	0	0	0	0	0	0	0	3.34829	5.70397	3.51562	0	19.1719	0.525479	0	0	0.365616	13.7568	0	0	0	4.2874	14.9932	0	0	0	0	0	0	0	0	0	0	9.9911	3.40336	0	0	0.968288	0	0	0	0	0.122466
AS3MT	0	0	0	0	0	0	0	0	0	0	0	0	0	0	0	0	0	0	0	0	0	0	0	0	0	0	0	0	0	0	0	0	0	0	0	0	0	0	0	0	0	0	0	0	0	0	0	0	0
ASAH1	175.953	24.8781	30.8986	48.3123	11.4137	5.52822	39.1466	12.3897	20.7301	5.90959	132.429	58.9425	64.6849	31.8288	37.9733	17.7315	146.715	85.9877	154.123	154.123	23.0548	67.0082	36.4288	37.3644	56.1973	144.184	76.7918	73.7603	105.726	136.39	13.6226	28.1315	30.3616	59.8849	176.948	103.647	91.6377	273.981	76.4438	175.953	128.224	86.2836	77.7945	62.8466	38.2021	379.603	269.042	120.692	65.1438
ASAH2	0	0	0	0	0	0	0	0	0	0	0	0	0	0	0	0	0	0	0	0	0	0	0	0	0	0	0	0	0	0	0	0	0	0	0	0	0	0	0	0	0	0	0	0	0	0	0	0	0
ASAP2	0	0	0	0.833836	0.415342	0	1.22685	0.111918	0	0	0	0	0	1.14151	0.20363	0.0326027	0	0	0.666712	0	0	0	0.0171233	0	0	0	0	0	0	0	0	0	0	0	1.46767	0	0	0	0	0	0	0	0	0	0	0	0	0	0
ASB15	0	0	0	0	0	0	0	0	0	0	0	0	0	0	0	0	0	0	0	0	14.7452	0	0	0	0	0	0	0	0	0	0	0	0	0	0	0	0	0	0	0	0	0	0	0	0	0	0	0	0
ASB9	0	0	0	0	0	0	0	0	0	0	0	0	0	0	0	0	0	0	0	0	0	0	0	0	0	0	0	0	0	0	0	0	0	0	0	0	0	0	0	0	0	0	0	0	0	0	0	0	0
ASL	11.2589	0	4.39151	0.712055	1.44247	1.08658	0	4.08966	2.54884	1.42411	5.92137	1.95158	0.386438	0	4.02849	3.69836	4.74808	0	7.95068	0.49589	0	0	3.19315	0	1.40164	0	2.75753	8.15342	6.98288	0.120274	0	2.62459	0	0	0	0	5.44897	0.695137	2.75753	4.27219	0	2.2863	15.0582	0.0458904	6.03753	5.30356	11.4418	0	0.316918
ASMTL	0	0	0	0	0	0	0	0	0	0	0	0	0	0	0	0	0	0	0	0	0	0	0	0	0	0	0	0	0	0	0	0	0	0	0	0	0	0	0	0	0	0	0	0	0	0	0	0	0
ASNA1	5.64	0	0	1.26507	0	0	0	0.535068	1.56534	0	1.55178	0	0.258356	0	0.492192	0	0	0	0	1.69685	0	1.59177	5.70397	3.36753	1.70014	0	2.90041	1.46308	0	2.19479	2.96116	1.95603	0	0	0	0	0	3.33562	2.88829	3.42164	4.05253	0	2.48863	0.524658	3.3426	2.20541	2.47863	0	0.0734247
ASPA	0	0	0	0	0	0	0	0	0	0	0	0	0	0	0	0	0	0	0	0	0	0	0	0	0	0	0	2.02068	1.24808	0	0	0	0	0	0	0	0	0	0	0.568904	0	0.570137	1.88123	0.121507	1.29801	0	0	0	0
ASPDH	0	0	0	0	0	0	0	2.29582	1.56534	0	0	0	0	0	0	0	0.851096	0	2.80877	0	0	0	95.011	0	0	0	2.40959	0	0	0	0	44.9644	0	0	0	0	0	0.191849	2.40959	0	0	0.98411	0	0	0.674521	0	0	0	0
ASPH	0	2.62014	0	0.754521	0.975753	0	11.0603	0.350342	0.82274	0.551781	0	1.46438	4.09842	11.7479	1.90575	0.449863	0	5.92137	0	0.469041	8.30342	1.79178	0.0946575	2.10712	0	0	0	0	0	0	1.87137	0	4.68719	0	3.23562	0	0	0	0	0	0	0	0	0	0.397945	0	0	0	0
ASRGL1	0	0	0	0.687308	0	0	0	3.06425	0	0	0	0	0	0	0	0	0	0	1.83082	0.222466	0	0	0.11589	0	0	0	0	0	2.80877	0	0	0	0	0	0	0	0	0	0	0	0	0	0	0.0323288	0	0	0	0	0
ASS1	171.736	408.103	214.479	238.689	169.177	126.021	175.953	414.63	145.837	390.699	137.125	133.07	355.863	40.2699	53.2507	292.305	141.301	63.2726	193.689	52.7932	13.0034	55.4712	691.137	207.648	49.226	137.86	307.329	620.521	238.689	211.368	32.2342	103.647	234.655	185.285	130.44	102.647	217.614	310.408	307.329	251.163	118.338	363.863	576.438	160.13	355.863	451.63	313.486	124.615	112.269
ATAD1	0	0	0	0	0	0	0	0	0	0	0	0	0	0	0	0	0	0	0	0	0	0	0	0	0	0	0	0	0	0	0	0	0	0	0	0	0	0	0	0	0	0	0	0	0	0	0	0	0
ATAD3A	0	0	0	0	0	0	0	0	0	0	0	0	0	0	0	0	0	0	0	0	0	0	0	0	0	0	0	0	0	0	0	0	0	0	0	0	0	0	0	0	0	0	0	0	0	0	0	0	0
ATG3	0	0	0	0	0	0	0	0	0	0	0	0	0	0	0	0	0	0	0	0	0	0	0	0	0	0	0	0	0	0	0	0	0	0	0	0	0	0	0	0	0	0	0.323425	0	0	0	0	0	0
ATG7	0	0	0	0	0	0	0	0	0	0	0	0	0.975753	0	0	0	0	0.969726	0	0	0	0	0	0	0	0	0	0	0	0	0	0	0	0	0	0	0	0	0	0	0	0	0	0	0	0	0	0	0
ATIC	3.92575	0	0	7.16822	2.86767	9.16849	3.71849	0.502466	0	1.10452	1.25973	0.820342	1.43664	1.14151	0.507432	2.87192	0.397945	0	5.81226	1.94452	0.382466	1.35671	8.4363	3.53055	1.70014	0	1.18192	7.83699	4.95918	2.48863	7.3913	0	53.8082	4.08966	5.29459	1.08055	1.48226	2.16137	1.17815	4.45658	4.93849	4.32233	5.46068	1.69685	7.12904	2.52466	0	0	25.5863
ATL2	0	0	0	0	0	0	0	0	0	0	0	0	0	0	0	0	0	0	0	0	0	0	0	0	0	0	0	0	0	0	0	0	0	0	0	0	0	0	0	0	0	0	0	0	0	0	0	0	0
ATL3	0	0	0	0.716027	0	0.969726	0	0	0	0	0	0	0	0	0	0.31411	0	1.88123	0	0	3.59856	0	0	0	0	1.03842	0	0	0	0	22.9993	0	0	0	0	0	0	0.343219	0	0	0	0	0	0	0.525479	0	0	0	0
ATP11A	0	0	0	0	0	0	0	0	0	0	0	0	0	0	0	0	0	0	0	0	0	0	0	0	0	0	0	0	0	0	0	0	0	0	0	0	0.909247	0	0	0	0	0	0	0.00931507	0	0	0	0	0
ATP11B	0	0	0	0	0	0	0	0	0	0	0	0	0	0	0.276027	0.0167808	0	0	0	0	2.15301	0	0	0	0	0	0	0	0	0	0	0	0	0	0	0	0	0	0	0	0	0	0	0	0	0	0	0	0
ATP12A	4.27979	0	0	1.86233	0	0	7.52116	3.94644	0.37137	0	3.19904	0	0	26.1767	0	0	0.315342	0	0	0.121712	0	0	0	0	0	0	0	0	0	5.56411	0	0	0	0	2.62014	0	0	0	0	0	0.248082	0.143973	0	0	0.0978082	0	0	0	0
ATP13A1	0	0	0	0	0	0	0	0	0	0	0	0	0	0	0	0	0	0	0	0	0	0	0	0	0	0	0	0	0	0	0	0	0	0	0	0	0	0	0	0	0	0	0	0	0	0	0	0	0
ATP13A3	0	0	0	0	0	0	0	0	0	0	0	0	0	0	0	0	0	0	0	0	0	0	0	0	0	0	0	0	0	0	0	0	0	0	0	0	0	0	0	0	0	0	0	0	0	0	0	0	0
ATP13A4	0	0	0	0	0	0	0	0	0	0	0	0	0	0	0	0	0	0	0	0	0	0	0	0	0	0	0	0	0	0	0	0	0	0	0	0	0	0	0	0	0	0	0	0	0	0	0	0	0
ATP1A1	60.3452	440.534	82.4795	505.849	202.152	65.5685	128.982	759.74	96.8041	46.4205	30.0137	48.9356	65.5685	151.503	165.86	125.318	193.689	30.3616	33.837	62.6027	69.3945	99.0836	147.593	401.575	35.3151	35.6363	265.634	36.3096	42.0863	63.7767	3.85664	149.768	316.919	59.8849	204.792	68.3521	83.5486	149.768	265.634	39.1466	21.3534	21.9397	44.9644	194.774	36.7918	9.68973	21.889	169.177	67.7808
ATP1B1	44.6753	175.953	30.4459	100.466	138.729	62.8466	110.477	637.61	137.86	38.311	30.8027	13.3479	2.60877	131.788	186.528	10.9856	79.7534	39.2589	0	89.7863	0	100.944	92.0137	95.3685	29.5288	32.7959	284.011	40.8493	75.7151	102.19	0	139.599	326.575	58.2068	54.3479	58.0089	48.9356	99.5363	284.011	58.9425	34.3685	37.0253	63.2726	172.795	49.7836	14.6589	29.189	177.942	96.4315
ATP1B3	0	0	0	1.11342	1.27952	0	0	0	0	0	0	0	1.47753	2.38062	26.0151	0.189315	0	4.10082	0	0	0	0	0	0	0	0	0	0	0	0	0	0	0	0	0	0	0	0	0	0	0	0	0	0	0	0	2.35466	0	0
ATP2A2	0	0	7.89863	0	0	12.2596	0	0	0	1.35507	0	0	8.04658	0	3.94644	8.15342	0	11.2164	0	0	53.0219	0	0	1.37897	2.12356	4.84425	0	0	0	0.284247	14.7808	0	0	0	0	0	0	1.77123	0	0.995068	0.861781	0.210548	0.254384	0	0	0	0.577123	0	0
ATP2A3	0	0	0	0	0	0	0	0	0	0	0	0	5.81226	0	1.00801	0	0	2.82438	0	0	0	0	0	0	0	0.869795	0	0	0	0	0	0	0	0	0	0	0	0	0	0	0	0	0	0	0	0	2.35466	0	0
ATP2B1	0	0	0	0	0	0	0	0	0	0	0	0	0	0	0	0	0	0	0	0	0	0	0	0	0	0	0	0	0	0	0	0	0	0	0	0	0	0	0	0	0	0	0	0	0	0	0	0	0
ATP2B4	0	0	0	0.567671	0	0.249452	0	0.305411	0.220822	0	0	0	0.276781	0	0.402466	0.050137	0	0	0	0.208493	0.35411	0	0.108767	0.630959	0	0	0	0	0	0	0	0	0	0	0	0	0	0	0	0	0	0	0	0	0	0	0	0	0
ATP5A1	0	465.945	182.916	110.477	223.759	223.759	160.975	115.388	96.8041	97.6548	5.92137	63.2726	105.726	47.3192	170.247	267.338	691.137	355.863	2.80877	284.011	150.649	542.685	95.011	273.981	46.9562	70.0192	61.0904	185.285	73.7603	17.7315	106.25	62.3589	69.3945	88.3548	176.948	31.0918	32.2342	242.378	61.0904	64.6849	58.6055	46.9562	26.4808	1089.29	119.004	6.47137	123.382	269.042	355.863
ATP5B	0	759.74	102.647	83.9534	177.942	202.152	123.999	93.7603	81.0945	54.1705	8.20068	68.3521	59.3685	65.5685	136.39	217.614	251.163	198.823	0	414.63	106.774	408.103	138.729	336.918	117.671	233.048	132.429	209.508	124.615	40.8493	76.4438	83.9534	62.3589	131.788	38.0932	55.0575	46.0384	440.534	132.429	133.07	91.6377	101.734	46.1753	1460.33	162.891	10.7342	333.301	620.521	363.863
ATP5C1	0	54.3479	19.8507	10.7342	20.4205	25.6514	15.5849	25.5315	7.83699	8.91918	0	9.09726	29.3315	13.1603	46.711	18.3712	48.9356	49.7836	0	48.3123	58.4062	90.861	4.79247	35.2116	6.10644	1.53493	9.83699	13.789	1.6137	3.87212	16.9651	0	14.2973	0	25.8699	3.96945	0	35.8555	9.83699	0	0	2.2863	0.915342	48.3123	8.39247	0	19.637	58.2068	44.1856
ATP5D	0	0	0	0	29.2603	0	0	0	3.9361	0	0	0	0	0	16.9219	0	14.5349	12.3199	0	13.1041	1.57082	24.2014	4.2126	31.8288	0	0	0	0	2.1874	0	0	7.85068	0	13.3479	0	0	0	14.3322	0	2.86767	2.32233	1.2624	0.737603	32.3904	0	0	3.2163	7.69863	3.87781
ATP5E	0	0	0	0	0	0	0	0	0	0	0	0	0	0	0	0	0	0	0	0	0	0	0	0	0	0	0	0	0	0	0	0	0	0	0	0	0	0	0	0	0	0	0	0	0	0	0	0	0
ATP5F1	0	95.3685	0	0	5.26205	47.5986	10.4233	21.2425	36.6822	15.737	1.71178	8.79726	13.3151	4.83315	23.1726	47.9479	34.6767	94.6534	0	28.8712	35.7562	160.975	18.1767	46.711	12.8904	46.9562	7.96986	23.724	0	2.85	13.3151	20.0068	22.3938	5.93438	18.4178	17.6438	5.71425	100.944	7.95068	7.40781	6.42452	3.80342	0.674521	83.5486	24.2623	2.67356	21.3534	30.8027	58.9425
ATP5H	0	0	24.813	0	62.3589	0	0	0	19.7418	3.66486	0	0	0	19.637	0	10.4233	19.4295	9.59041	0	3.33562	0	74.3808	10.1527	52.7932	15.2356	39.2589	21.5068	1.41267	5.26205	0	158.244	11.0055	0	0	0	12.026	16.7822	102.647	21.6192	10.6658	2.62904	2.55342	1.88123	211.368	0.758288	0	5.93438	18.7466	4.31123
ATP5I	0	158.244	0	0	102.19	0	0	53.2507	63.2726	0	0	6.47137	8.94384	0	0	8.51918	8.07808	7.46411	0	5.14829	11.8295	68.3521	0	86.2836	0	0	31.0918	0	0	4.25007	0	0	15.5452	0	273.981	0	0	5.2089	31.2438	0	0	0	0	110.477	11.3027	0	2.35466	0	0
ATP5J	0	0	0	0	0	0	0	0	0	0	0	0	0	0	0	0	0	0	0	0	0	0	0	0	0	0	0	0	0	0	0	7.1126	0	0	7.53836	0	0	0	0	0	0	0	0	0	0	0	0	0	0
ATP5L	0	304.312	102.647	20.5274	141.301	51.7	79.7534	122.044	80.4644	26.5651	2.02068	56.5932	108.632	77.7945	102.647	94.6534	77.1397	521.671	0	73.7603	234.655	289.685	21.3123	242.378	0	0	41.9438	14.4007	5.26205	2.85	44.1856	63.7767	54.8774	27.2178	0	0	27.1534	45.111	41.9438	30.5301	0	3.90767	0	427.356	43.6945	4.19164	64.4377	163.962	0
ATP5O	0	59.8849	14.9932	15.4993	0	8.66849	7.12904	9.79452	1.34781	2.88829	0	3.87212	2.23	0	28.1315	18.3712	54.3479	35.3151	0	11.6329	7.66438	24.6151	7.09616	16.1473	0	0	5.72521	15.5849	8.79726	0.73137	5.78178	0	0	0	0	0	5.90959	53.2507	5.72521	21.0548	8.39247	1.58342	3.05288	99.989	8.74795	2.8337	12.2342	49.226	89.4801
ATP5S	0	0	0	0	0	0	0	0	0	0	0	0	0	0	0	0	0	0	0	0	0	0	0	0	0	0	0	0	0	0	0	0	0	0	0	0	0	0	0	0	0	0	0	0	0	0	0	0	0
ATP6	0	22.0452	0	3.19315	11.8575	0	0	9.57329	15.2699	2.52466	0	4.53397	0	0	0	0	0	0	0	0	0	0	0	0	5.95836	26.7808	0	0	0	0	0	21.9925	0	0	0	0	0	0	0	0	0	0	0	45.4103	7.99041	0	6.52082	29.3315	17.3158
ATP6AP1	15.0582	20.8973	7.81096	18.7466	10.8452	7.81096	26.1767	22.4671	34.0699	4.63452	27.089	14.5349	11.5822	21.4507	25.0548	3.12014	6.38336	7.46411	0	11.4418	14.9932	0	8.34658	33.1192	3.38856	28.4356	4.34479	13.2486	2.80877	13.0699	0	8.88219	38.4226	0	0	11.1219	10.7945	0.805822	4.34479	2.10979	1.81767	3.20767	3.88473	1.74288	7.53836	6.81288	12.3897	2.47342	14.7808
ATP6AP2	0	0	23.0548	29.0342	27.3452	2.12788	12.0014	2.68	9.89178	11.1219	61.3301	11.6329	2.60877	9.46712	2.15836	3.69836	19.4295	0	12.8904	3.50712	1.20945	0	12.1301	4.87041	50.813	0	4.78486	30.174	67.7808	15.7658	1.94192	0	6.32911	20.7301	6.47137	8.50205	1.15493	2.57466	4.77726	8.45205	21.7479	31.4466	9.91301	2.29068	15.5452	28.3651	15.413	40.8493	3.38
ATP6V0A1	5.54479	4.78486	8.58904	12.1849	1.92863	0.330685	23.9479	26.7151	10.4486	5.1863	4.8387	14.5349	14.4007	5.34623	12.8644	1.25973	5.62623	2.57466	5.1863	9.9911	7.86438	2.74116	4.94884	18.0363	0.955	15.6247	11.1459	1.7813	3.47685	11.6671	2.64185	7.68151	53.8082	3.22966	28.5699	12.4753	33.3199	1.12507	11.1219	0.268767	0.504637	1.04699	5.0161	0.274795	3.86644	2.1911	1.93685	3.13397	3.45986
ATP6V0A4	9.95205	7.14205	14.9932	10.4233	29.7068	10.5219	26.9274	7.89863	54.5226	0.626644	55.8644	12.7712	0.674521	44.0096	3.14486	0.365616	1.57336	0	1.48925	2.2524	1.94712	5.1863	1.87253	32.0479	1.70014	0	12.45	0	0	1.74548	0	5.31116	5.1863	0	4.73959	1.91781	1.15493	0.0506849	12.45	0	0.304315	0.430685	0	2.34315	0.557945	0	0.324041	0	0.638562
ATP6V0C	0	0	0	0	0	0	0	0	0	0	0	0	0	0	0	0	0	0	0	0	0	0	0	0	294.926	837.452	0	0	0	0	0	0	0	0	0	465.945	1164.9	0	0	0	0	0	0	0	0	0	0	0	576.438
ATP6V0D1	9.59041	0	0	0	16.9219	4.07274	10.039	13.4658	30.0938	0	3.40336	0	1.7774	0	8.22945	1.46068	2.21123	0	7.40781	7.68151	3.03808	4.43384	3.38	14.5349	0	13.3986	11.8295	14.4007	11.0329	5.23363	0	12.5384	0	3.7113	8.16918	11.8575	12.1849	4.30014	11.8295	5.61247	3.72699	7.55274	5.51521	3.32637	8.60411	5.30356	7.41945	5.44897	12.2596
ATP6V0D2	6.1887	0	8.4363	4.49932	4.25007	1.92863	5.9474	1.78521	11.3856	0	6.44034	1.82562	0	4.39151	0	0	0	0	0	1.0824	0	2.54425	0	16.5822	0	0	11.8295	0	0	2.40959	0	1.84164	0	0	0	0	0	0.343219	11.8295	0	0	1.58342	0	20.7301	5.1863	0	0	0	1.42075
ATP6V1A	41.5377	27.2815	75.3842	89.7863	79.3774	85.2521	31.0918	43.3767	284.011	36.6822	70.0192	26.7808	13.5219	39.1466	29.3315	17.5562	25.7164	10.2247	42.989	35.9548	9.20822	28.3651	46.4205	131.788	19.3438	14.6904	136.39	46.0384	56.1973	30.8027	11.1699	42.2288	22.9438	31.7384	40.6014	20.474	30.3616	31.2438	136.39	32.6014	16.2336	52.0301	67.7808	214.479	98.1329	30.7068	35.3151	26.6493	74.0705
ATP6V1B1	16.7822	17.2219	27.7493	16.2336	49.9507	30.2678	14.8849	8.39247	190.559	7.55274	29.7068	0	0	15.1288	12.8644	0.31411	12.7712	0	3.36753	15.8938	1.83603	10.2671	8.85959	110.477	14.4342	7.81096	116.497	1.68521	17.8205	10.474	0	13.8438	0	2.86192	14.7808	17.3158	17.2219	4.42205	116.497	1.22986	1.56205	13.4658	3.33562	198.823	52.4438	3.84685	9.89178	14.4007	24.8781
ATP6V1B2	19.9082	6.35658	16.7822	34.1664	10.5822	4.78486	3.71849	9.79452	14.7452	8.27808	11.9767	11.1932	8.04658	0	9.95205	16.5068	12.4247	10.8712	25.3493	5.85712	7.30068	6.78205	20.5274	12.7199	4.93849	12.3548	15.5452	29.4301	27.0082	5.75137	2.05637	8.11507	13.2486	15.6664	9.63562	3.65575	13.1322	4.10082	15.6247	6.81288	14.1616	17.3603	28.1315	12.6226	33.2068	26.4808	10.8973	4.8387	9.14795
ATP6V1C1	6.00753	0	0	0.542603	2.77384	0	1.67384	1.27082	16.1877	0.626644	1.82562	0	0	0	0	0	0	0	3.48404	0	0	0	0.0517671	1.68521	0.277945	0.775205	1.8874	0	0	0.970411	0	6.48164	0	0	3.02479	1.20945	4.10082	0.750411	1.8874	1.70418	0	0.45089	0	0.0410959	2.11801	4.00616	0.955	0	1.65247
ATP6V1C2	0	0	5.27384	1.97219	0	1.37658	0	0	21.6192	0	1.50795	0	0	0	0	0	0	0	0	0	0	0	0	5.36904	0.645479	0	1.27466	0	0	0	0.849315	0	0	0	1.07315	0	0	0.201644	1.27274	0	0	0	0	9.73219	0.639726	0	0	0	0
ATP6V1D	14.4007	8.32877	18.2233	22.7027	26.6493	6.17548	7.52116	8.50205	42.4932	3.36753	20.0068	4.33075	0	8.24247	2.54884	1.09918	2.90514	0	4.11068	4.8387	1.94712	0	2.60877	24.3233	3.67397	1.07521	5.54479	0	1.78877	5.56411	0	0	0	7.61644	7.86438	0	1.8076	0	5.54479	0	1.4289	4.74808	3.6326	15.7658	11.1459	5.79082	0	0	12.9438
ATP6V1E1	47.5986	34.263	77.1397	78.3397	70.924	17.4658	11.4418	41.3932	465.945	12.8301	15.8466	12.5959	0	20.163	28.2945	8.04658	13.7247	6.93685	19.3438	8.53425	5.07932	12.45	6.96575	137.86	4.72993	13.1603	85.6199	6.49192	9.93425	1.84973	2.58096	11.0055	8.02877	20.0582	5.84274	6.89322	29.9425	7.3624	85.6199	5.78178	0.395685	10.7342	10.2459	135.575	22.9993	4.66719	3.96445	10.1808	18.2699
ATP6V1F	19.9082	5.87151	23.4384	25.413	0	3.30575	6.87877	5.99562	77.1397	4.93849	9.51644	0	3.24479	5.98247	8.79726	0	5.93438	0	11.3575	3.42164	0	0	0	11.1932	0	0	9.66849	0	0	0	0	0	0	17.9932	14.4007	0	0	1.22685	9.65205	0	0	0	0	46.711	1.8524	0	0	0	0
ATP6V1G1	0	19.9575	62.3589	53.2507	56.0308	3.54438	3.19904	23.5993	182.916	0	14.8507	0	3.52411	11.7479	2.45986	2.14767	9.40753	0	5.54479	0.504	0	19.211	25.0548	51.3164	4.10082	0	14.8507	0	5.64	4.58589	0	1089.29	12.8301	8.50205	7.96986	0	13.7247	0	14.8507	0	3.13397	0	1.77123	66.7863	1.40479	0	1.59562	0	0.222603
ATP6V1G3	0	0	10.9315	0	0	0	0	0	52.0301	0	9.43151	0	0	0	0.873288	0	0	0	0	0	0	0	0	17.2712	0	0	5.0911	0	0	0.890411	0	0	0	11.5021	0	0	0	0	5.07932	0	1.67952	0.539247	0	100.944	2.11801	0	0	0	0
ATP6V1H	8.36438	12.2849	38.0932	29.3315	33.1192	16.689	21.1137	14.7178	70.924	8.27808	16.5068	4.67616	3.24479	9.46712	7.01438	2.94329	8.68493	0	8.20068	3.09041	1.57082	6.78205	10.1527	45.2575	9.57329	6.07329	26.9274	9.40753	4.43384	15.9815	2.58096	9.57329	21.0027	11.2164	23.239	3.51562	8.34658	2.72911	27.089	4.1389	12.3897	11.4137	8.09658	28.8027	22.6411	7.0487	5.3263	35.7562	11.2589
ATP8A1	0	0	0	0	0	0	0	0.17863	0.352329	0.279589	0	0	0.360548	0	1.70822	0	0	2.64671	2.80877	0	0	0	0.0159589	0	0	2.15836	0	0	0	0	0	0	0	0	0	0	0	0	0	0	0	0	0	0.0145205	0	0	0.243425	0	0
ATP8B1	0	0	0	0	0	0	0	0	0.430685	0.169384	0	0.883973	0	0	0	0	0	0	0.687308	0	0.548082	0	0	0	0.726644	0	0.922055	0	0	2.85	0	0	0	0	0	0	0	0	0.922055	0	0	0.215411	0	0.0126712	0.144589	0	0	0	0
ATP9A	0	0	0	0	0	0	0	0	1.34781	0.137877	0	0	0	0	0	0	0	0	1.41267	0	0	0	0.0697945	0	0	0	0	0	0	0	0	0	0	0	0	0	0	0	0	0	0	0	0	0.833836	0	0	0	0	0
ATPAF1	0	0	0	0	0	0	0	0	0	0	0	0	0	0	0	0	0	0	0	0	0	0	0	0	0	0	0	0	0	0	0	0	0	0	0	0	0	0	0	0	0	0	0	0	0	0	0	0	0
ATRN	4.27979	2.76342	3.45267	0.704384	0.758767	0	3.91671	0.70589	0.262671	0	6.05541	4.99267	0.272603	3.06795	0.507432	0.0372603	1.88123	0.866301	1.14863	1.60192	1.0274	1.56205	0.0768493	0.906644	1.32219	1.9837	2.04603	0	3.06425	9.93425	0	0	10.7089	0	1.49151	1.17438	1.68938	0.0835616	2.04603	26.9274	1.56205	2.86767	0.770548	1.8737	1.03932	4.40185	0	5.54479	0.750411
ATXN10	0	0	0	0	0	0.310274	0	0	0.22863	0.913014	0	0	0	0	0	0	0	0	0	0	0	0	0	0	0	0	0	0	0	0	0	0	0	0	0	0	0	0	0	0	0	0	0	0	0	0	0	0	0
AUH	0	0	0	0	0	0	0	0	0	0	0	0	0	0	0	0	0	0	0	0	0	0	0	0	0	0	0	0	0	0	0	0	0	0	0	0	0	0.120274	0	0	0	0	0	1.40795	0	0	0	0	0
AXL	0	0	0	0	0	0	0	0	0	0	1.43664	0	0	0	0	0	1.47096	0	0	0.45089	0	0	0	0	0	0	0	0	0	0.0642466	0	0	0	0	0	0	0	0	0	0	0	0	0.439726	0	0	0	0	0.925068	0
AZGP1	18.5479	6.49192	0	0	0	3.71849	0	9.18836	3.52411	26.9274	1.28781	0	1.7774	0	5.3263	18.8397	294.926	0	90.861	1.60192	0	0	7.75479	10.4486	0.913014	0	15.5452	8.85959	1.95603	0	0	0	0	8.02877	1.10185	35.6363	21.7479	2.02068	15.6247	5.78178	10.039	4.01377	0.476712	8.4363	4.79945	9.44932	0.792055	6.70116	9.73219
AZU1	0	0	0	0	0	0	0	0	0	0	0	0	0	0	8.36438	0	0	3.99555	0	0	96.4315	17.2219	0	0	21.889	301.296	84.6863	0	0	15.5849	0	0	0	0	0	15.737	11.6329	0	84.6863	0	0	0	0	0	0	0	493.959	20.9507	0
B2M	18.8397	721.795	30.0938	44.3616	37.6027	21.0548	118.338	253.266	154.123	71.8274	94.2068	172.795	122.713	147.593	121.368	654.699	121.368	22.4671	3512.62	87.8918	9.61301	195.859	136.39	2620.01	0	0	20.8438	3512.62	654.699	33.0315	44.1856	46.9562	202.152	1922.1	0	20.787	152.356	1284.45	20.9507	255.368	124.615	46.4205	22.3205	2620.01	137.125	180.604	36.1904	84.3199	33.9534
B3GNT1	78.6705	0	0	0	24.3233	0	0	0	9.79452	46.1753	73	23.9479	0	18.3712	0	1.46068	59.1555	0	5.54479	12.3897	0	3.85664	23.4952	0	41.1356	3.42164	15.737	16.6158	17.0527	7.09616	0	0	0	0	0	1.42411	0	0	15.8062	10.9658	15.2356	89.174	15.413	3.26575	67.0082	0	2.84185	0	39.3692
B3GNT2	0	0	0	0.839041	0	0	0	0	0	0	9.25616	1.30836	0	0	0	0	1.79863	0	0	2.93493	0	0	0.323425	0	1.20945	0	0	0	8.88219	0.504	0	0	0	0	0	0	0	0	0	0	0	2.86767	0	0	0	0	0	1.24096	0
B3GNT3	0	0	0	0	0	0	0	0	0	0	0	0	0	0	0	0.194521	0	0	0	0	3.37377	0	0	0	0.631918	0	0	0	0	0.438425	0.60274	0	0	0	0	0	0	0	0	0	0	0	0.439726	0	0	0	0	0	0
B3GNT8	0	0	0	0	0	0	0	0	0	0	0	0	0	0	0	0	0	0	0	0	0	0	0	0	0	0	0	0	0	0	0	0	0	0	0	0	0	0	0	0	0	0	0	0	0	0	0	0	0
B3GNT9	0	0	0	0	0	0	0	0	0	0	0	0	0	0	0	0	0	0	0	0	0	0	0	0	0	0	0	0	0	0	0	0	0	0	0	0	0	0	0	0	0	0	0	0	0	0	0	0	0
B4GALT1	23.6466	3.01466	0	1.50795	3.92575	16.4233	2.20767	0	3.84685	37.4836	40.6014	7.02877	1.98945	16.1877	0	2.47342	19.9082	3.69836	2.20315	12.3897	1.13075	7.58219	27.4685	30.4459	18.1281	6.1887	2.40959	6.12699	145.837	11.8575	1.46308	3.24479	0	22.0452	0	3.37377	1.48226	3.27342	2.40959	12.2096	46.5658	74.7171	38.7849	3.87781	46.1753	32.1411	7.41945	32.2342	25.3493
B4GALT3	0	0	0	0	0	0	0	0	0	0	0	0	0	0	0	0	0	0	0	0	0	0	0	0	0	0	0	0	0	0	0	0	0	0	0	0	0	0	0	0	0	0	0	0	0	0	0	0	0
B4GALT4	0	0	0	0	0	0	0	0	0	0	0	0	0	0	0	0	0	0	0	0.177671	0	0	0	0	0	0	0	0	0	0	0	0	0	0	0	0	0	0	0	0	0	0	0	0	0	0	0	0	0.0208219
BACE2	0	0	0	0	0	0	0	0	16.7288	0.690411	0	0	0.321644	0	0	0	0	0	0	0	0	0	0	0	0	0	0	0	0	0	0	0	0	0	0	0	0	0	0	0	0	0	0	0	0	0	0	0	0
BAG3	0	0	0	0	0	0	0	0	0	0	0	0	0	0	0.231507	0.0806712	0	0	0	0	0.532466	0	0	0	0	0	0	0	0	0	1.37452	1.00158	0	0	0	0	0	0	0	0	0	0	0	0	0	0	0	0	0
BAG5	0	0	0	0	0	0.274795	0	0	0	0.143562	0	0	0	0	0	0	0	0	0	0	0	0	0	0	0	0	0	0	0	0	0	0	0	0	0	0	0	0	0	0	0	0	0	0	0	0	0	0	0
BAG6	0	0	0	0	0	0	0	0	0	0	0	0	0	0	0	0.0230137	0	0	0	0	0	0	0.0144521	0	0	0	0	0	0	0	0	0	0	0	0	0	0	0	0	0	0	0	0	0	0.0460274	0	0	0	0
BAIAP2	12.7466	29.189	21.7932	3.19315	8.78356	0	63.7767	11.1932	35.9548	2.75753	11.7747	23.1726	6.02849	78.3397	7.12904	1.21493	4.35041	0	8.91918	15.2699	152.356	6.78205	0.690411	3.11055	8.74795	6.57425	78.3397	0	2.33548	16.5068	1.74288	56.9986	37.8534	3.12233	20.6815	14.0342	15.3041	7.25959	78.3397	0.194521	1.20562	5.12281	0.323425	24.4712	10.474	4.00616	22.4671	11.2808	8.01096
BAIAP2L1	3.82849	5.75137	0	1.02082	6.71288	0	3.91671	5.25507	16.4233	0.381712	2.92562	8.42055	0.40911	9.91301	2.80205	0	0	0	0	0.328767	1.48699	0	0.22863	0	1.40164	2.61445	17.1726	0.754521	0.910685	6.75123	0	24.1336	9.14795	0	0.995068	5.26205	2.74116	0.148685	17.2712	0	1.35336	0	0	0.679452	0.542603	5.11041	2.47863	2.66288	1.34322
BANF1	0	0	0	0	0	0	0	0	0	0	0	0	0	0	0	0	0	0	0	0	0	0	0	0	0	0	0	0	0	0	0	0	0	0	0	0	0	0	0	0	0	0	0	0	0	0	0	0	0
BASP1	23.9479	19.1719	21.2425	9.71096	12.7712	0	3.45986	21.6192	179.273	92.0137	0	3.87212	35.1082	13.4938	92.4651	0	22.1767	39.0342	75.0534	4.8387	46.2979	15.9815	5.76658	10.2027	1.09479	47.3192	10.9856	0	0	3.24479	0	135.575	22.9438	0	81.0945	36.4288	16.1473	0	10.9856	0	1.4289	0	0	6.02849	3.54438	0	21.0027	0	1.46767
BAX	0	0	0	0	0	0	0	0.310274	0	0	0	0	0	0	0	0	0	0	0	0	0	0	0	0	0	3.03808	0	0	0	0	0	0	0	0	0	1.88123	0	0	0	0	0	0	0.639726	0	0	0	0	0	0
BAZ1A	0	0	0	0	0	0	0	0	0	0	0	0	0	0	0	0	0	0	0	0	0	0	0	0	0	0	0	0	0	0	0	0	0	0	0	0	0	0	0	0	0	0	0	0	0	0	0	0	0
BBOX1	91.2616	15.413	121.368	88.7644	30.3616	26.6493	56.5932	73.3801	15.8938	58.6055	46.4205	15.8062	21.889	30.9952	7.30068	45.2575	10.9658	3.31712	92.4651	4.07274	1.31829	0	56.5932	39.7425	13.9795	3.7113	13.4322	116.497	26.4021	42.2288	3.27342	3.67397	76.4438	45.9014	62.8466	18.7466	19.5836	19.9082	13.4322	41.9438	13.1322	33.7404	64.4377	2.42137	26.3233	41.9438	25.8699	9.32466	12.1849
BCAM	4.73959	3.06425	5.16137	6.16719	4.88356	0.734384	10.039	2.68	5.2089	3.26836	5.92137	10.5822	0.551781	6.17548	0	1.17185	7.18137	24.2014	0	13.1041	0.855068	1.71	3.03808	0	0	0	8.98767	2.91774	1.31829	0.339315	0	4.02849	19.7418	6.39438	3.56644	1.7224	0.953014	0.0431507	8.98767	0.638562	0.847466	1.58342	1.45959	0.0991781	0.0889041	3.84685	0.276027	2.25767	1.71589
BCAP29	0	0	0	0	0	0	0	0	0	0	0	0	0	0	0	0	0	0	0	0	0	0	0	0	0	0	0	0	0	0	0	0	0	0	0	0	0	0	0	0	0	0	0	0	0	0	0	0	0
BCAP31	0	0	0	0	0	8.06233	0	3.14486	1.79178	0	0	1.95158	0	0	47.9479	0.244932	0	64.1904	0	0	32.6014	43.6945	1.07521	1.90575	14.6274	85.9877	5.31116	1.84164	3.26836	0.383836	19.3055	0	0	0	3.23562	7.30068	4.10082	6.66342	5.31116	3.6176	1.2826	0	0	0.172877	5.02712	0	16.5822	8.53425	2.54425
BCAS1	0	0	0	0	0	0	0	0	0.52137	0	0	0	0.0946575	1.22986	0	0	0	0	0	0.525479	0	0	0.394658	0	0	0	0.734932	0	0	0	0	2.90986	0	0	0	0	0	0	0.734932	0	0	0.126301	0	0.00863014	0	0	0.235342	0	0
BCAT2	0	0	0	0	0	1.27082	0	0	0	0	0	0	0	0	0	0	0	0	0	0	0	0	0	0	0	0	0	0	0	0	0	0	0	0	0	0	0	0.251918	0	0	0	0	0	0.434384	0	0	0	0	0.505274
BCKDHA	0	5.14829	0	0	0	0	0	0.961781	0	0	0	0	0	0	0	2.33226	8.39247	0	0	1.94452	0.565342	5.73616	0.438425	4.12055	0	3.03808	1.8874	0.990137	0	0	0	0	0	0	4.93849	0	1.24808	0.420274	1.8874	0	0	0.126301	0	6.80466	0.212877	0	0.235342	1.48925	0.574452
BCL10	0	0	0	0	0	0	0	0	0	0	0	0	0	0	0	0	0	0	0	0	0	0	0	0	0.94137	0	0	0	0	0	6.47137	0	0	0	0	0	0	0	0	0	0	0	0	0	0	0	0	0	0
BCR	0	0	0	0	0	0	0	0	0	0	0	0	0	0	0	0	0	0	0	0	0	0	0	0	0	0	0	0	0	0.0478767	0	1.26507	0	0	0	0	0	0	0	0	0	0	0	0	0	0	0	0	0
BCS1L	0	0	0	0	0	0	0	0	0	0	0	0	0	0	0	0	0	0	0	0	0	0	0	0	0	0	0	0	0	0	0	0	0	0	0	0	0	0	0	0	0	0	0	0.0432877	0	0	0	0	0
BDH1	0	0	0	0	2.32233	0	0	1.43479	0	0	0	0	0.465116	2.42137	0	0.449863	0	14.3671	0	2.93493	0	5.1863	0.628082	12.5671	0	0	2.48863	0	0	0	0	0	0	0	0	5.0161	5.99562	3.23562	2.48863	0.268767	1.56205	0	0	5.78178	0.469041	0	0	5.26205	0
BDH2	35.6363	13.2486	32.9137	63.7767	46.5658	10.6658	8.24247	80.7795	21.1726	41.9438	52.4438	21.1726	31.0918	12.0014	42.4932	19.9082	17.6877	12.3199	61.5726	21.1137	5.55445	0	55.0575	0	10.6836	33.5384	40.6014	42.6699	42.8466	19.1719	0	8.64384	13.2486	44.9644	2.93027	23.5993	39.9904	35.8555	40.6014	20.5274	22.3938	32.7959	238.689	24.813	36.7918	44.9644	14.0068	46.1753	40.1301
BGN	4.64918	7.56712	0	4.00616	10.5822	17.9932	11.2377	0	1.20562	19.3822	9.91301	0.890411	0.205301	28.4356	0	3.69836	10.2027	0	0	4.66719	0	1.00397	8.53425	0	17.413	1.86233	11.4137	10.5671	92.4651	8.27808	0.636507	0	5.06753	32.2342	5.03822	0	0	0	11.4137	4.91205	16.5445	32.0479	39.8664	0.434384	5.31116	1.73075	0	33.4329	6.66342
BHMT	390.699	91.2616	163.962	180.604	72.7671	88.3548	216.047	203.472	171.736	348.315	99.0836	65.5685	52.7932	77.1397	100.944	125.318	105.726	44.8199	122.044	46.1753	49.4212	45.9014	273.981	123.382	84.6863	36.7918	170.991	298.111	71.8274	106.25	4.90438	169.177	126.743	98.1329	103.647	46.5658	138.729	156.307	170.991	44.9644	71.3205	122.044	265.634	54.3479	513.76	150.649	58.6055	21.1726	51.3164
BHMT2	67.2301	0	22.3205	33.837	5.35863	8.27808	6.87877	35.5164	23.6466	30.7068	20.8438	19.9082	19.3438	7.58219	11.9767	8.51918	14.8507	0	21.7932	5.37945	0	0	55.6678	7.33219	12.7712	0	2.58726	42.6699	27.6877	3.96945	0	7.85068	7.2376	0	29.0342	6.12699	5.30356	13.7568	2.58726	1.44705	1.35336	16.1068	42.4932	3.16363	21.9397	12.3548	4.96973	0	7.46411
BID	0	0	0	0	0	0	0	0	0	0	0	0	0	0	0	0	0	0	0	0	0	0	0	0	0	0	0	0	0	0	0	0	0	0	0	0	0	0	0	0	0	0	0	0	0	0	0	0	0
BIN1	0	0	0	17.6	4.80644	2.84185	0	17.863	17.4658	0	0	0	0	0	1.79178	3.48404	0	0	2.31596	1.25658	0	0	1.21219	1.33863	0	0	0	1.52863	0.897671	0.419863	0	0	0	0	4.24027	0	0	0.0454795	0	2.4437	0	0	0.385205	0.0591781	0.0978082	1.35671	0	0	0
BLM	0	0	0	0	0	0	0	0	0	0	0	0	0	0	0	0	0	0	0	0	0	0	0	0	0	0	0	0	0	0	0	0	0	0	0	0	0	0	0	0	0	0	0	0	0	0	0	0	0
BLMH	9.32466	0	0	0	0	0	0	0	0	0	3.27849	0.866301	0.465116	0	0.873288	0.0542466	0.681137	0	1.21493	0.265753	0	6.11671	1.52425	0	2.21767	3.03808	0	0	0	0	0	2.62459	0	0	0	1.88123	0	0	0	0	1.33575	0.585479	0.272603	0	0.0745205	3.01466	0.720205	0	0.254384
BLVRA	7.16822	3.27342	5.72521	3.36075	1.22384	5.16137	0	0.833836	1.65247	3.17151	4.5437	1.35336	3.05288	0	0.873288	0.797123	0	2.49342	3.48404	3.57534	1.73075	6.11671	2.26336	2.8337	4.33918	0	3.6326	4.15548	4.02849	0.970411	0	2.1874	0	0	1.42411	0	0	6.54137	3.6326	7.63562	1.81767	10.5671	8.90068	0.274795	3.54438	2.12788	0	0	3.94644
BLVRB	10.2671	0	25.1226	47.9479	51.3164	294.926	23.1726	6.68945	29.1116	40.8493	38.311	33.9534	19.5301	23.5993	13.2822	31.8288	30.3616	36.4288	78.3397	23.8747	0.614521	13.3986	44.0096	28.7342	53.2507	33.1192	30.0137	691.137	142.69	26.1767	95.011	50.6205	0	691.137	30.0137	41.9438	21.9397	182.916	30.0938	301.296	776.486	80.4644	152.356	39.2589	105.726	29.7068	20.6329	155.215	55.8644
BNIP1	0	0	0	0	0	0	0	0	0	0	0	0	0	0	0	0	0	0	0	0	0	0	0	0	0	0	0	0	0	0	0	0	0	0	0	0	0	0	0	0	0	0	0	0	0	0	0	0	0
BPGM	0	0	0	0	0	0	0	0	0	0	0	0	0	0	0	0	0	0	0	0	0	0	0	0	0	0	0	44.9644	1.56863	0.890411	0	0	0	0	0	0	0	0.102329	0	0	1.46178	0.918219	1.45959	0	4.79945	0	0	0	0
BPHL	0	0	0	0	0	0	0	0	0	0	0	0	0	0	0	0	0	0	0	0	0	0	0	1.55178	0	0	0	6.8287	0	0	0	0	0	0	0	0	0	0	0	0	0	0	0	0.0858562	0	0	0	0	1.67952
BPI	14.9233	0	0	13.5836	0	0.335685	0	0	0	0.626644	0	2.58726	3.05288	0	79.0014	0	0	108.033	0	0	7.14205	3.85664	0	0	1.48699	105.726	5.87151	1.52863	0	0	0	0	0	0	0	1.70014	1.58663	0	5.87151	0	0.422192	0	0.439726	0	0	0	8.88219	0	0
BPIFA1	0	0	0	0	0	0	0	2.07123	0	0	0	0	0	0	0	0	0	0	0	0	0	0	0	0	0	0	0	0	0	0	0	0	0	0	0	0	8.15342	0	0	0	0	0	0	0	0	0	0	0	0
BPIFB1	11.7747	0	0	0	0	0	0	0	0	0	0	0	0.178151	0	0	0.214452	0	4.88356	0	0	0	0	0	0	1.09479	0	0	0	0	9.81575	0	3.67397	0	0	0	0	0	0	0	0	1.81767	0	0	0	0	0	0	0	0
BPNT1	0	0	0	3.49123	0	5.52822	0	1.21219	1.56534	4.25986	0	2.58726	0	0	1.96342	0.543699	2.80205	0	8.58904	0.863425	1.83603	0	6.96575	8.60411	1.09479	0	0	6.12699	9.30685	0.890411	3.52411	0	0	379.603	0	2.08562	0.953014	2.50781	0	46.9562	131.788	3.27342	3.73973	4.50767	2.32904	2.16137	1.59562	2.93027	3.29438
BRCC3	0	0	0	0	0	0	0	0	0	0	0	0	0	0	0	0	0	0	0	0	0	0	0	0	0	0	0	0	0	0	0	0	0	0	0	0	0	0	0	0	0	0	0	0	0	0	0	0	0
BRE	0	0	0	0	0	0	0	0	0	0	0	0	0	0	0	0	0	0	0	0	0	0	0	0	0	0	0	0	0	0	0	0	0	0	0	0	0	0	0	0	0	0	0	0	0	0	0	0	0
BRI3BP	0	0	0	0	0	0	0	0	0	0	0	0	0	0	0	0	0	0	0	0	0	0	0	0	0	23.5993	0	0	0	0	0	0	0	0	0	0	0	0	0	0	0	0	0	0	0	0	29.9425	0	0
BRIX1	0	0	0	0	0	0	0	0	0	0	0	0	0	0	0	0	0	0	0	0	0	0	0	0	0	0	0	0	0	0	0	0	0	0	0	0	0	0	0	0	0	0	0	0	0	0	0	0	0
BRK1	0	0	0	0	0	0	0	0	0	0	0	0	0	0	0	0	0	0	0	0	0	0	0	0	0	0	0	0	0	0	0	0	0	0	0	0	0	0	0	0	0	0	0	0	0	0	0	0	0
BROX	148.888	80.4644	147.593	48.6014	67.7808	27.626	153.24	16.1473	119.004	124.615	113.978	116.497	105.726	123.382	17.6877	19.6904	121.368	0	11.2589	83.9534	90.4603	39.0342	27.4685	38.7849	207.648	117.671	142.69	16.6158	98.1329	260.718	6.89322	80.7795	92.4651	9.66849	231.441	212.924	168.108	18.9384	142.69	36.1904	35.6363	284.011	47.5986	53.0219	169.177	58.9425	162.891	127.466	57.811
BSG	14.9233	12.8644	0	32.9137	24.1336	1.92863	26.9274	83.9534	30.4459	18.889	0	13.0034	3.30575	37.1493	22.1767	1.90247	14.1616	12.0014	0	2.16137	8.07808	4.09603	5.3263	55.0575	0	12.45	3.00452	3.47685	0	1.34781	0	4.92527	24.0658	9.49178	2.85	0	4.32233	0	2.99575	0	0	0	0	0.274795	0	0	0.855068	8.74795	2.03356
BSND	0	0	0	0	0	0	0	0	0	0	0	0	0	0	0	0	0	0	0	0.38	0	0	0	0	0	0	0	0	0	0	0	0	0	0	0	0	0	0	0	0	0	0	0	0	0	0	0	0	0
BST1	4.04288	0	0	0	2.96116	0	6.87877	2.53445	0	0.913014	3.51562	3.07164	1.70822	13.1603	3.85664	0	0	0	0	1.69685	3.98493	3.25856	3.85664	0	2.21767	20.787	4.2874	0	0	7.50397	0	5.17397	4.41219	0	0	0	8.45205	0	4.2874	0	0.261712	0.771507	0	0	0	0	5.3263	5.74377	0.505274
BST2	0	0	0	0	0	0	0	0	0	0	0	0	0	0	0	0	0	0	0	0	0	0	0	0	0	0	0	0	0	3.44548	0	0	0	0	0	0	0	0	0	0	0	0	0	0	0	4.40185	0	3.58932	0
BTD	0	0	0	0	0	0.318767	0	0.305411	0	1.46767	5.10075	0	0.907808	0	0.388767	0.0278082	14.8507	0	0	3.80342	0	0	15.1288	0	0	1.19575	0	7.53836	29.3315	0	0	0	0	5.93438	0	1.48925	0	0	0	5.78178	12.7466	14.2973	6.20192	0.0689726	0.407603	15.1658	0.855068	0.806849	1.8737
BTNL3	0	0	0	0	0	0	0	0	0	0	0	0	0	0	0	0	0	0	0	0	0	0	0	0	0	0	0	0	0	0	0	0	0	0	0	0	0	0	0	0	0	0	0	0	0	0	0	0	0
BUB3	0	0	0	0	0	0	0	0	0	0	0	0	0	0	0	0	0	0	0	0	0	0	0	0	0	0	0	0	0	0	0	0	0	0	0	0	0	0.210548	0	0	0	0	0	0	0	0	0	0	0
BZW1	0	0	0	0	0	0.850205	0	0	0	2.26904	0	1.95158	0	0	0	5.92137	0	3.99555	0	0	0	1.93685	0.129096	0	0	0	0	1.06945	0	0	7.3913	1.7224	0	0	0	0	0	0.64411	0	0.847466	1.56205	0.280548	0.966849	0.0573973	0	1.18644	0	0	0.189589
BZW2	0	0	0	0	0	0	0	0	0	0	0	0	0	0	0	3.56644	0	0	0	0	0	0	0.00956164	0	0	0	0	0	0	0	0.574452	0	0	0	0	0	0	0	0	0	0	0	0	0	0	0	0	0	0
C11orf31	0	0	0	0	0	0	0	0	0	0	0	0	0	0	0	0	0	0	0	0	0	0	0	0	0	0	0	0	0	0	0	0	0	0	0	0	0	0	0	0	0	0	0	0	0	0	0	0	0
C11orf52	104.192	77.7945	58.0089	37.3644	83.5486	12.6493	122.044	56.9986	102.19	28.1315	27.9356	155.215	21.3945	220.686	14.0342	4.08329	12.2342	0.737603	8.58904	58.2068	104.737	47.4589	1.34973	4.6289	64.1904	43.1315	182.916	14.4007	34.0699	106.25	0	82.4795	66.7863	0	61.8151	4.84425	14.2582	22.9438	182.916	11.3027	30.5301	67.2301	13.9479	38.2021	76.4438	46.711	116.497	55.4712	30.5301
C11orf54	16.3856	5.14829	4.64014	7.56712	7.81096	1.17185	4.34479	16.5445	0	6.03753	1.48925	1.46438	3.36753	5.98247	7.40781	2.33226	20.3274	2.82438	7.85068	0	2.05329	3.47685	2.55342	12.8904	2.94329	17.0082	17.1726	6.49192	0	0	0	13.4938	5.89781	6.96575	3.56644	16.6493	27.9356	16.3856	17.2712	0.772466	0	7.3624	0	6.12699	2.11801	7.41945	1.84164	0	1.8737
C12orf10	0	0	0	0	0	0	0	0	0	0	0	0	0	0	0	0	0	0	0	0	0	0	0	0	0	0	0	0	0	0.111918	0	0	0	0	0	0	0	0	0	0	0	0	1.56534	0	0	0	0	0	0
C12orf5	0	0	0	0	0	0	0	0	0	0	0	0	0	0	0	0	0	0	0	0	0	0	0	0	0	0	0	0	0	0	0	0	0	0	0	0	0	0	0	0	0	0	0	0	0	0	0	0	0
C12orf75	0	0	11.0329	0	6.78205	0	0	8.02877	8.56918	5.02712	0	5.90959	0	0	0	0	0	0	0	0	0	0	0	0	0	0	0	0	0	0	0	0	0	0	5.44897	0	0	0	0	0	0	0	0	0	0	0	0	0	0
C14orf1	0	0	0	0	0	0	0	0	0	0	0	0	0	0	0	0	0	0	0	0	0	0	0	0	0	0	0	0	0	0	0	0	0	0	0	0	0	0	0	0	0	0	0	0	0	0	0	0	0
C14orf159	0	2.47116	0	0	2.47863	0	3.71849	0.358219	1.94192	0	0	0	0	0	0	0	27.089	0	0	0.64411	0	4.09603	3.94644	6.70116	0	0	0.576301	0	0	0	0	0	0	0	4.24027	0	0	0.0542466	0.576301	0	0	0	0	5.66342	0	0	0	2.93027	3.2163
C14orf166	0	0	0	0	0	0	0	0	0	0	0	0	0	0	0	0	0	0	0	0	0	0	0	0	0	0	0	0	0	0	0	0	0	0	0	0	0	0	0	0	0	0	0	0	0	0	0	0	0
C14orf2	0	0	0	0	0	0	0	0	0	0	0	0	0	0	0	11.7747	0	4.56274	0	0	81.8342	141.301	0	0	0	0	0	0	0	0	0	0	0	0	0	0	0	0	0	0	0	0	0	35.4158	0	0	0	0	0
C15orf48	0	0	0	67.7808	0	0	0	0	0	0.551781	0	4.53397	4.79247	0	0	6.61274	0	15.0918	0	0	39.8664	0	0	0	0	0	0	0	0	0	0	0	0	0	0	0	0	0	0	0	0	0	0	0	0	0	0	0	0
C16orf58	0	0	0	0	0	0	0	0	0	0	0	0	0	0	0	0	0	0	0	0	0	0	0	0	0	0	0	0	0	0	0	0	0	0	0	0	0	0	0	0	0	0	0	0	0	0	0	0	0
C16orf80	0	0	0	0	0	0	0	0	0	0	0	0	0	0	0	0	0	0	0	0	0	0	0	0	0	0	0	0	0	0	0	0	0	0	0	0	0	0	0	0	0	0.690411	0	0	0	1.51671	0	0	0
C16orf89	0	0	0	0	0	0	0	0	0	0	0	0	0	0	0	0	0	0	0	0	0	0	0	0	6.44034	0	0	0	0	0	0	0	0	18.9384	0	0	0	0	0	0	0	0	0	0	0	2.42767	0	1.44705	0
C17orf62	0	0	0	0	0	0	0	0	0	0	0	0	0	0	1.56205	0	0	0	0	0	0	0	0	0	0	7.28699	0	0	0	0	0	0	0	0	0	0	0	0	0	0	0	0	0	0	0	0	0.732603	0	0
C18orf8	0	0	0	0	0	0	0	0	0	0	0	0	0	0	0	0	0	0	0	0	0	0	0	0	0	0	0	0	0	0	0	0	0	0	0	0	0	0	0	0	0	0	0	0	0	0	0	0	0
C19orf10	0	0	0	0	0	0	0	0	2.05637	0.273356	2.54884	0.52363	0	0	23.3719	0	2.05637	0	112.888	0	0	0	0	3.96945	0	0	0	50.6205	0	0	0	0	0	307.329	0	0	0	0	0	83.1438	202.152	0	3.54068	0.396712	8.88219	0	0	0	0
C19orf59	0	0	0	0	0	0	0	0	0	0	0	0	0	0	133.915	0	0	61.3301	0	0	21.0027	0	0	0	0	154.123	0	0	0	0	0	0	0	0	0	0	0	0	0	0	0	0	0	0	0	0	78.3397	0	0
C19orf77	34.6767	86.5795	86.5795	71.8274	25.1226	0	234.655	276.337	24.0658	46.9562	39.4795	204.792	120.692	52.0301	16.0644	60.3452	44.6753	0	23.8014	122.044	57.611	30.0137	50.6205	77.1397	2.64185	54.3479	81.8342	50.6205	5.78178	22.0452	0	73.7603	251.163	31.7384	107.403	148.24	63.2726	35.3151	81.8342	31.9384	19.5301	27.4685	62.8466	15.1658	37.8534	61.3301	27.4685	0	7.55274
C19orf80	0	0	0	0	0	0	0	0	0	0	0	0	0	0	0	0	0	0	0	2.82438	0	0	0	0	0	0	0	0	0	0	0	0	0	0	0	0	0	0	0	0	0	0	0	0	0	0	0	0	3.87781
C1orf116	7.37479	0	3.11055	1.01363	1.0711	0	0	0.70589	3.52411	0.806849	0	1.24096	1.24808	2.26336	0	0.31411	0.764795	1.7774	1.2826	0.418699	2.23	2.5663	0.438425	0.975753	0.377671	0.692192	3.77089	0	0	1.65644	1.46308	24.1336	3.29438	0	1.41267	1.59177	9.79452	0.0753425	3.77089	0	0.348904	0	0	0.0209589	0.574452	2.52466	7.89863	0	0
C1orf123	0	0	0	0	0	0	0	0	0	0	0	0	0	0	0	1.55959	0	0	14.2582	0	0	0	0.533767	0	0	0	0	29.4301	35.3151	0	0	0	0	363.863	0	0	0	0	0	53.6233	207.648	0	0	0.907808	0	19.1329	0	1.98945	1.34322
C1QB	0	0	0	0	0	6.35658	0	2.29582	2.13603	1.58663	3.6326	0	4.39151	3.48404	0	0	0.794589	0	0	0	1.4174	3.6926	0.0469863	0	0	0	0	14.7452	2.65863	0.970411	0	0	0	0	0	0	0	1.36966	0	0	3.87212	0	0.700479	0	0.212877	0	0	0	0
C1QBP	0	0	0	0	3.82849	0	0	1.65644	1.56534	0	0	0	0.674521	0	0	0	0	0	0	2.3489	3.7611	0	0.237877	6.02849	0.402877	0.98411	0	0	0	0	2.1874	4.83315	0	0	2.7211	0	0	0	0	0	0	0	0	0.907808	0	0	0	0	0.0734247
C1QC	4.99267	4.02849	0	2.68973	2.13603	14.7808	0	2.84185	5.89781	1.28781	7.58219	4.41712	26.0151	2.76863	8.60411	1.74027	3.09041	6.26671	2.46438	0.71274	0	14.6274	1.40479	0	0	0	1.38137	18.5062	1.78877	1.65644	3.85664	0	15.737	0	1.89918	0	1.8076	2.16137	1.37897	0	0	0	3.88473	0	6.23582	0	0	0	0.214795
C1QTNF5	0	0	0	0	0	0	0	0	0	0	0	0	0	0	0	0	0	0	0	0	0	0	0	0	0	0	0	0	0	0	0	0	0	0	0	0	0	0	0	0	0	0	0	0	5.72521	0	0	0	0
C1R	3.75253	0	0	0	0	0.431301	0	0	0	0	0	0	0	0	0	0	2.05637	0	4.55144	0.394658	0	0	0.27774	0	1.58342	0	1.16726	0	2.65863	0	0	0	0	0	0	0	0	0	1.16521	1.06027	0	1.18644	2.24712	0	2.00733	0	0.485616	0	0
C1RL	16.3856	0	0	0	0	0	0	0	0.585479	8.06233	33.6438	0	0	0	4.27219	2.03671	33.6438	0	7.14205	11.6329	0	2.95164	6.35658	0.920137	4.93849	0	3.34829	1.02589	7.4476	0.222603	1.12507	0	0	19.5301	0	0	0	0	3.34829	4.27219	2.05637	13.4658	15.0582	0.307671	7.85068	24.4712	0	1.67384	1.08658
C1S	0	0	0	1.97219	0	0	0	0.64411	2.31596	0.232877	1.3289	0	0.551781	0	0	0	2.45986	0	3.71849	1.15952	0	0	0.853082	1.37897	0	0	0	2.76342	5.0911	0	0	0	0	0	10.0658	0	0	0	0	0.714384	0	0.851096	0.465479	0	0.188699	0	0	0	0.166233
C2	0	0	0	0	0	0	0	0	0	0.690411	0	0	0	0	0	0	1.03185	0	0	0	0	0	0.27774	0	0	0	0	0	0	0	0	0	0	0	0	0	0	0	0	0	0	0	3.9361	0	0	0	0	0	7.55274
C21orf33	0	0	12.0014	4.88356	0	0	0	0.70589	0.577123	0	0	2.25767	0	0	2.04137	6.39438	4.06219	0	0	14.4705	0	12.45	7.93151	78.6705	3.38856	8.22945	0	6.12699	0.850205	0	4.34479	0	0	156.307	20.1096	0	0	7.16822	0	4.1389	13.6616	2.13986	0	8.18493	2.72911	0	19.3822	3.03808	18.4644
C2orf47	0	0	0	0	0	0	0	0	0	0	0	0	0	0	0	0	0	0	0	0	0	0	0	0	0	0	0	5.11041	0	0	0	0	0	0	0	0	0	0	0	0	0	0	0	0	0	0	0	0	0.418699
C2orf54	0	0	2.76342	0	0	17.1349	0	0	0	2.5663	0	11.6329	0	0	0	11.0911	0	5.06753	0	0	8.53425	0	0	0	37.6027	4.84425	0	0	0	6.75123	54.6973	3.32637	0	0	0	0	2.60877	43.3767	0	13.9164	10.2671	4.92527	3.97719	0	8.51918	0	1.59562	0	0
C3	36.1904	13.4658	18.2233	38.0932	53.9932	141.301	25.7164	3.74397	9.95205	70.0192	104.737	23.9479	98.1329	34.0699	44.9644	10.3767	81.8342	36.4288	92.4651	49.6164	2.65267	36.3096	56.1973	6.34082	32.3123	36.0726	38.2021	180.604	119.004	80.1089	3.52411	48.6014	20.163	234.655	22.5795	10.2459	49.9507	27.2815	38.2021	73.7603	96.4315	27.9356	145.837	4.79247	28.0336	51.3164	75.7151	109.23	156.307
C3orf58	0	0	0	0	0	0	0	0	0	0	0	0	0	0	0	0	0	0	0	0	0	0	0	0	0	0	0	0	0	0	0	0	0	0	0	0	0	0	0	0	0	0	0	0	0	0	0	0	0
C4A	0	0	10.5445	52.6185	0	0	3.01466	10.6479	0	41.3932	0	0	0	0	0	59.3685	77.7945	5.79082	123.999	0	0.922055	1.08658	65.5685	0	0	10.1808	36.5555	231.441	223.759	0	0.574452	1.20068	0	0	38.7849	28.9527	28.5699	51.5082	36.7918	37.8534	118.338	34.5753	85.2521	51.3164	23.724	135.575	0	32.0479	202.152
C4BPA	0	0	0	0	0.847466	0	0	0	0	0	4.2874	0	0	0	0	0	0	0	0	0	0	0	0	0	0	1.02589	1.67144	13.789	3.66486	2.19479	0	0	0	0	0	0	1.08425	0.158082	1.67144	0	0	0	1.88123	0	0	0	0	0	0
C4orf33	0	0	0	0	0	0	0	0	0	0	0	0	0	0	0	0	0	0	0	0	0	0	0	0	0	0	0	0	0	0	0	0	0	0	0	0	0	0	0	0	0	0	0	0	0	0	0	0	0
C5	0	0	0	0	2.77384	1.48226	0	0	0	0.690411	0	0	0.907808	0	0.251918	0.0593151	0.337603	0	1.02589	1.36685	0	0	0.27774	0	0	0	0	8.15342	0	0.137534	0	0	0	0	0	0	0.638562	0	0	0	0.847466	0.159041	1.03842	0	0.0889041	0	0	0.667808	8.18493
C5AR1	0	0	0	0	0	0	0	0	0	0	0	0	0	0	17.6877	0	0	29.1116	0	0	11.8295	0	0	0	0	21.5068	0	0	0	0	0	0	0	0	0	0	0	0	0	0	0	0	0	0	0	0	6.25027	0	0
C6	0	0	0	0	0	0	0	0	0	0	0	0	0	0	0	0	0	0	0	0	0	0	0	0	0	0	0	0	0	0	0	0	0	0	0	0	0	0	0	0	0	0	0	0	0.154315	0	0	0	0
C6orf120	0	0	0	0	0	0	0	0	0	0	0	0	0	0	0	0	0	0	0	0	0	0	0	0	0	0	0	0	19.211	0	0	0	0	0	0	0	0	0	0	0	5.0911	3.13397	0	0	0	0	0	0	0
C6orf132	0	0	0	0	0	0	0	0	0	0	0	0	0	0	0	0	0	0	0	0	0	0	0	0	0	0	0.525479	0	0	0	0	0	0	0	0	0	0.528151	0	0.525479	0	0	0	0	0	0	0	0	0	0
C6orf211	0	0	0	0	0	0	0	0	0	0.290822	0	0	0	0	1.38548	0	0	0	0	1.45959	0	0	2.40959	0	0.277945	0	0	3.40336	1.20753	0	0	0	0	0	0	1.22384	0	0.0624658	0	0	0	0.771507	0.539247	0	0	0	0	0	0
C7	0	0	0	0	0.787671	0	0	0	0	0.342877	2.09726	0	0.186096	0	0.421233	0	0.345479	0	4.25986	0	0	0	0	0	0	1.38959	0.543699	1.20753	0	0	0	0	0	2.64671	0	0	0	0.040411	0.543699	0.471301	0.316301	0.331849	0	0	0	1.39644	0.876301	0.925068	4.63452
C8A	0	0	0	0	0	0	0	0	0	0	0	0	0	0	0	0	0	0	0	0	0	0	0	0	0	0	0	0	0	0	0	0	0	0	0	0	0	0	0	0	0	0	0	0	0	0	0	0	2.30959
C8B	0	0	0	0	0	0	0	0	0	0	6.90767	0	0.378836	0	0	0	1.18418	0	0	0	0	0	0.175753	0	0	4.52425	0	2.66288	4.22082	0.412329	0	0	0	0	0	0	0	0	0	1.06027	0.576301	0.319863	1.03842	0	0	2.08315	2.05329	0	11.9486
C8G	0	0	0	0	0.626644	0	0	0	0	0	0	0	0	0	0	0	0	0	0	0.137877	0	0	0	39.2589	0	0	0	3.33911	0	0.575616	0	0	0	0	0	9.11233	0	0.695137	0	0	1.11342	0.239178	7.58219	0.340411	0	0	0	0	13.7568
C8orf82	0	0	0	0	0	0	0	0	0	0	0	0	0	0	0	0	0	0	0	0	0	0	0	0	0	0	0	0	0	0	0	0	0	0	0	0	0	0	0	0	38.7849	0	0	0	0	0	0	0	0
C9	12.8904	15.9411	4.64014	133.07	23.239	13.5527	0	13.9164	5.6937	20.163	37.8534	0	0.789863	10.5219	80.4644	99.989	40.1301	2.98699	174.904	58.9425	0	1.64342	38.311	326.575	5.95836	10.6479	0	145.837	55.8644	3.6326	1.03479	4.92527	0	195.859	3.82849	4.49096	5.81226	22.7027	0	50.4418	168.108	32.3123	84.6863	33.4329	3.25397	30.174	17.1349	39.0342	326.575
C9orf142	0	0	0	0	0	0	0	0	0	0	0	0	0	0	0	0	0	0	0	0	0	0	0	0	0	0	0	0	0	0	0	0	0	0	0	0	0	0	0	0.861781	0.340411	0	0	0	1.58984	0	0	0	0
C9orf169	0	0	0	0	0	0	0	0	0	0	0	0	0	13.7568	0	0	0	0	0	2.16137	14.9932	0	0	0	0	0	3.34829	0	0	8.66849	44.6753	0	0	0	0	5.6	0	3.57089	3.34829	1.22986	0	1.83603	0.933699	0.138425	5.61247	3.38	0	0	0
C9orf64	0	0	0	0	0	0	0	0	0	0	0	0	0	0	0	0.0694521	0	0	2.10712	0	0	0	2.00493	1.06342	0	0	0	0	0	0	0	0	0	8.02877	0	0	0	0	0	0.237123	0	0	0	0	0	0	0	0	0.0323288
CA1	251.163	4.02849	0	102.19	19.1719	1015.97	0	12.1301	62.8466	97.6548	21.8384	1.22986	1.83603	11.4699	1089.29	153.24	269.042	160.13	307.329	99.989	0	5.49247	390.699	451.63	0	4.10082	0	2245.29	1015.97	10.7945	0	55.4712	13.9164	759.74	0	40.6014	11.0911	672.918	0	355.863	521.671	59.8849	294.926	949.603	189.165	340.534	17.1349	45.2575	141.301
CA12	0	4.78486	5.36904	17.9932	3.65575	0	6.87877	12.2342	3.71849	0	0.936438	0	3.05288	5.12281	3.26575	2.08808	13.5836	0	0	0	0	0	0.122466	5.74377	0	0	9.66849	1.8874	6.50637	1.22685	0	4.19164	6.57425	0	0	5.0161	3.87781	0.420274	9.65205	0.353493	0	1.66301	3.54068	4.75658	2.00733	7.71986	0	0	9.49178
CA2	379.603	126.021	160.13	414.63	654.699	427.356	169.177	187.771	227.153	212.924	176.948	111.651	76.4438	151.503	131.114	86.5795	289.685	294.926	200.488	289.685	67.5055	242.378	414.63	117.671	63.2726	80.4644	596.425	1015.97	186.528	133.915	15.8062	240.534	60.5979	329.938	326.575	58.9425	94.6534	163.962	596.425	33.5384	152.356	542.685	251.163	446.082	240.534	193.689	129.711	192.124	793.233
CA3	0	0	0	0	0	0	0	0	0	0	0	0	0	0	0	0	0	0	5.1863	0	0	0	0	0	0	0	0	115.388	0	0	0	0	0	11.2164	0	0	1.48226	0	0	0	1.67952	0	0	0.0787671	0	0	0	0	0
CA4	15.2699	38.5342	19.8507	5.82466	25.5863	1.83082	7.78973	54.3479	39.9904	15.4534	31.1678	25.0548	18.7932	64.1904	14.0342	7.61644	8.50205	2.40959	1.83082	24.9664	20.4205	5.73616	11.2589	1.68521	7.86438	4.52425	13.6616	4.94884	6.50637	35.7562	1.79479	20.4205	64.4377	6.17548	70.0192	0	2.96116	6.42452	13.6616	1.70418	14.9616	21.6192	11.9486	22.5233	19.2582	59.3685	12.026	17.7315	12.9438
CAB39	30.0137	8.09658	14.4007	13.789	47.5986	7.18137	11.7479	25.2699	27.089	18.2699	8.94384	17.5562	9.65205	10.2459	11.8575	2.26904	13.5836	8.24247	10.6479	7.0487	5.70397	9.55616	10.35	3.17151	32.3123	38.0932	40.1301	1.31137	4.22082	17.3603	0.966849	27.626	12.5671	3.16363	16.1068	32.3123	37.1493	10.6479	40.1301	4.35041	9.05205	19.0856	6.5311	8.83699	16.8356	42.361	21.563	18.2699	11.5582
CAB39L	4.1737	0	0	0	8.78356	3.01466	0	2.53445	0.82274	4.84425	1.27466	3.35397	1.17438	2.76863	0.288356	0.449863	0	1.05712	1.25342	0.425753	0	0	0.27774	0.761781	6.98288	9.9911	3.96945	0	4.65822	1.44705	1.07521	1.12507	0	0	2.93027	9.86438	11.5342	2.02068	3.96945	1.33575	3.03808	9.32466	3.05288	2.58096	3.86644	14.2582	0	6.03753	3.75253
CACNA2D1	4.1737	0	0	0	0.626644	3.01466	0	0.350342	0.366986	0.342877	1.71178	0.741918	0.106541	3.25856	0	0.623562	0.331849	0	0	1.45959	0	0	0.0542466	0.520137	0.798699	0.477603	0	0	0	3.01466	0	4.39151	0	0	1.15952	0	0.691301	0	0	0	0.220822	0.146996	0.344178	0	0	0	0	0.754521	0.0236301
CACNA2D2	0	0	0	0	0	0	0	0	0	0	0	0	0	0	0	0	0	0	0	0	0	0	0	0	0	0	0	0	0	0	0	0	0	0	0	0	0	0	0	0	0	0	0	0	0	0	0	0	0
CACYBP	0	0	0	0	0	0	0	0	0	0	0	0	0	0	0	0	0	0	0	0	0	0	0	0	0	0	0	1.31137	0	0	0.733836	2.50781	0	0	0	0	0	0.494041	0	0	0	0	0.515753	0.134932	0	0	0	0	0.060411
CAD	0	0	0	2.92562	0	0	0	0.0772603	0	0	0.987123	0	0.843219	0	0	0.0313014	0	0	0	0	0.324041	0	0.108767	0	0.244932	0	0	0	0	0	0.45089	0	0	0	0	0	0	0.0435616	0	0	0	0	0.272603	0	0	0	0	0	0
CADM4	0	0	0	0	0	0	0	0	0	0	0	0	0	0	0	0	0	0	0	0	0	0	0	0	0	0	0	0	0	0	0	0	0	0	0	0	0	0	0	0	0	0	0	0	0	0	0	0	0
CADPS2	0	0	0	0	0	0	0	5.92137	0	0	0	0	0	0	0	0	0	0	0.746575	0.0830822	0	0	0	0	0	0	0	0	0	0	0	0	0	0	0	0	0	0	0	0	0	0	0	0	0	0	0	0	0
CALB1	9.59041	34.474	23.0548	57.411	294.926	25.413	47.9479	117.671	9.1274	34.263	18.2233	14.5349	70.5274	14.2192	76.4438	9.44932	31.7384	9.30685	23.3719	29.0342	0	23.9479	38.6596	0	5.56411	14.8849	19.5301	2.16719	34.8767	58.2068	0	58.4062	0	12.2596	122.713	20.9507	23.0548	23.1137	19.637	14.8507	4.05253	19.9082	5.95836	115.942	12.8644	16.7822	48.9356	64.6849	8.61918
CALD1	0	0	0	0	0	0	0	0	0	0	0	0	0	0	0	0	0	0	0	0	0	0	0	0	0	0	0	0	0	0	0	0	0	0	0	0	0	0	0	0	0	0	0	0	0	0	0	0	0
CALML3	15.2699	0	100.944	56.0308	8.24247	238.689	0	4.40185	3.71849	4.09842	10.0123	67.2301	7.85068	0	3.14486	134.76	0	119.004	0	2.2524	29.5288	33.837	3.58932	1.33863	83.9534	9.07466	0	0	0	33.2068	246.847	147.593	0	7.3913	7.0824	0	7.48404	34.263	0	58.6055	47.9479	6.58733	46.711	2.15301	14.8164	1.78521	6.73479	7.93151	0
CALML5	0	0	0	0	0	0	0	0	0	0	0	0	0	0	0	0	0	0	0	0	0	20.2719	0	0	2.01226	0	0	0	0	0	101.734	5.98247	0	0	0	2.15986	6.47137	0	0	0	0	0	0	0	0	0	0	0	0
CALR	0	11.0603	19.2582	29.3315	14.9233	49.6164	11.7479	9.65205	17.3603	8.66849	5.10075	27.5473	10.3233	1.90247	4.27219	74.3808	9.09726	22.1767	8.74795	25.3493	8.42055	51.7	18.5479	28.8712	31.0918	5.27384	7.53836	4.04288	16.6493	9.93425	126.021	15.0582	11.1219	1015.97	26.1767	5.81226	1.8076	16.2336	7.53836	117.671	55.0575	12.7959	0.933699	22.2486	7.85068	21.1726	8.45205	13.0034	8.4363
CALU	0	0	0	0	0	0.662808	0	0.167158	1.14452	0.690411	2.20315	0.907808	0	0	0	0	0	0	0	0	0	0	0	0	0	0	0	0	0	0	0	0	0	0	0	0	0	0	0	0	0	0	0	0	0	0	0	0	0
CAMK2D	0	0	8.58904	1.05712	0	1.83082	3.19904	0	0	0	0	0	0	2.1874	0	0.449863	0	0	0	0	0	0	0.365616	0.779932	0.479041	0	0	0	0	0.233904	0	0.979932	0	0	2.11801	2.15986	0.879247	0	0	0	0	0.690411	0	0.00931507	2.57466	0	0.392603	0	0
CAMK2G	0	0	0	0	0	0	0	0	0	0	0	0	0	0	0	0	0	0	0	0	0	0	0	0	0	0	0	0	0	0	0	0.979932	0	0	0	0	0	0	0	0	0	0	0	0.00931507	0	0	0.392603	0	0
CAMP	0	0	0	3.49123	0	0	0	0	0	0	0	0	17.9932	0	158.244	0	0	211.368	0	0	53.0219	2.43	0	0	0	51.0055	68.3521	0	17.0527	2.19479	0	0	0	0	0	4.6289	1.37452	0	68.3521	0	0	1.2624	2.48863	0.968288	1.03932	5.9474	414.63	4.45658	0.346712
CAND1	2.86479	2.47116	0	4.42205	1.92863	5.06753	0	1.49986	2.22411	2.97068	0.808219	2.7889	2.23	1.11952	1.70822	2.52466	1.06342	2.11801	3.79849	0.360548	0.630959	1.18192	5.87151	1.20068	1.32219	0.550822	0.71274	1.68521	0.815068	0.270685	2.86767	1.15712	0	5.93438	4.35041	0	0.751233	0.318151	0.71274	0.532466	1.13288	0.285479	3.13397	0.00794521	1.58984	1.81767	1.39904	0.925068	0.638562
CAND2	0	0	0	0	0.61	0	0	0	0	0.0809521	0	0	0	0	0	0	0	0	0	0	0	0	0	0	0	0	0	0	0	0	0	0	0	0	0	0	0	0	0	0	0	0	0	0	0	0	0	0	0
CANT1	0	0	0	0	0	0	0	0	0	0.165753	2.65863	0	0	0	0	0	0	0	0	0	0	0	0	0	0	0	0	0	2.92562	0	0	0	0	0	0	0	0	0	0	0	0	0.364589	0	0	0	0	0	0	0
CANX	0	14.5952	11.7247	10.9856	15.0918	12.9438	2.72911	0	8.04658	3.26836	2.20315	2.96116	12.45	0	9.95205	15.4534	7.89863	26.6493	0	3.80342	6.67644	25.1226	20.0068	13.6616	8.74795	62.087	4.94884	11.4699	22.9438	0	12.8644	8.11507	6.32911	16.9651	1.82164	5.6	4.23055	3.70411	4.93849	13.0699	14.6589	1.58342	3.68329	8.18493	4.52425	9.11233	29.9425	10.5973	9.49178
CAP1	13.1322	2.58726	13.2151	54.3479	12.026	28.2945	7.52116	2.60877	4.38075	21.8384	20.2719	14.5349	19.9575	2.11247	74.0705	20.9507	10.5671	17.413	19.3438	9.30685	3.59856	2.43	18.0363	3.80342	15.5849	12.9164	38.2021	16.6158	15.3384	6.10644	28.4356	20.8973	3.17151	20.5801	8.88219	4.32233	8.78356	18.8397	38.2021	13.6932	17.0973	12.3199	22.0452	3.26575	14.2192	7.86438	16.8788	26.0959	3.13397
CAP2	0	0	0	0	0	0	0	0	0	0	0	0	0	0	0	0.0305479	0	0	0	0	2.54425	0	0	0	0	0	0	0	0	0	0	0	0	0	0	0	0	0	0	0	0	0	0	0	0	0	0	0	0
CAPG	23.3055	21.7932	18.5479	16.7822	46.1753	39.9904	28.5027	27.3452	50.6205	26.5651	17.8205	15.8062	14.7452	32.6014	10.0952	14.8164	21.3123	10.039	11.2589	12.5068	9.79452	38.311	53.437	6.70116	58.2068	18.8397	8.82397	5.36904	25.8699	22.0452	27.4685	60.1151	21.3945	25.1226	21.5068	20.474	25.5315	40.9925	8.82397	17.2219	49.226	34.263	15.1658	19.1329	22.6411	32.4959	23.6466	21.3945	11.8014
CAPN1	13.3151	0	3.6926	1.60192	22.5795	28.9527	1.58663	4.45658	3.52411	7.02877	1.93178	6.08986	6.45616	0	0.632877	7.31438	2.45986	6.07329	2.63301	1.25658	2.76342	0	13.4938	0	26.0151	17.0082	9.96986	9.1274	8.50205	16.2795	33.2068	11.0055	31.1678	0	3.70411	7.81096	4.81979	3.79356	9.96986	18.6932	26.1767	14.563	12.05	5.66342	23.4952	4.92527	16.5068	10.8452	7.88151
CAPN2	6.89322	0	10.4233	7.4476	14.0068	9.16849	4.19164	1.16192	1.56534	2.26904	0	0.907808	0.251918	0	0.402466	3.56644	0.777945	0	2.46438	1.69685	0	0	8.01096	0	3.67397	0	1.78699	1.92548	5.26205	3.01466	3.85664	3.12815	0	7.16822	2.11801	0	0.815068	0.750411	1.78699	3.90767	4.5437	4.12055	1.77123	0.551781	0.610753	0	0.771507	1.98945	10.2952
CAPN5	6.98288	4.92527	26.1767	0.628082	1.22384	1.17185	2.28192	1.56973	5.6937	2.01774	6.05541	0	1.70822	1.96781	1.25342	0.244932	1.47096	1.84164	3.86644	3.80342	1.73075	5.49247	6.3174	4.12055	0.423562	1.19575	21.2425	0.936438	0	6.10644	0	1.65644	8.02877	0	5.14829	10.0952	14.4342	0.141986	21.3534	1.44705	1.81767	6.75123	0.779932	1.8737	5.02712	11.2589	2.59027	1.80247	3.70411
CAPN6	0	0	0	0	0	0	0	0	0	0	0	0	0	0	0	0	0	0	0	0	0	0	0	0	0	0	0	0	0	0	0	0	0	0	0	0	0	0	0	0	0	0	0	0	0	0	0	0	0
CAPN7	126.021	24.4712	66.2274	25.413	18.1767	6.9513	100.944	7.35	49.6164	43.1315	94.2068	53.9932	45.7322	93.7603	3.66486	4.33075	39.611	8.96849	1.02589	67.2301	54.6973	14.9233	9.20822	16.4651	72.5342	39.0342	45.111	0.698082	32.9137	70.5274	5.78178	38.9096	58.774	4.21671	60.3452	48.4568	36.4288	1.64849	45.111	2.62904	13.8164	39.9904	6.02849	9.66849	30.8986	12.7712	37.8534	21.1726	15.3041
CAPNS1	6.80466	0	0	0	12.9712	1.76062	0	0.390685	0	0.20363	0	5.34623	1.93178	8.06233	6.20192	0.113014	2.90514	0	7.65	0.258356	0	0	4.10082	0.645479	36.1904	13.0356	27.626	18.5062	9.38356	13.8164	2.96116	8.11507	0	0	0	22.5795	9.9911	9.57329	27.7493	22.9438	26.4808	18.4644	18.1767	6.37233	11.7014	17.8205	14.7808	15.6664	21.7932
CAPNS2	0	0	0	0	0	0	0	0	0	0	0	0	0	0	0	0	0	0	0	0	0	0	0	0	0	0	0	0	0	0	0	0	0	0	0	0	0	0	0	0	0	0	0	0	0	0	0	0	0
CAPS	9.11233	4.02849	0	0	7.25959	1.92863	3.45986	5.03822	25.4767	4.03562	4.41219	0	0	3.48404	0.71274	0	0	0	6.98288	0	4.27219	0	7.89863	0	0	0	0	0	0	0	0	32.7959	0	0	4.84425	0	2.60877	0.536986	0	0	4.41712	2.20767	0	11.5822	0	7.58219	0	0	0
CAPZA1	0	0	6.79644	9.95205	0	14.9616	0	1.43479	4.38075	2.26904	9.51644	0	6.08986	0	0	3.12014	0	0	11.0329	0.338219	0	0	2.60877	0	12.4247	10.4233	7.85068	6.8287	0	6.87877	10.8199	8.64384	0	0	0	4.32233	14.6589	4.50767	7.95068	21.7479	12.3897	6.87877	12.5671	1.64849	17.3158	12.6226	15.413	0	3.06795
CAPZA2	27.3452	28.3651	13.9164	17.0973	17.6438	19.1329	6.71288	10.8973	23.8014	22.1767	13.3733	0	2.50062	16.8356	14.563	4.53397	8.07808	8.46849	46.1753	0.575616	5.33384	8.26027	19.7932	12.2096	19.4767	15.9815	25.5315	27.0082	0	5.02712	4.59568	19.8507	6.57425	10.1808	17.413	11.4137	23.6466	6.92226	25.5863	6.9513	3.26315	20.0582	7.1126	7.12904	16.0644	24.4712	3.7611	0	8.26027
CAPZB	18.2233	15.2356	0	11.8575	14.6589	15.3041	15.0247	9.44932	10.5973	19.6904	18.2233	11.9767	13.8801	0	42.2288	9.57329	10.2027	53.2507	5.05842	4.55918	1.94712	1.21219	11.6329	4.53397	12.1849	32.0479	21.7932	27.0082	17.4658	11.4137	20.3274	22.5233	0	11.2164	0	18.9384	11.0911	15.3041	21.889	4.1389	14.9616	21.3534	23.6466	3.79849	26.7151	15.6664	43.1315	9.9911	6.76767
CARHSP1	0	0	0	0	0	0	0	0.305411	2.22411	0	0	2.10979	1.93178	3.48404	0	3.12014	0	0	4.68719	2.63301	6.55781	4.09603	0.690411	0	0	0	0	4.15548	0	0	17.9932	4.44562	0	0	0	0	0	9.14795	0	2.02068	10.5822	1.44247	4.63452	0	0	0	0	0	0.27411
CARKD	0	0	0	0	0	0	0	0	0	0	0	0	0	0	0	0	0	0	0	0	0	0	0	0	0	0	0	1.06945	0	0	0	0	0	0	0	0	0	0	0	0	0	0.184932	0.287534	0.0410959	0.71137	0	0	0	0.346712
CARM1	0	0	0	0	0	0	0	0	0	0	0	0	0	0	0	0	0	0	0	0	0	0	0	0	0	0	0	0	0	0	0	0	0	0	0	0	0	0	0	0	0	0	0	0	0	0	0	0	0
CARS	0	0	0	0	0	0	0	0	0	0	0	0	0	0	0	0	0	0	0	0	0	0	0	0	0	0	0	0	0	0	0	0	0	0	0	0	0	0	0	0	0	0	0	0	0	0	0	0	0
CASKIN2	0	0	0	0	0	0	0	0	0	0	0	0	0	0	0	0	0	0	0	0	0	0	0	0	0	0.520137	0	0	0	0	0	0	0	0	0	0	0	0	0	0	0	0	0	0	0	0	0	0	0
CASP14	0	0	0	0	0	0	0	0	0	0	0	0	0	0	0	0	0	0	0	0	0	0	0	0	0	0	0	0	0	0	3.12014	0	0	0	0	0	0	0	0	0	0	0	0	0	0	0	0	0	0
CASR	0	0	0	0	0	0	0	0	0	0	0	0	0	0	0	0	0	0	0	0	0	0	0	0	0	0	0	0	0	0	0	0	0	0	0	0	0	0	0	0	0	0	0	0	0	0	0	0	0
CAST	0	0	0	0	0	0	0	0	0	0	0	0	0	0	0	0	0	0	0	0	0	0	0	0	0	0	0	0	0	0	11.889	0	0	0	0	0	0	0	0	0	0	0	0	0	0	0	0	0	0
CAT	35.2116	1.84164	0	0	0	38.0932	0	0.961781	0	0.51726	0	1.54849	4.93849	0	34.263	0	2.32904	18.8397	8.58904	0.787671	2.46438	2.26336	3.74397	0	0	25.0548	13.7247	137.86	1.33863	1.84973	0	4.92527	4.8387	0	0	2.00973	4.41219	5.2089	13.7247	0.388767	2.32233	3.36753	2.60103	2.85	16.8356	4.5761	38.2021	8.39247	4.46753
CBR1	96.4315	131.788	152.356	198.823	251.163	75.3842	67.7808	93.7603	82.4795	70.5274	66.7863	92.9164	59.8849	82.4795	150.649	104.192	152.356	91.2616	94.6534	98.6082	22.7027	89.174	154.123	103.647	115.942	43.1315	260.718	187.771	124.615	144.184	154.123	54.6973	104.737	163.962	99.0836	60.3452	94.6534	180.604	260.718	75.0534	150.649	185.285	193.689	85.9877	81.8342	88.3548	97.1767	207.648	242.378
CBR3	15.8938	30.8027	0	0	31.8288	42.4932	22.9993	0	22.3205	24.9664	0	32.3904	14.7452	19.637	21.9397	22.7027	36.7918	18.6397	25.0548	22.5233	0	35.6363	27.4685	0	0	6.45616	33.0315	38.4226	24.0658	21.0027	50.263	0	0	0	0	16.0644	17.776	23.5993	33.2068	6.66342	27.3452	24.6151	23.4384	13.9164	15.8062	0	19.637	53.0219	26.1767
CBR4	0	0	0	0	0	0	0	0	0	0	0	0	0	0	0	0	0	0	0	0	0	0	0	0	0	0	0	0	0	0	0	0	0	0	0	0	0	0.0981507	0	0	0	0	0	1.16521	0	0	0	0	4.89671
CC2D1A	23.1726	1.72	4.39151	0	2.00007	0	1.69356	0.333699	2.68486	1.10452	4.2126	0	0.370548	0	0	0	0.31	0	0	1.54521	0.647466	0	0.0112329	0	0.465479	0.646849	0.655616	0	0	0.310274	0	0.909247	0	0	1.49151	1.16726	0.580822	0.0343836	0.655616	0	0	0.133288	0	0	0.109315	0.953014	0.235342	0	0.0260274
CC2D1B	0	0	0	0	0	0	0	2.43233	3.07164	0	0	0	0	0	0	0	0	0	0	0	0	0	0	0	0	0	0	0	0	0	0	0	0	0	0	0	0	0	0	0	0	0	0	0	0	0	0	0	0
CCBL2	0	0	0	0	0	0	0	0	0	0	0	0	0.286712	0	0	0	0	0	0	0	0	0	0	0	0	0	0	0	0	0	0	0	0	0	0	0	0	0	0	0	0	0	0	0	0	0	0	0	0.0931507
CCDC168	0	1.6289	2.12356	0.536027	0	0.364589	0	0	0	0.0856164	5.79986	0	0	0	2.54884	0.0193836	0	0	0.525479	0	0	0	0.0117808	0	0	0	0	0	0	0	0	0	0	0	0	0	0	0	0	0	0	0	0	0	0	0	0	0	0
CCDC22	0	0	0	0	0	0	0	0	0	0	0	0	0	0	0	0	0	0	0	0	0	0	0	0	0	0	0	0	0	0	0	0	0	0	0	0	0	0	0	0	0	0	0	0	0	0	0	0	0
CCDC51	0	0	0	0	0	0	0	0	0	0	0	0	0	0	0	0	0	0	0	0	0	0	0	0	0	0	0	0	0	0	0	0	0	0	0	0	0	0	0	0	0	0	0	0	0	0	0	0	0
CCDC6	0	0	0	0	0	0	0	0	0	0	0	0	0	0	0	0.0749315	0	0	0	0	0	0	0	0	0	0	0	0	0	0	32.7959	0	0	0	0	0	0	0	0	0.353493	0	0	0	0	0	0	0	0	0
CCDC64B	0	0	0	0	0	0	0	0	0	0	0	0	0	0	0	0.272603	0.446712	0	3.36753	0.787671	0	0	0	0	0.253973	0	0	0	0	0	10.3233	0	0	0	6.87877	0	0	0.148685	0	0.543699	0	0	0	0	0	0	0	0	0
CCDC90B	0	0	0	0	0	0	0	0	0	0	0	0	0	0	0	0	0	0	0	0	0	0	0	0	0	0	0	0	0	0	0	0	0	0	0	0	0	0	0	0	0	0	0	0	0	0	0	0	0
CCM2	0	2.13219	0	0	0	0	0	0.286096	0.82274	0	1.13849	0	0	0	0	0	0	0	0	0	0	0	0	0.710548	0	0	0	0	0	0.807534	0	0	0	0	0	0	0	0	0	0	0	0	0	0	0	0	0	0	0
CCNY	0	0	0	0	0	0	3.19904	2.76863	0.82274	0	0	0	1.11342	0	0	0	0	0	0	0	0	0	0	1.84726	0	0	0	0	0	0	0	0	0	0	0	0	0	0.459726	0	0	0	0	0	0	0	1.39644	0	0	0
CCNYL1	0	2.19479	4.1737	1.43479	0	0	0	0.297192	0	0.987123	0	1.2624	0.551781	0	0	0.797123	0.31	0	0	0.525479	0	0	0	0	0	0	0	0	0	0	0	0	0	0	0	0	0	0	0	0	0	0	0	0	0	0	0	0	0
CCS	0	0	0	0	0	0	0	0	0	0	0	0	0	0	0	0	0	0	0	0	0	0	0	0	0	0	0	3.0289	0	0	0	0	0	0	0	0	0	0	0	0	0	0.37274	0	0	0	0	0	0	0
CCT2	4.73959	2.7889	7.01438	2.15301	6.44034	18.889	0	1.49986	0	3.66486	9.91301	1.56973	3.36753	0	6.86164	163.962	2.32904	0	5.6937	4.55918	0	0	27.089	3.36753	8.56918	1.16521	3.50712	13.789	7.56712	2.85	12.3897	7.18137	4.02849	0	5.14829	4.84425	4.10082	10.2459	3.50712	11.3027	8.78356	7.91507	26.9274	3.67397	14.6274	13.6616	0.702877	1.98945	4.78486
CCT3	0	7.56712	4.52425	136.39	9.14795	493.959	1.98945	170.247	2.36452	8.82397	4.5437	2.7889	3.86644	190.559	3.66486	15.0582	4.11068	0	14.7178	231.441	2.05329	0	8.16918	1.76507	4.33918	0	1.02082	8.85959	8.32877	3.74397	15.2007	4.58589	0	7.16822	3.12014	0	2.15836	4.98027	1.02082	5.50219	4.05253	65.1438	28.7342	8.58904	9.25616	12.3548	0.702877	2.25767	5.1863
CCT4	0	8.82397	7.61644	7.56712	3.30575	9.65205	4.92527	5.99562	1.02082	7.75479	11.2164	7.63562	0.907808	3.06795	8.60411	9.44932	10.3767	2.33226	15.3726	0.575616	2.88829	0	11.0603	0	112.269	1.42075	7.66438	10.5671	10.8712	1.84973	12.8644	9.81575	3.81596	11.7479	2.11801	1.48925	2.96116	4.5761	7.66438	12.8904	5.8337	7.75479	16.8356	6.55781	12.2096	11.4418	6.9513	2.47342	6.55781
CCT5	0	0	3.9361	6.66342	0	12.0014	3.01466	2.01774	0	2.75753	2.65863	5.90959	0	0	0	2.75164	1.88123	0	6.05541	0.64411	1.20945	1.74288	2.77384	0	1.32219	0	0.543699	5.11041	3.06425	1.13849	2.1874	2.74521	0	0	4.84425	1.75616	3.12815	2.64671	0.543699	0.505274	4.5437	5.30356	9.91301	0.307671	9.00685	1.86233	0	0.704384	0.381712
CCT6A	0	0	0	6.34082	7.68151	4.15548	0	1.16192	2.22411	1.10452	9.91301	1.74548	0.674521	1.96781	5.3263	8.24247	4.5437	6.70116	13.4938	0.575616	0.855068	0	14.9932	0	6.66342	1.9837	1.25342	12.5384	8.50205	0.612192	16.2336	3.7611	0	9.07466	0	8.83699	8.78356	4.21671	1.25342	5.16767	1.2826	7.4311	14.5952	10.1527	6.92226	8.70137	4.1737	0.866301	4.93849
CCT7	0	0	9.02945	6.16719	4.80644	4.40185	0	3.94644	4.38075	13.1041	4.2126	4.53397	0.843219	2.55342	2.84185	3.26575	3.30575	0	8.4363	0.999178	0	0	4.55144	2.8337	4.21671	0	2.90041	17.2712	8.32877	1.44705	1.55712	0	4.89671	0	0	2.40411	0.775205	1.77123	2.88829	6.38336	2.17301	5.30356	18.3712	3.37377	19.2582	3.57534	2.7211	0	2.12356
CCT8	2.86479	3.27342	3.56644	6.16719	1.65247	1.92863	0	2.53445	1.26507	52.0301	1.71178	1.07521	0.907808	0	1.90575	2.26904	1.00158	0	8.74795	0.999178	0.959384	1.66904	6.45616	2.52466	1.40164	0.592055	3.6326	9.40753	8.16918	1.55712	6.14295	6.79644	0	9.66849	2.01226	3.65575	4.23055	1.70014	3.6326	6.55781	2.78137	3.57534	15.9815	4.02849	5.31116	6.11671	2.35466	1.98945	1.16356
CD14	118.338	124.615	11.3575	85.2521	79.3774	11.8014	60.8507	96.8041	217.614	33.0315	22.0452	45.563	61.8151	138.729	118.338	116.497	521.671	35.9548	64.1904	28.2945	25.5863	31.0918	141.301	47.4589	62.8466	20.6329	99.989	30.3616	31.6479	12.8904	11.889	3.38	133.07	251.163	100.944	223.759	189.165	23.3719	99.989	162.891	142.69	55.8644	56.0308	179.273	440.534	65.5685	0	171.736	123.382
CD151	0	0	0	0	0	0	0	0	0	0	0	0	0	0	0	0	0	0	0	0	0	0	0	0	0	0	0	0	0	0.214452	0	0	0	0	0	0	0	0	0	0	0	0	0	0	0	0	0	0	0
CD177	0	0	0	0	0	0	0	0	0	0	0	0	0	0	0	0	0	0	13.9795	0	2.23	0	0	0	0	0	3.34829	0	3.26836	0.807534	0	0	0	0	0	12.4753	0	0	3.34829	0	0	0	0	20.5274	0	0	24.5432	0	0
CD248	0	0	0	0	0	0	0	0	0	0	7.52116	0	0.907808	0	0	0	0	0	0	2.73712	0	0	0	0	0	0	0	0	0.955	0.208493	0	0	0	0	0	0	0	0	0	0	0	0.347808	0	0	0.188699	0	0	0	0
CD2AP	11.4418	16.8788	0	0	10.9856	0.836438	5.11041	6.44034	12.9712	9.44932	23.5993	6.08986	7.25959	20.7301	2.15836	1.17185	1.47096	0	1.48925	8.53425	2.15301	2.62459	3.58932	2.8337	2.76342	1.21493	9.36301	0.897671	2.33548	5.9474	3.20767	14.1616	5.50219	0	7.69863	4.75658	7.1126	0	9.36301	1.13849	0	1.38959	1.77123	3.37377	2.32904	3.57534	2.35466	1.61822	7.35
CD300LF	0	0	0	0	0	0	0	0	0	0	0	0	0	0	0	0	0	0	0	0	0	0	0	0	0	0	0	0	0	0	0	0	0	0	0	0	0	0	0	0	0	0	0	0	0	3.01466	0	0	0
CD300LG	0	0	0	0	0	0	0	0	0	0	0	0	0	0	0	0	0	0	0	0	0	0	0	0	0	0	0	0	0	0	0	0	0	0	0	0	0	0	0	0	0	2.2863	0	0	0	0	0	0	0
CD38	0	0	0	0	0	0	0	0	0	0	0	0	0	0	0	0	0	0	0	0	0	0	0	0	0	0	0	0	0	0	0	0	0	0	0	0	0	0	0	0	0	0	0	0.274795	0	0	0	0	0.459726
CD44	0	0	0	0	0	0	0	0	0	0	0	0	2.74842	0	0.873288	0	0	0	0	0	3.98493	0	0	0	0	1.11753	0	0	0	0.550822	0	0	0	0	0	0	0	0	0	0	0	0	0	0	0	0	0	0	0
CD46	0	0	0	0	0	0	0	0	0	0	0	0	0	0	0	0	0	0	0	0	0	0	0	0	0	0	0	0	0	0	0	0	0	0	0	0	0	0	0	0	0	0	0	0	0	0	0	0	0
CD47	11.9767	0	0	0	13.3479	0	16.5822	19.6904	10.3233	5.36904	0	21.1726	0	13.1603	44.6753	0	6.90767	22.9438	0	4.55918	11.3575	0	0	0	0	24.2014	0	0	0	4.08329	4.59568	38.5342	0	0	0	0	0	0	0	0	0	0	0	20.3274	1.71589	0	1.84164	16.1068	0.750411
CD53	0	0	0	0	0	0	0	0	0	0	0	0	0	0	0	0	0	0	0	0	0	0	0	0	0	0	0	0	0	0	0	0	0	0	0	0	0	0	0	0	0	0	0	0	0	0	6.73479	0	0
CD55	0	0	0	0	0	0	0	0	0	0	0	0	0	0	0	1.68938	0	0	0	0	0	0	3.38	0	2.76342	0	0	0	0	0	0	17.2219	0	0	0	7.0487	5.44897	0	0	0	0	0	0	0	0	0	0	0	0
CD58	0	0	0	0	0	0	0	0	0	0	0	0	0	0	0	0	0	0	0	0	0	0	0	0	0	0	0	0	0	0	0	0	0	0	0	0	0	0	0	0	0	0	0	0	0	0	0	0	0
CD59	0	0	0	0	0	0	0	0	0	0	0	0	0	0	0	0	0	0	0	0	0	0	0	0	168.108	39.9904	0	0	0	0	29.3315	269.042	0	0	0	67.2301	33.7404	0	0	0	0	0	0	0	0	0	0	0	66.7863
CD63	190.559	27.089	34.9925	33.5384	27.4685	1.67144	71.8274	48.7685	64.4377	52.7932	78.3397	77.1397	175.953	36.6822	98.1329	16.0219	57.411	56.5932	195.859	79.7534	20.4205	46.8336	40.4356	22.8329	379.603	886.74	251.163	103.647	180.604	333.301	0	9.32466	50.6205	19.1719	102.647	493.959	363.863	67.2301	251.163	55.0575	92.9164	137.86	102.19	207.648	137.125	220.686	542.685	128.982	521.671
CD74	0	0	0	0	0	0	0	0	0	0	0	0	7.75479	0	0	0	0	0	0	0	0	0	0	3.89164	0	0	0	0	0	0	0	0	0	0	0	0	0	0.285479	0	0	0	0	0	0.479041	0	0	0	0	0
CD81	0	0	0	0	0	0	0	0	0	0	0	0	0	12.9438	11.3301	11.7747	0.639726	0	31.7384	26.5651	35.9548	0	10.7945	26.5651	11.2589	5.89781	7.96986	6.8287	4.55918	21.6192	4.11068	8.01096	55.4712	14.6589	64.1904	22.8329	21.3945	0	7.95068	2.5174	22.0452	15.9411	3.42164	11.7747	10.8973	14.2582	4.58589	15.2699	9.89178
CD82	0	0	0	0	2.32233	0.809863	0	1.02589	1.02082	0	2.7889	4.99267	1.17438	6.68945	0.873288	0	0	0	3.9361	2.02712	5.70397	0	0.853082	6.02849	0	6.72384	0	0	2.1874	7.76849	0	0	0	0	4.35041	8.4363	0	0	0	0	0	0.465116	0	0.340411	0.116986	0	0	2.25767	2.87192
CD84	0	0	0	11.2589	0	0	0	0	0	7.41945	68.8945	0	1.24808	0	10.6479	2.40959	28.0336	0	20.474	16.6493	0	0	16.4233	7.76849	0	0	0	8.15342	27.6877	0	0	0	16.0219	51.3164	8.88219	0	0	1.16192	0	39.4795	5.47171	14.8507	13.2486	2.15301	2.72911	40.6014	2.84185	6.03753	0.346712
CD9	759.74	620.521	759.74	759.74	1922.1	401.575	2245.29	1460.33	2245.29	691.137	1460.33	1284.45	596.425	2620.01	427.356	58.2068	301.296	52.4438	1284.45	691.137	886.74	458.788	440.534	505.849	521.671	125.318	238.689	53.8082	161.821	505.849	0	949.603	1164.9	69.3945	1015.97	559.219	163.962	89.174	238.689	70.0192	253.266	273.981	58.9425	446.082	212.924	117.084	63.5247	225.456	379.603
CD99	0	0	0	1.56534	0	0	0	0	0	0	0	0	0	0	0	0	0	0	0	0	0	0	0	0	0	0	0	0	0	0	0	0	0	0	0	0	0	0	0	0	0	0	0	0	0	0	0	0	0
CDC37	0	0	0	0	2.32233	2.21767	0	0	0.681137	1.28781	2.65863	0	0	0	0	0	0	0	0	0	0	0	0	0	0.274452	0	0	0	0	0	3.52411	0	0	0	0	0	0	0	0	0.574932	0	0	1.03842	0	0	0	0	0	0
CDC42	55.0575	55.8644	17.863	14.7178	15.8062	8.27808	30.8027	6.90767	42.8466	38.0932	16.6158	6.76767	25.0548	30.2678	36.6822	23.4384	5.51521	21.9925	28.4356	13.4658	11.2377	19.4295	37.2568	11.4699	17.1349	41.6822	49.6164	78.3397	46.4205	49.226	24.2014	75.7151	60.5979	29.5288	2.01226	70.5274	121.368	60.8507	49.6164	56.1973	16.5445	35.4158	40.6014	107.403	46.711	119.004	32.2342	17.6438	13.6616
CDC42BPA	0	0	0	0	0	0	0	0.109863	0.681137	0	0	0	0	0	0	0	0	0	0	0	0	0	0.0126027	0	0	0	0	0	0	0	0	0	0	0	0	0	0	0	0	0	0	0	0	0	0	0	0	0	0
CDC42BPB	0	2.13219	0	0.879247	0	0.395685	1.55712	0.769178	0.681137	0.626644	0.970411	0.975753	0.199795	1.33575	0.206438	0.623562	0.486986	0	1.94712	0.186096	0	0	1.01801	0.779932	0.434384	0	0.525479	0	0	0.167603	0.458356	0.851096	2.84185	2.98699	1.13849	0	1.48226	0	0.525479	0	0	0	0.582397	0	0.0978082	0.866301	0	0	0
CDC42SE2	0	0	0	0	0	0	4.78486	0	11.0055	0	0	13.0034	0	6.17548	8.02877	0	0	0	0	0	0	0	0	0	0	0	0	0	0	8.16918	0	0	0	0	0	0	0	0	0	0	0	0	0	5.98247	1.40479	3.84685	0	0	0
CDC5L	0	0	0	0	0	0.268082	0	0	0	0	0	0	0	0	0	0	0	0	0	0	0	0	0	0	0	0	0	0	0	0	0	0	0	0	0	0	0	0	0	0	0	0	0	0	0	0	0	0	0
CDH1	0	0	0	0	0	0.612192	0	0	1.56534	0.381712	1.39904	0	2.23	4.09842	0.734932	0.449863	2.45986	0	1.83082	0	0	3.11055	5.3263	0	0.59	0	0	0	17.4658	0	0	0	2.76863	9.28151	6.47137	0	0	0.174932	0	1.06027	4.26603	0.387671	0	0.588493	1.40479	0	0	0	0
CDH11	0	0	0	7.02877	0	0	4.34479	0	0	0.381712	12.8904	0	0	8.78356	0	0.31411	9.40753	0	0	0.360548	0	0	28.1315	0	0	0	0	28.0336	65.5685	0	0	0	0	67.7808	0	0	0	0	0	0.490753	13.1322	0.539247	0	10.8199	0.926575	1.01521	0.276027	0.839041	0.0576712
CDH13	0	0	0	0	0	0	0	2.43233	0	0	3.51562	0	0	0	0	0	0	0	0.758767	0	0	0	0.186096	0	0	0	0	0	1.09479	0	0	0	0	0	0	0	0	0	0	0	0	0.225068	0	0	0	0	0	0	0
CDH15	0	0	0	0.879247	0	0	1.44705	0	0	0	3.6326	0	0	4.39151	0	0	1.18418	0	0	0.296575	0	0	17.2712	0	0	0	0	0	36.9014	0	0	0	7.2376	11.5021	0	0	0	0	0	1.57589	0	0	0.315822	0	0.550822	0	0	0	0
CDH16	2.76342	3.14486	0	2.28192	4.11068	0	2.85596	4.5761	3.43959	0	1.15274	0.674521	0.174452	1.81521	0.734932	0.0561644	12.026	0	0	1.69685	0.420274	3.40336	2.35466	3.25397	0	0	0	0	1.86685	0	0	3.54438	5.84274	4.35041	1.93178	3.11055	0	1.48699	0	0.225068	8.78356	0	0	0.588493	0	0	0	0.968288	0
CDH19	0	0	0	0	0	0	0	0	0	0	0	0	0	0	0	0	0	0	0	0	0	0	0	0	0	0	0	0	0	0	0	0	0	0	0	0	0	0	0	0	0	0	0	0	0	0	0	0	0
CDH6	0	0	0	0	0	0	0	0	0	0	0	0	0	0	0	0	0.531233	0	0	0	0	0	0.628082	0	0	0	0	0	1.14863	0	0	0	0	0	0	0	0	0	0	1.44705	1.04315	0.458356	0	0	0	0	0	0	0
CDHR2	3.03808	0	0	0	0	0	0	0.189315	0	0	0	0	0	0	0	0.0326027	0.476712	0	0	0.0917808	0	0	0.0567123	0.653493	0.423562	0	0	1.7813	0	0.438425	0	0	4.02849	0	1.16726	2.81658	0.857603	0	0	0	0.804795	0	0.272603	0.307671	0.259863	0.895479	0	0	0.0249315
CDHR5	5.12281	0	3.56644	0	0.798699	0	0	1.86685	2.00493	0.476712	4.5437	2.25767	0.114384	2.76863	0.364589	0	0.816507	0	0	1.15952	0.583973	0	0.853082	2.00007	2.01226	0	0	7.83699	0.928082	1.65644	0	1.15712	6.11671	3.26575	1.54007	1.35164	1.92863	0	0	0	0	0.479041	0.700479	0.524658	0	0	0	0	0.0734247
CDIPT	0	0	0	0	0	0	0	0.207534	0	0	0	0	0.674521	0	6.49192	0	0.531233	13.1603	0	0	17.4658	0	0	6.34082	0	14.2973	2.90041	0	0	0	0	0	0	0	0	0	0	0.494041	2.88829	0	0	0	0	1.74288	0.51726	0	4.46753	1.81767	0
CDK18	0	0	0	0	0	0	0	0	0	0	0	0	0	0	0	0	0	0	0	0	0	0	0	0	0	0	0	0	0	0	0	0	0	0	0	0	0	0	0	0	0	0	0	0	0	0	0	0	0
CDK2	0	0	0	0	0	0	0	0	0	0	0	0	0	0	0	0	0	0	0	0	0	0	0	0	0	0	0	0	0	0	0	0	0	0	0	0	0	0	0	0	0	0	0	0	0	0	0	0	0
CDK5	15.737	0	0	0	4.65822	0	0	0	0.507432	5.56411	0	0.73137	0	0	7.68151	0.126644	0.446712	0	0.51726	0	0.446712	0.926575	10.1527	0	0	0.766301	0	0	0	0	0	0	0	0	0	0	0	0	0	0	0	0	0	0	0	0	0	0	0
CDK5RAP3	0	0	0	0	0	0.741918	0	0	0	0	0	0	0	0	0	0.272603	0	0	0	0	0	0	0.020274	0	0	0	0	0	0	0	0.733836	0	0	0	0	0	0	0	0	0	0	0	0	0	0	0	0	0	0
CDS2	0	0	0	0	0	0	0	0	0	0	0	0	0	0	0	0	0	0	0	0	0	0	0	0	0	0	0	0	0	0	0	0	0	0	0	0	0	0	0	0	0	0	0	0	0	0	0	0	0
CEACAM1	0	0	0	0	0	0	0	0	0	0	0	0	0	0	22.8329	1.37247	0.425753	37.1493	0	0	20.7301	0	0	0	16.7288	111.651	14.9932	0	0	12.4753	0	0	0	0	0	12.4753	17.6438	17.863	14.9932	0.522603	0	0.539247	8.09658	2.58096	6.23582	0	111.651	0	0.27774
CEACAM5	0	0	0	12.2849	0	6.35658	0	0.502466	2.31596	6.21164	5.03822	11.9767	37.6027	2.63301	42.8466	13.4938	0.337603	3.31712	0	0	202.152	37.7281	0.804795	0	21.6836	68.8945	8.07808	0	0	3.74397	21.4507	6.79644	0	0	0	15.413	20.8438	19.9082	8.18493	1.06027	11.1219	5.37945	1.56534	0	15.3726	15.4993	43.6945	13.4938	0
CEACAM6	0	0	0	0	0	0	0	0	0	0	0	0	0	0	4.2126	0	0	0.866301	0	0	0.687308	0	0	0	6.44034	576.438	2.33548	0	0	0.199315	0	0	0	0	0	10.8199	6.61274	0	2.33548	3.42164	0	0	0	0	1.29801	0	158.244	4.8387	0
CEACAM7	0	0	28.5027	0	32.2342	7.28699	0	0	0	0	0	19.5836	39.4795	0	51.3164	14.1904	0	123.999	0	0	480.452	0	0	0	17.1349	316.919	6.3174	0	0	4.08329	51.161	0	0	0	0	6.73479	11.3027	11.1459	6.30027	16.4233	3.87212	5.12281	0	0	6.61274	14.7452	58.2068	3.25856	0
CEACAM8	0	0	0	0	0	0	0	0	0	0	0	0	1.51075	0	20.6815	0	0.433151	24.3233	0	0	3.59856	0	0	0	0	326.575	17.8205	0	0	0	0	0	0	0	0	0	1.37452	0	17.9055	0	0	0	0	0	0	0	258.043	0	0
CECR5	0	0	0	0	0	0	0	0	0	0	0	0	0	0	0	0	0	0	0	0	0	0	0	1.44705	0	0	0	0	0	0	0	0	0	0	0	0	0	0	0	1.70418	0	0	0	0.163699	0	0	0.276027	0	0
CEL	57.2048	0	13.6932	0	3.4337	1.27082	2.04137	0.248767	2.91774	14.7178	1.16521	11.0603	1.83603	59.3685	2.64671	0	54.6973	0	24.4712	0.387055	1.4174	0	5.11041	0	3.51562	0	0	0	0	4.85733	0	1.55712	0	0	9.36301	9.68973	7.3624	0	0	7.82397	0	0	34.6767	0	0	0	0	0	1.79178
CENPE	0	0	0	0	0.750411	0	21.9925	0	0	1.66904	0	0	0	0	0	0.206986	0	0	0	0	0	0	0	0	0	0	0	0	0	0	0	0	0	0	8.07808	0	0	0	0	0	0	0	0	0	0	0	0	0	0
CEP104	0	0	0	0	0	0	1.81767	0	1.73075	0	1.10185	0	0	0	0	0	0	0	0	0	0	0	0	0	0	0	0	0	0	0	0	0	0	0	0	0	0	0	0	0	0	0	0	0	0	0	0	0	0
CEP290	0	0	0	0	0	0	0	0	0	0	0	0	0	0	0	0	0	0	0	0	0	0	0	0	0	0	0	0	0	0	0	1.18644	0	0	0	0	0	0	0	0	0	0	0	0	0	0	0	0	0
CERS3	0	0	0	0	0	0	0	0	0	0	0	0	0	0	0	0.31411	0	0	0	0	148.24	0	0	0	0	0	0	0	0	0	0	0	0	0	0	0	0	0	0	0	0	0	0	0	0	0	0	0	0
CERS4	0	0	0	0	0	0	0	0	0	0	0	0	0	0	0	0.0326027	0	0	0	0	1.13075	0	0	0	0	0	0	0	0	0	0	0	0	0	0	0	0	0	0	0	0	0	0	0	0	0	0	0	0
CES2	0	0	0	0	0	0	0	0	0	0	0	0	0	0	0	0	0	0	0	0	0	0	0	0	0	0	0	0	0	0	0	0	0	0	0	11.1932	0	0.282466	0	0	0	0	0	0	0	0	0	0	0
CETP	12.1575	0	0	9.14795	2.00007	0.378836	5.75137	3.22	21.8384	0.690411	6.61274	5.49247	3.78712	11.4699	8.60411	6.45616	17.3158	15.9411	2.20315	15.1288	3.37377	0	96.4315	0	11.6329	78.3397	12.1575	11.0603	30.8986	5.39459	0	0	13.9164	10.1808	0	39.2589	10.2671	0.459726	12.1575	28.213	44.6753	15.9411	10.9856	46.4205	28.0336	5.67856	0.208836	22.2486	11.4699
CFB	9.02945	2.66712	4.39151	0.973425	11.7247	15.1288	3.71849	0.143973	1.86685	16.5068	20.8438	5.90959	128.224	1.71	0	1.46068	24.7479	2.73712	35.5164	9.79452	0.427945	4.79247	2.40959	8.48493	0.955	3.42164	7.3913	10.5671	15.737	5.23363	0	6.16719	4.89671	40.1301	2.48863	3.37377	1.17815	1.70014	7.3913	2.10979	2.62904	3.80342	10.1527	0.103836	0.469041	1.86233	3.96445	2.47342	60.3452
CFD	0	16.6493	0	0	6.10644	14.1904	22.7027	9.36301	89.174	6.21164	22.5795	175.953	220.686	31.8288	0	11.7747	69.3945	0	16.5068	150.649	0	313.486	43.1315	0	54.3479	3.57089	43.6945	336.918	298.111	182.916	177.942	14.4342	193.689	70.5274	390.699	17.3158	211.368	86.5795	43.6945	119.004	74.3808	86.2836	111.064	307.329	220.686	62.8466	7.61644	73	95.011
CFH	0	0	2.36452	0	0	0.395685	0	0	0	0	0	0	0	3.69836	0	0	0	0	0	0.215411	0.375753	0	0.122466	0	0	0	0	0.754521	0	0.167603	1.37452	0	0	0	0	0	0	0	0	0	0	0	0.465479	0.0591781	0.0812329	1.05712	0	0	6.32911
CFI	4.04288	0	0	0	0.925068	0	2.15986	0	0.377671	1.92863	3.95295	0	0	4.83315	0	0	0	0	4.19164	0.999178	0	0	0.0342466	1.55178	2.21767	1.56973	1.78699	0	9.93425	2.57466	0	0	0	16.7288	1.57966	3.51562	1.68938	0.536986	1.78699	0.344178	0	0.641918	2.38062	0.716027	1.03932	28.7342	1.47096	6.84452	1.79178
CFL1	122.044	148.888	234.655	202.152	207.648	234.655	115.388	142.69	157.275	190.559	162.891	160.13	126.021	76.4438	84.6863	185.285	95.9	128.224	207.648	180.604	86.5795	98.1329	204.792	42.361	177.942	48.1301	72.5342	158.244	149.768	154.123	180.604	234.655	84.6863	109.23	182.916	81.8342	89.174	238.689	72.5342	156.307	170.247	147.593	246.847	227.153	122.044	204.792	180.604	86.5795	122.044
CFL2	0	0	0	2.76342	3.30575	44.9644	0	0	1.34781	1.66904	0	0	0	0	0	0	0	0	6.98288	2.16137	0	0	15.2356	8.48493	0	0	0	11.0603	0	0	0	0	0	5.54479	0	3.11055	6.80466	0	0	0	0	6.30027	4.08329	0	4.27979	14.8164	0	0	3.42164
CGN	0	0	0	0	0	0	0	0	0	0	0	0	0	0	0	0	0	0	0	0	0	0	0	0	0	0	0	0	0	0	0	0	0	0	0	0	0	0	0	0	0	0	0	0	0	0	0	0	0
CHAD	0	0	0	0	0	0	0	0	0	0	0	0	0	0	0	0	0	0	0	0	0	0	0	0	0	0	0	0	0	0	0	0	0	0	0	0	0	0	0	0	0	0	0	0	0	0	0	0	0
CHCHD3	0	0	0	0	0	0	0	0	0	0	0	0	0	0	0	1.09918	0	4.34479	0	0	0	0	0	0	0	0	5.54479	1.57082	2.80877	0	0	3.06795	0	0	0	0	0	1.87747	5.54479	1.22986	0	0	0	6.1887	0.294795	0	0	4.45658	3.75253
CHDH	0	0	0	0	0	0	0	0	0	0	0	0	0	0	0	0	0	0	0	0	0	0	0	2.10712	0	0	0	1.25075	0	0	0	0	0	0	0	0	0	0	0	0	0	0	0	0.114863	0	0	0	0	0.0236301
CHI3L1	0	0	0	0	0	0	0	0	0	0	1.55178	0	0	0	0.211712	0	0	0.969726	6.05541	0	0	0	0	0	0	0	0	0	0	0	0	0	0	0	0	1.45164	0	0	0	0	0	0.557055	0	0	0.234932	0	1.93685	0	0.0776712
CHID1	0	3.73548	3.9361	0	2.23589	1.02589	3.91671	1.49986	2.47116	0.574932	3.27849	2.58726	5.47171	2.15986	0.639726	0.866301	4.06219	0	0	2.73712	1.08425	6.47137	0.479041	0	0	0	0	0	3.66486	0	1.35164	0	0	0	0	0	0	0.0658904	0	0.311233	0	0	0	0.0145205	0	0	0	0	1.65247
CHIT1	0	0	0	0	0	0	0	0	0	0	0	0	0	0	0	0	0	0	0.882192	0	0	0	0	0	0	0	0	0	0	0	0	0	0	0	0	0	0	0	0	0	0	0	0	0	0	0	0	0	0
CHL1	0	0	0	0	0	0	0	0	0	0	0	0	0	0	0	0	1.37452	0	0	0	0	0	0.0258904	0	0	0	0	0	0	0	0	0	0	0	0	0	0	0	0	0	0	0	0	0	0	0	0	0	0
CHMP1A	136.39	90.4603	68.8945	65.5685	91.6377	0	133.07	33.0315	84.6863	42.8466	63.7767	49.9507	52.4438	103.647	6.49192	5.00507	30.0137	0	3.71849	41.6822	38.7849	25.1226	2.20767	19.1719	71.8274	46.5658	10.2247	0	20.4205	81.8342	9.65205	19.8507	51.8651	6.17548	30.4459	65.5685	15.1658	6.1589	10.2247	0	1.14452	31.8288	11.5342	16.9651	29.5288	4.19164	32.3904	28.213	4.23055
CHMP1B	1671.26	1164.9	793.233	480.452	480.452	71.3205	1284.45	267.338	1015.97	559.219	576.438	542.685	620.521	793.233	258.043	170.991	721.795	203.472	49.9507	521.671	721.795	390.699	30.6185	414.63	886.74	371.616	278.693	16.6158	234.655	542.685	1.20753	427.356	480.452	50.263	465.945	371.616	214.479	53.9932	278.693	11.8575	52.7932	182.916	109.23	161.821	240.534	171.736	193.689	298.111	83.1438
CHMP2A	1164.9	269.042	451.63	100.466	231.441	56.3952	542.685	175.953	246.847	493.959	326.575	427.356	505.849	480.452	94.6534	64.6849	401.575	48.9356	18.0795	133.07	313.486	148.888	12.4753	255.368	348.315	180.604	173.855	1.68521	63.7767	363.863	26.8541	197.341	298.111	6.96575	451.63	158.244	58.9425	5.48274	173.855	10.8199	35.9548	112.888	37.3644	79.7534	106.774	76.4438	207.648	124.615	50.6205
CHMP2B	414.63	104.737	246.847	92.9164	112.269	6.62507	255.368	71.3205	234.655	161.821	80.7795	142.69	187.771	145.01	26.4808	31.3452	112.888	0	6.71288	217.614	163.962	92.4651	3.11795	67.2301	100.944	40.9925	51.3164	11.0603	33.837	88.3548	34.474	211.368	182.916	17.9932	211.368	73.7603	41.3932	7.52116	51.3164	1.70418	7.55274	21.8384	10.039	14.0904	30.0938	47.4589	74.7171	38.6596	6.98288
CHMP4A	0	6.81288	0	0	7.3913	0	8.42055	3.27342	4.79945	2.1911	2.20315	4.67616	3.05288	6.68945	3.39712	0	2.21123	0	0	4.07274	3.49123	2.68486	0	3.11055	3.97719	1.71178	0	0	0	9.93425	0	5.42349	9.14795	6.75123	0	0	1.58663	0	0	0.206438	0	0.419452	0	1.09185	0.382466	1.09479	0	3.13397	0
CHMP4B	220.686	72.5342	109.853	49.4212	128.982	2.43233	158.244	70.0192	126.743	100.944	31.1678	126.021	117.671	166.984	31.1678	21.5068	87.8918	0	10.6479	135.575	79.0014	21.7479	5.0161	25.5863	95.3685	41.9438	21.0027	5.74377	22.1767	70.0192	3.52411	144.184	73.7603	16.5822	182.916	54.6973	43.6945	2.97973	21.1137	5.27384	2.4689	13.9795	6.02849	9.30685	24.5432	9.68973	15.2007	31.8288	0.297808
CHMP4C	20.8438	3.01466	7.61644	1.43479	2.00007	0	6.87877	2.01774	10.7945	3.66486	0	4.83315	4.39151	0	0	0	1.74027	3.14486	0	1.25658	0.507432	0	0	1.90575	17.2712	5.72521	5.44897	0	0	12.6932	0	8.81096	4.68719	0	0	6.40945	7.01438	0.420274	5.44897	0.612192	0.700479	1.12507	0.817945	0.588493	2.11801	4.92527	3.59856	3.13397	0
CHMP5	721.795	190.559	576.438	207.648	242.378	13.8164	363.863	122.044	367.74	206.22	36.4288	238.689	348.315	340.534	69.3945	28.4356	193.689	83.9534	6.61274	269.042	242.378	50.6205	8.53425	142.69	427.356	227.153	109.23	0	122.044	242.378	44.9644	505.849	246.847	26.0959	348.315	427.356	227.153	30.5301	109.23	0	24.2623	51.3164	45.4103	56.5932	103.647	98.1329	71.8274	91.2616	15.737
CHMP6	38.311	15.0247	20.787	8.22945	10.5822	3.12014	56.9986	6.54137	18.5938	28.5027	15.4993	1.82562	8.45205	0	0	2.08808	10.0952	0	6.05541	11.8575	26.0151	7.58219	1.5937	0	15.2356	14.563	6.76767	3.79849	0	6.17548	0	11.1932	15.1288	5.37945	11.4418	20.2164	0	0.805822	6.76767	5.00507	1.67952	13.6932	4.63452	0.434384	7.53836	12.9438	9.36301	4.18267	4.12055
CHP1	0	0	6.25027	4.35041	6.32911	0	0	4.08966	0	1.03932	0	0	0	0	2.2524	0	0	0	0	0	0	0	0	9.63562	0	3.03808	5.65171	0	0	2.85	0	0	0	0	8.88219	0	0	0	5.65171	0	0	0.335685	0	0.833836	0	0	0.955	1.8737	0
CHUK	0	0	0	0	0	1.02589	0	0	0	0	0	0	0	0	0	0	0	0	0	0	0	0	0	0	0	0	0	0	0	0	0	0	0	0	0	0	0	0	0	0	0	0	0	0	0	0	0	0	0
CIAO1	0	0	0	0	0	0	0	0	0	0	0	0	0	0	0	0	0	0	0	0	0	0	0	0	0	0	0	0	1.13288	0	0	0	0	45.2575	0	0	0	0	0	1.57589	3.40336	0	0	0	0.125616	0	0	3.90767	0.19863
CIAPIN1	0	0	0	0	0	0	0	0	0	0	0	0	0	0	0	0	0	0	0	0	0	0	0	0	0	0	0	0	0	0	0	0	0	0	0	0	0	3.17938	0	0.471301	0	0	0	0	0	0	0	0	0
CIB1	0	0	0	0	0	0	0	0.174452	0	0.533767	0	0	2.85596	0	0	0.0305479	0	0	6.39438	0	0.751233	0	0	0	0	1.56973	0	0	0	0	0	0	0	0	0	4.49096	1.8076	0	0	0	0	0	0	8.50205	0	0	3.33911	0	0.0671233
CILP2	7.55274	0	0	0	0	0	5.75137	0	0	0.253562	6.71288	0	0	4.69822	0	0.925068	0	0	0	0.112123	0	0	0.0660959	0	0	0	0	0	10.8712	0	0	0	11.3027	0	1.19575	0	0	0	0	0.276781	0.295685	2.13986	0	0.0369863	5.1863	0	0	0	0.13911
CISD1	0	39.611	0	3.36075	2.57048	0	16.3479	13.9164	7.01438	0	0	2.25767	0	0	0	1.68938	0	0	0	1.60192	11.6671	8.26027	0.533767	4.53397	0	0	2.75753	0	0	0	0	0	0	0	0	0	0	1.31438	2.75753	0	0	0	0	14.2582	0.685438	0	0	3.37377	0
CISD2	0	0	0	0	0	0	0	0	0	0	0	0	0	0	0	0	0	0	0	0	0	0	0	0	0	0	0	0	0	0	0	0	0	0	0	0	0	1.48699	0	0	0	0	0	4.41712	0	0	0	2.47342	0
CKAP4	0	3.09041	4.64014	1.76507	0	5.34623	1.22685	0.586986	1.14452	0.574932	0	3.50712	1.70822	0	0.478493	5.46068	0.358219	0.916781	0	0.208493	1.83603	2.21123	0	1.68521	0.933699	0	0.728904	0	0	0.125959	31.6479	2.05637	4.41219	0	2.37603	0	0.798699	1.22685	0.728904	1.33575	0.32774	0.585479	0	0.307671	0.525479	0	0	0	0.864863
CKAP5	0	0	0	0	0	0	0	0	0	0	0	0	0	0	0	0	0	0	0.504	0	0	0	0	0	0	0	0	0	0	0	0	0	0	0	0	0	0	0	0	0	0	0	0	0	0	0	0	0	0
CKB	32.0479	51.0055	67.0082	37.1493	289.685	123.382	101.734	105.726	121.368	284.011	60.8507	10.2952	32.6014	51.3164	35.4158	17.413	76.4438	25.1904	251.163	242.378	5.55445	76.4438	195.859	139.599	7.86438	10.2671	10.6658	41.1356	82.4795	54.5226	3.17151	12.5384	32.2342	43.3767	126.743	137.125	16.4651	12.2849	10.6658	1.22986	12.3897	37.9733	6.46377	64.6849	14.0623	5.67856	6.11671	42.361	211.368
CLCA4	4.41219	0	6.55781	0	0	3.9361	0	0	0	1.66904	0	2.41507	0	0	1.45562	1.09918	0	5.3263	0	0	19.211	0.936438	0	0.616164	4.59568	4.52425	0.775205	0	0	3.44548	17.2712	1.7224	0	0	0	0	0	10.7089	0.775205	3.42164	8.54932	0.149945	6.16719	0	0	0	0	0	0
CLCN3	0	0	0	0	0	0	0	0	0	0	0	0	0	0	0	0	0	0	0	0	0	0	0	0	0	0	0	0	0	0	0	0	0	0	0	0	0	0	0	0	0	0	0	0	0	0	0	0	0
CLCN5	3.75253	0	0	0	0	0	1.92863	0	5.64	0	0.743562	7.02877	2.39712	3.25856	0	0	4.58589	0	0	0	0.324041	0	0.853082	0	0	0	1.49151	0	0	0.427945	0	0	0	0	0	0	3.2163	0	1.49151	0	0	0	0	0	0.430685	0	0	0	0
CLCN7	3.07164	0	0	0	0	0	0	0	0.25637	0	1.03185	0	0.733836	1.18192	0	0	0.324041	0	2.20315	0	0	0	0.0245205	0.749589	0	0	0	0	0	0.0620548	0	0	0	0	0	0	0	0	0	0	0	0	0	0	0.387671	0	0	0	0
CLDN1	0	0	0	0	0	0	0	0	0	0	0	0	0	0	0	0	0	0	0	0	0	0	0	0	0	0	0	0	0	0	0	0	0	0	0	0	0	0	0	0	0	0	0	0	0	0	0	0	0
CLDN10	5.64	0	0	1.43479	0	0	0	0	0	0	0	0	0	0	0	0	0	0	0	0	0	0	0	0	0	0	0	0	0	0	0	0	0	0	0	0	0	0	0	0	0	0	0	0	0	0	0	0	0
CLDN19	0	0	0	0	0	0	0	0	0	0	0	0	0	0	0	0	0	0	0	0	0	0	0	0	3.97719	0	0	0	0	3.11795	0	0	0	0	0	0	0	0	0	0	0	0	0	0	1.58984	3.38	0	3.13397	2.30959
CLDN2	0	0	9.36301	3.01466	0	0	0	4.79247	4.79945	1.10452	8.94384	0	4.22082	11.2589	2.80205	0.797123	0	0	8.58904	0	1.65644	0	1.71589	0	3.77089	5.27384	29.2603	3.58233	4.55918	4.08329	0	0	0	0	0	16.4233	13.8164	1.64849	29.4301	7.40781	12.7466	6.87877	3.05288	4.02849	6.03753	16.9219	2.94329	4.45658	1.22178
CLDN3	0	0	0	0	0	0	0	0	2.54884	0	0	0	0	0	0	0	0	0	0	0	0	0	0	0	1.09479	3.57089	12.6712	4.04288	2.80877	5.23363	0	0	0	0	0	21.3534	1.16192	1.06562	12.6712	9.61301	0	0.419452	0	4.22082	0.71137	0	1.47096	4.45658	5.62623
CLDN5	0	0	0	0	0	0	0	0	0	0	0	0	0	0	0	0	0	0	0	0	0	0	0	0	0	0	0	0	0	0	0	0	0	0	0	0	0	0	0	0	0	0	0	0	0	0	0	0	0.346712
CLEC12A	0	0	0	0	0	0	0	0	0	0	0	0	0	0	7.40781	0	0	0	0	0	0	0	0	0	0	0	0	0	0	0	0	0	0	0	0	0	0	0	0	0	0	0	0	0	0	0	0	0	0
CLEC14A	0	0	0	0	0	0	0	0	0	0	0	0	0	0	0	0	0	0	0	0	0	0	0	0	0	0	0	0	0	0	0	0	0	0	0	0	0	0	0	0	0	0	0	0	0	0	0	0	0
CLEC3B	0	0	0	0	2.37027	0	0	10.1247	25.0548	25.7164	7.31438	11.8295	20.3274	26.3233	0	1.37247	9.77397	0	0	8.16918	1.57082	26.6493	2.13603	0	10.2459	0	0	0	40.9925	0	0	0	38.4226	13.4938	89.7863	9.77397	3.95945	0	0	0	0	0	5.31116	7.95068	1.16932	9.68973	0	0	2.03356
CLEC4G	0	0	0	0	0	0	0	0	0	0	0	0	0	0	0	0	0	0	0	0	0	0	0	0	0	0	3.56644	0	15.5452	0	0	0	0	0	0	0	0	2.02068	3.56644	0	9.44932	0.612192	0	0	0	0	0	0	0
CLEC5A	0	0	0	0	0	0	0	0	0	0	0	0	0	0	5.74377	0	0	0	0	0	0	0	0	0	0	0	0	0	0	0	0	0	0	0	0	0	0	0	0	0	0	0	0	0	0	0	0	0	0
CLIC1	78.6705	78.3397	44.3616	58.6055	77.4671	72.5342	130.44	101.734	46.2979	74.0705	162.891	69.3945	58.6055	23.1726	106.25	100.944	63.2726	89.4801	95.3685	103.647	73.7603	79.7534	115.388	82.4795	58.6055	53.0219	53.9932	39.9904	21.889	61.3301	83.9534	61.8151	175.953	47.3192	138.729	72.7671	94.6534	43.6945	53.9932	20.374	53.9932	48.9356	30.7068	19.8507	32.7959	72.5342	79.7534	52.4438	41.5377
CLIC3	5.54479	0	0	3.91671	0	41.9438	0	0	0	11.0055	0	22.5233	0	0	0	46.1753	0	5.49247	0	0	6.30027	3.22	0.0587671	0	126.021	37.2568	0	0	0	19.9575	141.301	16.0644	0	0	0	10.5973	40.8493	98.1329	0	5.06753	56.5932	40.8493	8.72466	0	28.0336	17.6438	1.72479	0	0.574452
CLIC4	48.6014	35.9548	80.4644	22.7027	20.5801	4.27219	78.6705	67.2301	22.4671	596.425	17.3603	9.20822	7.65	3.95295	9.66849	27.9356	5.87151	5.67856	177.942	135.575	4.95918	25.8699	57.411	70.924	7.2376	19.7932	24.0658	66.2274	23.239	20.474	7.96986	17.2219	170.247	6.17548	20.8438	58.6055	17.9493	15.4993	24.2014	0.772466	18.9384	14.3671	0	3.32637	0.366986	15.9411	2.59027	0	48.6014
CLIC5	0	0	0	0	1.87137	0	4.19164	0.125616	0	0	0.970411	0	0	0	0	0.155959	0	0	0	4.18267	0	0	0	0	0	0	0	0	0	0	0	0	0	0	0	0	0	0	0	0	0.636507	1.83603	0	0.0259589	0	0	0.648082	0	0
CLIC6	4.04288	0	0	0	0	0.341644	0	0.101096	1.02082	0.157055	1.21219	0	0.465116	1.20562	0	0	0.557945	2.11801	0.798699	0	0	1.44048	1.07521	0	0	0	0.936438	0	0	0	0	4.92527	0	0	0	1.96342	1.58663	0	0.936438	0	0	0.20587	0	0.0117808	0.174452	3.38	2.20315	0	0.0219178
CLINT1	0	0	0	0	0	2.43233	0	0.225753	0	0	0	0	0	0	0	0.121918	3.92575	0	5.6937	0	0.959384	1.21219	0.0310274	0	0	0	0	0	0	0	9.23219	0	0	0	0	0	0	0	0	0	0	0	0	0	0	0	0	0	0
CLIP1	0	0	0	0.754521	0	0	0	0	0	0.0908219	0	0	0	9.46712	0	0.0317808	0.294247	0	0	0	0	0	0	0	0	0	0	0	0	0	2.69677	0	0	0	0	0	0	0.0365753	0	0	0	0	0	0	0	0	0	0	0
CLMN	0	0	0	0	0	0	0	0	0	0	0	0	0	0	0	0	0	0	0	0	0	0	0	0	0	0	0	0	0	0	0	0	0	0	0	0	0	0	0	0	0	0	0	0	0	0	0	0	0
CLMP	0	0	0	0	0	0	0	0	0	0	0	0	0	0	0	0	0	0	0	0	0	0	0	0	0	0	0	0	25.413	0	0	0	0	0	0	0	0	0	0	0	0.541507	0	0	0	0	4.40185	0	1.15712	0
CLN3	0	0	0	0	0	0	0	1.56973	0.585479	0	0	2.96116	8.04658	0	2.3489	2.08808	3.30575	0	0	0	1.65644	4.43384	0.172466	0	0	1.53493	0	0	6.05541	0	2.01479	0	3.81596	6.54137	10.4486	4.1737	1.16521	0	0	0	0	0	1.3626	0	0	5.30356	1.09918	0	7.83699
CLN5	0	0	0	0	0	0	0	0	0	0	0	0	0	0	0	0	0	0	0	0	0	0	0	0	0	0	0	1.96781	9.46712	0	0	0	0	0	0	0	0	0	0	0	0	0.771507	0	0	0	7.0487	0	0	0
CLNS1A	0	0	0	0	0	0	0	0	0	0	0	0	0	0	0	0	0	0	0	0	0	0	0	0	0	0	0	0	0	0	0	0	0	0	0	0	0	0	0	0	0	0	0	0	0	0	0	0	0
CLPB	0	0	0	0	0	0	0	0	0	0	0	0	0	0	0	0	0	0	0	0	0	0	0	0	0	0	0	0	0	0	0	0	0	0	0	0	0	0	0	0	0	0	0	0	0	0	0	0	0
CLPP	0	0	0	0	0	0	0	0	0	0	0	0	0	0	0	0	0	0	0	0	0	0	0	0	0	1.13288	0	0	0	0	0	0	0	0	0	0	0	0	0	0	0	0	0	0	0	0	0	0	0
CLPTM1	0	0	0	1.76507	0	0	0	0.106541	0	0	0	0	0	0	0	0	0	0	0	0	0	0	0	0	0	0	0	0	0	0	0	0	0	0	0	0	0	0	0	0	0	0	0	0	0	0	0	0.588493	0
CLPTM1L	0	0	0	0	0	0	0	0	0	0	0	0	0	0	0	0	0	0	0	0	0	0	0	0	0	0	0	0	0	0	0	0	0	0	0	0	0	0	0	0	0	0	0	0	0	0	0	0	0
CLPX	0	0	0	0	0	0	0	0	0	0	0	0	0	0	0	0	0	0	0	0	0	0	0	0	0	0	0	0	0	0	0	0	0	0	0	0	0	0	0	0	0	0	0	0	0	0	0	0	0
CLRN3	0	0	0	0	0	0	0	0	0	0	0	0	0	12.1849	10.6479	5.57582	6.54137	3.38	11.4137	1.45959	5.07932	0	4.94884	0	2.85596	10.4233	5.36904	0	0	0.263288	0	0	0	0	0	7.0487	15.737	0.380479	5.36904	0.505274	2.05637	0.472055	3.13397	1.16521	0.144589	1.54521	0	0	3.06795
CLTA	0	0	0	0	1.74288	0	0	0.423562	0.307671	0.342877	0	0	0	0	5.16137	0	0	0	0	0.189863	0	0	0	0	0	0	0	0	0	0	0	0	0	0	11.8575	0	0	0	0	0	0	0	0	0	0	0	0	0	0
CLTC	5.54479	8.09658	16.3137	38.4226	16.3137	28.9527	11.7479	5.03822	4.90438	13.3986	2.65863	18.7466	33.837	11.8575	17.8205	32.2342	11.4418	32.0479	3.48404	10.2027	36.3096	17.6438	14.8164	15.737	27.089	30.2678	28.2945	7.83699	7.78973	15.0582	47.3192	9.05205	13.9164	8.79726	9.73219	14.2582	10.5219	30.174	28.4356	28.5699	18.6932	7.28699	11.1459	12.6226	19.4767	7.0487	34.7767	27.2178	29.789
CLU	371.616	340.534	420.993	559.219	559.219	206.22	371.616	139.599	161.821	440.534	2620.01	326.575	240.534	240.534	440.534	301.296	886.74	71.3205	141.301	1671.26	53.6233	206.22	233.048	493.959	320.352	54.6973	152.356	172.795	759.74	326.575	56.1973	26.8541	379.603	207.648	427.356	173.855	110.477	94.2068	152.356	116.497	340.534	1284.45	284.011	145.837	180.604	154.123	104.737	559.219	225.456
CLUAP1	0	0	0	0	0	0	0	0	0	0	0	0	0	0	0	0	0	0	0	0	0	0	0.0171233	0	0	0	0	0	0	0	0	0	0	0	0	0	0	0	0	0	0	0	0	0	0	0	0	0	0
CLUH	0	0	0	0	0	0	0	0	0	0	0	0	0	0	0	0	0	0	0	0	0	0	0	0	0	0	0	0	0	0	0	0	0	0	0	0	0	0	0	0	0	0	0	0	0	0	0	0	0
CLYBL	0	0	0	0	0	0	0	0	0	0	0	0	0	0	0	0	1.18418	0	0	0.338219	0	0	0	0	0	0	0	0	0	0	0	0	0	0	0	0	0	0.170822	0	0	0	0	0	1.30836	0	0	0	0	0.247123
CMAS	0	0	0	0	0	0	0	0	0	0.750411	0	0	1.24808	0	0	0.866301	0	0	0	0	0	0	0	0	0	0	0	0	0	0	9.65205	0	0	0	0	0	0	1.4289	0	4.01377	0	0	0	0	0.294795	0	0	0	0
CMBL	23.4384	16.0644	56.1973	111.651	19.6904	100.466	31.8288	56.1973	39.2589	56.9986	92.9164	14.0904	75.0534	23.4384	37.9733	10.9856	26.9274	14.5349	111.651	43.5356	2.65267	45.9014	84.6863	32.3123	14.2973	35.1082	28.8712	161.821	38.6596	40.2699	4.90438	12.0014	109.23	86.5795	39.3692	49.226	24.1336	39.1466	29.0342	28.9527	22.7027	99.989	106.774	14.4705	66.2274	75.0534	51.7	28.8712	61.3301
CMPK1	7.16822	0	0	13.2486	0	32.6986	4.92527	17.3158	21.9397	9.59041	0	11.4418	8.15342	7.25959	1.86233	14.6274	10.5671	6.01945	26.25	6.66342	14.1616	24.6151	8.16918	0	32.6986	3.03808	4.55918	2.76342	4.95918	14.5068	65.1438	13.0699	12.3199	18.6932	6.68945	15.2356	3.70411	28.8712	4.55918	36.6822	15.2356	16.2795	18.7466	5.72521	10.7089	16.7822	2.05329	0	13.8438
CMTM4	0	0	0	0	0	0	0	0	0	0	0	0	0	0	0	0	0	0	0	0	0	0	0	0	0	0	0	0	0	0	0	0	0	0	0	0	0	0	0	0	0	0	0	0	0	0	0	0	0
CNDP1	0	0	0	0	0	0	0	0	0	0	0	0	0	0	0	0	0	0	0	1.36685	0	0	0	0	0	0	0	0	0	0	0	0	0	0	0	0	0	0	0	0	0	0	0	0	0	0	0	0	0
CNDP2	105.726	150.649	124.615	255.368	99.5363	145.837	84.6863	294.926	116.497	166.984	147.593	38.0932	148.24	36.4288	41.6822	182.916	92.9164	18.2233	465.945	202.152	28.1315	73.7603	348.315	289.685	26.7151	12.45	66.7863	246.847	197.341	75.7151	51.161	51.3164	68.0664	137.86	86.5795	108.033	96.8041	128.224	66.7863	136.39	98.1329	132.429	307.329	194.774	158.244	159.187	34.7767	71.8274	128.982
CNN1	0	0	0	0	0	0	0	0	0	0	0	0	0	0	0	0	0	0	0	0	0	0	0.201644	0	0	0	0	0	0	0	0	0	0	0	0	0	0	0	0	0	0	0	0	0	0	0	0	0	0
CNN2	0	0	0	0	0	0	0	0	0	0	0	0	0	0	0	0	0	0	0	0	0	0	0	0	0.833836	0.568904	0	0	0	0	0	0	0	0	0	0	0	0	0	0	0	0	0	0	0.469041	1.51671	0	0	0.14826
CNN3	0	0	0	0	0	1.48226	0	0	0	0.690411	0	0	0	0	0	2.40959	0.806849	0	0	0	0	0	0	0	11.9486	0.533767	0	0.990137	0	0	0	0	0	0	0	0	0	8.26027	0	1.81274	2.91774	0.509589	0	0.0399315	0.395685	1.39644	0	0	0.114863
CNOT1	0	0	0	0	0	0	0	0	0	0	0	0	0	0	0	0	0	0	0	0	0	0	0	0	0	0	0	0	0	0	0	0	0	0	0	0	0	0	0	0	0	0	0	0	0	0	0	0	0
CNP	51.161	25.8699	55.4712	25.9425	42.4932	27.9356	81.8342	98.1329	47.1377	24.6151	13.7568	17.776	16.5068	71.3205	11.2589	10.1247	15.8062	4.1737	26.5651	22.0452	14.0623	8.83699	37.6027	40.8493	48.3123	36.7918	38.7849	21.4507	31.0918	48.6014	5.78178	81.8342	53.8082	7.61644	92.0137	42.4932	70.2733	24.6151	38.7849	45.9014	6.30027	56.1973	19.0384	21.1726	17.3158	17.0527	19.2582	26.3233	23.8747
CNPY2	0	0	0	0	0	0	0	0	0	0	0	0	0	0	0	0	0	0	0	0	0	0	0	0	0	0	0	0	0	0	0	0	0	0	0	0	0	0	0	0	0	0	0	0	0	0	0	0	0
CNTFR	0	0	0	0	0	0	0	0	0	0	0	0	0	0	0	0	0	0	0	0	0	0	0	0	0	0	0	0	0	0	0	0	0	0	0	0	0	0	0	2.10979	0	0.438425	0.425753	0	0.109315	9.11233	0	0	0
CNTLN	0	0	0	0	0	0	0	0	2.61445	0	0	0	0	0	2.3489	0	3.51562	0	320.352	0	0	0	35.1082	0	0	0	0	0	0	0	0	0	0	0	0	0	0	0	0	0	0	0	0	0	0	0	0	0	0
CNTN1	3.63781	0	0	0	0	0	0	0	0	5.47171	5.74377	0	0	0	0.575616	0	1.07521	0	0	1.25658	0	0	0.0217808	0	1.70014	0	0	0	6.98288	0.17726	0.469795	0	0	6.39438	0	0	0	0	0	0.288356	1.23932	0.380479	1.56534	0	0	0	0.402877	0.953014	0
CNTRL	0	0	0	0	0	0	0	0	0	0	0	0	0	0	0	0	0	0	0	0	0	0	0	0	0	1.37452	0	0	0	0	0	0	0	0	0	1.0711	0	0	0	0	0	0	0	0	0	0	0	0	0
COA3	0	12.0014	0	0	23.4952	0	0	10.8973	6.93685	0	0	0	6.79644	0	0	0	0	0	0	0	4.35041	14.2973	0	15.9815	0	0	0	0	0	0	0	0	0	0	0	0	0	1.26507	0	0	0	0	0	9.79452	0	0	0	0	0
COASY	3.6274	0	0	0	0.820342	0	0	1.27082	0.681137	0.381712	0	0	0.674521	0	0	1.31829	0	0	0	0.922055	0	0	1.34973	2.8337	0	0	0.692192	2.42137	0	1.65644	0.733836	2.05637	3.87781	0	2.62014	2.09726	2.47116	0.494041	0.692192	0.388767	0.808219	0	0	2.5174	0.419863	0	0	1.24096	2.03356
COBLL1	0	0	0	0.728904	0	0.583973	2.37603	0.586986	0.476712	0.126301	0.855068	0.536027	0.0973973	0	0	0.171644	0.466164	0	0	0.182192	0	0	0.0354795	0	0	0	0	0	0	0	0	0	0	2.72911	6.14295	0	0	0	0	0	0	0	0	0.117877	0	0	0.208836	0	0.222603
COG4	0	0	0	0	0	0	0	0	0	0	0	0	0	0	0	0	0	0	0	0	0	0	0	0	0	0	0	0	0	0	0	0	0	0	0	0	0	0	0	0	0	0	0	0	0	0	0	0	0
COL11A1	0	0	0	0	0	0	0	0	0	0	0	0	0	0	0	0	0	0	0	0	0	0	0	0	0	0	0	0	0	0	0	0	0	0	0	0	0	0	0	0	0	0	0	0	0	0	0	0	0
COL12A1	0	0	0	0	0	0	0	0	0	0	0	0	0	0	0	0	0	0	0	0	0	0	0	0	0	0	0	0	0	0.099863	0	0	0	0	1.00801	0	0	0	0	0	0	0	0	0	0	0	0	0	0
COL14A1	0	0	0	0	0	0	0	0	0	0	0.926575	0	0	0	0	0	0	0	0	0	0	0	0	0	0	0	0	0	0.734384	0	0	0	0	0	0	0	0	0	0	0	0	0.20587	0	0	0	0	0	0	0
COL15A1	17.9932	0	6.25027	3.36075	0.925068	1.48226	1.73671	0	9.79452	5.6937	50.263	22.3205	1.17438	43.5356	2.54884	0.866301	8.74795	4.10082	14.8849	23.3055	12.1021	3.15575	8.68493	0.920137	55.8644	13.7247	4.64918	8.85959	108.033	2.40959	1.07521	1.63507	15.5452	23.6466	2.62014	8.16918	0.553973	0	4.64014	17.8205	25.2699	83.1438	15.6247	0.235342	5.61247	7.25959	33.0315	14.563	5.79082
COL18A1	4.04288	4.02849	4.27979	1.76507	5.52822	3.71849	11.5822	1.86685	4.2874	13.3986	14.2582	4.09842	2.60877	9.77397	0.794589	0.543699	8.39247	0	2.91774	7.15507	0.437123	5.1863	6.60041	4.12055	2.33548	1.79863	3.10315	1.96781	14.9932	2.10712	0.469795	1.0824	10.7089	8.22945	5.29459	1.51671	4.10082	1.87747	3.10315	1.44705	3.72699	19.3055	5.84274	1.79479	4.27979	4.19164	2.84185	2.81658	1.57589
COL1A1	0	0	0	0	0	0	0	0	0	0	0	0	0	0	0	0	0	0	0	0	0	0	0	0	1.48699	24.3233	0	0	0	0.120274	0	0	0	0	0	0	0	0	0	0	0	0	0	0	0	1.64342	0.876301	0	11.3856
COL1A2	0	0	0	0	0	1.92863	0	0	0	0	1.82562	0	0	0	0	0	0	0	0	0	0	0	0	0	0.307178	0.692192	0	0	1.37452	0.0735616	0	0	0	0	0	0	0	0	0	0	0.271644	0.167158	0	0	0	1.16726	1.47096	2.25767	0.808219
COL4A2	0	0	0	0	0	0.771507	1.71178	0	0	0.215411	1.47753	0	0	2.63301	0	0	0.425753	0	0	0.575616	0	0.857603	0.0369863	0	0.446712	0	0.60274	0	0.805822	0.464753	0	0	0	0	0	1.11753	0.879247	0	0.60274	0	0.271644	0.347808	0	0.00931507	0.181644	0.820342	0	0.634247	0.109863
COL4A3BP	0	0	2.90986	0	0	0.560479	0	0	0.22863	0.290822	0	0	0.220822	0	0	0.0725342	0	0	0	0	0.548082	0	0.0487671	0.929521	0	0	0	0	0	0	0.514247	0	0	0	1.61822	0	0	0	0	0	0	0	0	0	0	0	0	0	0
COL5A1	0	0	0	0	0	0	0	0	0	0	0	0	0	0	0	0	0	0	0	0	0	0	0	0	0	0	0	0	0	0	0	0	0	0	0	0	0	0	0	0	0	0	0	0	0	0	0	0	0
COL6A1	12.8904	0	9.81575	2.07719	7.81096	4.56274	9.5363	0.339315	10.6479	29.5288	41.1356	20.5801	1.43664	8.06233	4.14719	0.797123	19.211	1.11548	3.36753	13.5527	2.15301	3.18726	7.85068	1.24096	70.0192	1.16521	24.5432	10.5671	164.911	23.4952	3.52411	1.35336	4.37	42.4932	3.56644	11.4137	3.95945	1.31438	24.6151	30.7068	33.7404	42.2288	87.4288	2.69677	61.8151	55.8644	5.61247	32.9137	13.5219
COL6A3	0	0	0	0	0	0	0	0	0.630959	0.137877	5.2089	0	0.317534	4.61719	0	0	0.486986	0	0	0.095	0	0.961781	0.0697945	0	9.93425	0.498562	1.30836	1.41267	0.839041	0.0403425	0	0	3.58233	0	0	4.75658	0	0	1.30836	0	0.231507	1.58342	0.222329	0.00684932	0.876301	0	0.702877	0	0.178151
COL8A1	0	0	0	0	0	0	0	0	0	0	0	0	0	0	0	0	0	0	0	0	0	0	0	0	0	0	0	0	0	0	0	0	0	0	0	0	0	0	0	0	0	0	0	0	0	0	0	0	0
COLEC10	0	0	0	0	0	0	0	0	0	0	0	0	0	0	0	0	0	0	0	0	0	0	0	0	0	0	0	0	0	0	0	0	0	0	0	0	0	0	0	0	0	0	0	0	0	0	0	0	0
COMMD2	0	0	0	0	0	0	0	0	0	0	0	0	0	0	0	0	0	0	0	0	0	0	0	0	0	0	0	0	0	0.277534	0	0	0	0	0	0	0	0	0	0	0	0	0	0	0	0	0	0	0
COMMD4	0	0	0	0	0	0	0	0	0	0	0	0	0	0	0	0	0	0	0	0	0	0	0	0	0	0	0	0	0	0	0	0	0	0	0	0	0	0	0	0	0	0	0	0	0	0	0	0	0
COMMD9	0	0	0	0	0	0	0	0	0	0	0	0	0	0	0	0	0	0	0	0	0	0	0	0	0	0	0	0	0	0	0	0	0	0	0	0	0	0	0	0	0	0	0	1.27466	0	0	0	0	0
COMP	0	0	0	0	0	10.3233	0	0	0	0	0.71137	0.577123	0	0	0	0	0	0	2.20315	0	0	0	0.690411	0	0	0	0	0	0	0	0	0	0	0	0	0	0	0	0	0	4.26603	0	0	0	0	0	0	0	0
COMT	0	0	0	0	13.6616	1.57336	0	0	2.22411	17.6438	0	0	0	0	0	2.20541	0.345479	0	0	1.54521	4.61719	0	19.4767	0	5.70397	0	3.56644	0	7.78973	1.06781	3.52411	13.2151	0	9.49178	0	6.12699	0	13.8438	3.56644	14.9932	28.1315	7.4311	0	0.716027	4.11068	3.19315	0	6.23582	25.7164
COPA	0	0	0	2.68973	0.925068	3.19315	3.45986	0.833836	0.574452	0.0809521	0	1.20753	1.70822	2.3489	1.70822	1.84973	0	4.45658	1.48925	0.105068	5.07932	1.56205	0.628082	27.8425	7.0824	2.15836	0.746575	1.16521	0.754521	2.03356	3.85664	1.53178	0	16.1877	1.08055	1.0711	0.573973	2.29068	0.746575	1.22986	0.295685	0.285479	3.97719	1.02336	2.32904	0	6.25027	2.25767	0.750411
COPB1	0	0	2.95164	0.674521	0	1.27082	1.41267	0.402671	0.606849	0.626644	0	1.16192	0.674521	0	2.04137	0.623562	0.471301	4.51596	1.0889	0.394658	8.70137	1.08658	0.0429452	1.0289	0	3.7113	0	0.817945	0	0.0915068	4.34479	0	0	0	1.03842	0	0	0.380479	0	0	0.406986	0	0.476712	0	0	0	5.79082	0	0
COPB2	10.0658	0	2.39712	1.76507	0	3.30575	2.47116	0.892945	0.772466	1.66904	5.92137	0.504	6.45616	0	2.54884	0.244932	5.93438	1.09699	4.02849	1.54521	1.13075	8.26027	2.20767	2.25767	0.337603	0	4.20212	1.84164	0	0.277534	2.58096	1.84164	0	14.1616	0	1.37658	0	0.273356	4.20212	6.01945	5.47171	3.50712	2.24712	0.0978082	8.60411	3.01466	5.71425	1.33089	0.750411
COPE	0	0	0	0	0	0.560479	0	0.293699	0	0	15.0247	0	0	0	0	0.866301	0	0	3.19904	1.69685	1.4174	0	0.769178	0	0.417945	0	0	1.72479	0	0.30589	2.91774	0	0	0	0	0	0	0	0	0	0.576301	0	0	0	0	0	0	0	0
COPG1	0	1.87137	4.91205	1.67952	0.815068	2.43233	2.28192	0.167158	0.947192	0.464753	0.820342	1.64596	1.56205	1.51671	0.459726	1.21493	0.956986	1.88123	1.70822	0.412329	1.65644	1.85507	0.247603	0.975753	0.239726	0	0	0	0	0	1.55712	0	2.88829	28.5027	1.79479	0	0.560479	0.287534	0	1.44705	3.26315	0	0.869795	0.274795	0.222466	0	0.392603	0	0.19863
COPG2	0	0	0	0	0	0.543699	1.07521	0	0	0	0	0	2.07719	1.09918	0.268767	0.0372603	0	1.84164	0	0	0	0.849315	0	0	0.239726	0	0	0	0	0	0	0	0	0	0	0	0	0	0	0	0	0	0	0	0	0	0.276027	0	0
COPS2	0	0	0	0	0	0	0	0	0	0	0	0	0	1.39904	0	0.0725342	0	0	1.83082	0.64411	0	1.39904	1.01801	0	0	0	0	0	0	0	1.27555	0	0	0	0	0	0	0	0	0	0	0	0	0.144589	0	0	0	0	0
COPS3	0	0	0	0	0	0	0	0	0	0	0	0	0	0	0	0	0	0	0	0	0	0	0	0	0	0	0	0	0	0	0	0	0	0	0	0	0	0	0	0	0	0	0	0	0	0	0	0	0.0369863
COPS4	0	0	0	0	0	0	0	0	0	0	0	0	0	0	0	0.165753	0.646849	0.909247	1.08425	0	0	0	0.0394521	0	0	0	0	1.52863	0	0	0	0	0	0	0	0	0	0.459726	0	1.33575	0	0.247123	0.504	0	0.125616	0	0	0	0.750411
COPS5	0	0	0	0	0	0	0	0	0	0	0	0	0	0	0	0	0	0	0	0	0	0	0	0	0	0	0	0	0	0	0	0	0	0	0	0	0	0	0	0	0	0	0	0	0	0	0	0	0.0482877
COPS6	0	0	0	0	0	0	0	0	0	0	0	0	0	0	0	0	0	0	0	0	0	0	0	0	0	0	0	0	0	0	0	0	0	0	0	0	0	0	0	0.645479	0	0.771507	0.623562	0	0.430685	0	0	0	1.46767
COPS7A	0	0	0	0	0	0	0	0	0	0	0	0	0	0	0	0	0	0	0	0	0	0	0	0	0	0	0	0	0	0	0	0	0	0	0	0	0	0	0	0	0	0	0	0	0.234932	0	0	0	0
COPS8	0	0	0	0	0	0	0	0	0	0	0	0	0	0	0	0	0	0	0	0	0	0	0	0	0	0	0	0	0	0	0	0	0	0	0	0	0	0	0	0	0	0	0	0	0	0	0	0	0
COPZ1	0	0	0	0	0	0	0	0	0	0	0	0	0	0	0	0	0	0	0	0	0	0	0	0	0	2.45986	0	0	0	0	0	0	0	0	0	0	0	3.45267	0	2.96116	3.13397	0	0	0.588493	0	0	0	0	0.346712
COQ10B	0	0	0	0	0	0	0	0	0	0	0	0	0	0	0	0	0	0	0	0	0	0	0	0	0	0	0	0	0	0	0	0	0	0	0	0	0	0	0	0	0	0	0	0	0	0	0	0	0
COQ5	0	0	0	0	0	0	0	0	0	0	0	0	0	0	0	0	0	0.925068	0	0	0	0	0	0	0	0	0	0	0	0	0	0	0	0	0	0	0	0	0	0	0	0	0	0	0	0	0	0	0
COQ6	0	0	0	0	0	0	0	0	0	0	0	0	0	0	0	0	0	0	0	0	0	0	0	0	0	0	0	0	0	0	0	0	0	0	0	0	0	0	0	0	0	0	0	0	0	0	0	0	0
COQ7	0	0	0	0	0	0	0	0	0	0	0	0	0	0	0	0	0	0	0	0	0	0	0	0	0	0	0	0	0	0	0	0	0	0	0	0	0	0	0	0	0	0	0	0	0	0	0	0	0
COQ9	0	4.47925	0	0	0	1.48226	3.45986	0.961781	0.887192	0	0	0	0.326712	0	0	0.449863	1.37452	0	0	0.787671	0	6.11671	0	2.64185	0	0	0	0	0	0	0	0	0	0	8.26027	0	0	0.750411	0	0	0.395685	0	0	1.59753	0	0	0.498562	5.26205	1.16356
CORO1A	10.2671	0	0	24.0658	0	4.88356	0	0	0	0.429315	0	0	49.6164	0	46.9562	0.31411	0	37.9733	0	0	6.78205	2.47116	0	0	3.06425	32.6014	0	6.12699	1.64342	0.137534	0	18.1767	0	0	0	1.67952	0	0.234932	0	0	0	0	0	0.0152055	0.188699	0	48.6014	0	0
CORO1B	0	0	0	2.82904	6.10644	8.06233	0	4.5761	5.16137	25.5863	21.3123	0	8.45205	0	0.689178	106.774	4.01377	5.49247	0	3.50712	2.40959	3.22	12.9164	10.0952	7.2376	0	2.65267	11.4699	16.8356	8.94384	8.22945	9.93425	0	0	0	6.3174	3.70411	5.39459	2.65267	10.9658	1.46178	6.02849	16.6158	1.09185	11.7014	20.4205	3.7611	2.25767	7.35
CORO1C	4.1737	0	0	0	0	0	0	1.33288	0.216027	0	0	0	2.15986	0	0	1.46068	0	0	3.26836	0	0	0	0	2.32568	0	0	0	1.25075	4.43384	0	6.14295	0	0	0	0	0	0	0.152301	0	0.532466	0	0	0	0	0	1.20945	0	0	0
COTL1	6.42452	128.224	52.6185	21.9397	38.311	0	50.263	77.4671	17.1726	126.743	79.7534	0	20.9507	0	89.7863	440.534	0.690411	0	180.604	61.5726	0	10.2671	333.301	65.1438	0	0	9.20822	106.774	20.1096	1.44705	0	27.2815	0	148.24	57.411	0	0	31.4466	9.20822	63.5247	40.1301	4.12055	214.479	38.2021	10.7089	145.01	56.5932	14.6904	0
COX1	0	0	0	0	0	0	0	0	0	0	0	0	0	0	0	0	0	0	0	0	0	0	0	0	0	10.0952	0	0	0	0	0	0	0	0	0	0	0	0	0	0	0	0	0	0	0	0	0	0	2.99575
COX15	0	0	0	0	0	0	0	0	0	0	0	0	0	0	0	0	0	0	0	0	0	0	0	0	0	0	0	0	0	0	0	0	0	0	0	0	0	0	0	0	0	0	0	0	0	0	0	0	0
COX2	0	194.774	51.7	0	64.6849	42.4932	59.8849	78.3397	37.8534	10.4233	0	36.4288	10.9315	141.301	5.23363	27.7493	17.9493	135.575	0	68.8945	542.685	124.615	41.3932	180.604	85.2521	37.2568	62.3589	102.647	39.0342	15.5849	0	111.651	187.771	28.0336	9.36301	26.7151	16.0219	211.368	62.3589	52.0301	42.8466	31.0918	18.4644	576.438	71.8274	18.8397	30.6185	175.953	98.6082
COX20	0	0	0	0	0	0	0	0	0	0	0	0	0	0	0	0	0	0	0	0	0	0	0	0	0	0	0	0	0	0	0	0	0	0	0	0	0	0	0	0	0	0	0	0	0	0	0	0	0
COX3	0	0	0	0	0	0	0	0	0	0	0	0	0	0	0	0	0	0	0	0	0	0	0	0	0	0	0	0	0	0	0	0	0	0	0	0	0	0	0	0	0	0	0	0	0	0	0	0	0
COX4I1	0	333.301	165.86	0	14.4342	51.0055	67.2301	4.34479	53.2507	10.6479	0	22.8884	15.0582	135.575	5.06753	61.8151	58.2068	12.1301	0	25.6514	63.7767	150.649	16.1068	294.926	5.56411	0	18.0795	0	11.2808	11.0603	60.1151	119.004	77.7945	13.0699	148.24	0	28.2945	119.848	18.1767	12.2096	5.75137	12.3199	5.25507	480.452	24.2623	0	1.47096	47.3192	23.5993
COX5A	0	43.1315	23.5993	4.64014	35.4158	2.70381	0	24.6815	3.17938	1.10452	0	6.60041	0	11.2589	0	0	0	4.25007	0	3.80342	44.6753	28.8712	0	27.0082	0	0	1.8874	0	3.47685	0.658014	14.3322	98.6082	0	0	0	0	4.41219	25.5863	1.8874	0	3.26315	0	2.15301	155.215	0	0	3.0289	17.1349	0
COX5B	0	20.8973	12.6493	0	12.4247	0	0	14.7178	3.71849	0	0	0	0	0	0	0	15.0247	0	0	0.38	11.0055	0	0	0	0	0	6.68945	0	0	0	0	107.403	0	0	74.3808	0	0	15.0247	6.68945	4.56274	0	2.05637	0	336.918	0	0	14.563	29.8712	0
COX6C	0	116.497	0	0	43.8521	44.6753	46.4205	59.3685	34.474	0	0	27.7493	6.12699	138.729	0	24.5432	6.16719	0	0	0	0	54.1705	0	91.2616	0	0	0	12.5384	0	4.67616	0	0	0	0	12.5671	0	13.0356	57.811	0	0	0	0	0	284.011	27.4685	0	0	60.8507	0
COX7A2	0	128.224	83.9534	30.9952	76.4438	30.5301	25.0548	11.6329	39.4795	0	0	10.3767	28.2945	27.3452	70.5274	34.6767	27.2178	195.859	0	34.3685	156.307	102.19	0	127.466	0	0	0	0	0	0	29.3315	80.7795	18.0795	20.5801	0	0	0	0	0	0	0	0	0	43.6945	0	0	8.26027	17.1349	0.418699
COX7A2L	0	0	0	0	6.22137	0	0	0	2.68486	0	0	0	0	0	0	0	0	0	0	0.999178	0	9.55616	0	9.00685	0	0	1.97219	3.88473	0	0	0	0	0	0	0	0	0	1.48699	1.97219	1.81274	0.751233	0	0	21.3945	1.58984	0	1.25342	6.39438	0
COX7C	0	223.759	147.593	0	0	0	0	0	0	0	0	0	0	0	83.9534	0	0	265.634	0	0	0	0	0	0	0	0	0	0	0	0	0	0	0	0	200.488	0	0	0	0	0	0	0	0	0	0	0	0	0	0
CP	102.647	18.5062	10.6836	17.413	39.7425	67.5055	24.1336	12.3897	5.07932	212.924	102.647	4.99267	108.632	2.13219	81.0945	227.153	837.452	65.1438	168.108	493.959	4.09603	1.91178	143.437	88.3548	0.726644	73.7603	28.1315	81.0945	124.615	9.11233	0	1.12507	24.2623	108.033	26.5651	21.7479	47.3192	36.6822	28.2945	134.76	313.486	41.9438	46.9562	26.25	48.4568	1164.9	88.3548	14.1904	333.301
CPA1	0	0	0	0	0	0	0	0	0	0	0	0	0	0	0	0	0	0	0	0	0	0	0	0	0	0	0	0	0	0	0	0	0	5.00507	0	0	0	0	0	0.318767	0	0	0	0	0	0	0	0	0
CPAMD8	0	0	0	0	0	0	0	0	0	0	0	0	0	0	0	0	0.635616	0	0	0.116438	0	0	0	0	0	0	0	0	0.726644	0.0432192	0	0	0	0	0	0	0	0	0	0	0	0.235342	0	0	0	0	0	0	0
CPB2	0	0	0	0	0	0	0	0	0	0	0	0	0	0	0	0	0	0	0	0	0	0	0	0	0	0	0	0	1.37452	0.137534	0	0	0	0	0	0	0	0	0	2.80877	0	0	0	0	0	0	0	1.16932	1.95158
CPE	0	3.12233	0	0	0	3.30575	2.13603	0	9.68973	24.2014	0.758288	3.87212	0.975753	2.3489	0	0	4.94884	0	110.477	10.4233	1.20945	0.899863	11.9205	0.685438	6.30027	0	0	0	1.20753	0.59411	0	0	0	0	2.62014	0	0	0	0	0	0	0.32774	0	0.524658	1.16932	0	0	0	3.87781
CPM	11.2589	5.56411	0	1.43479	1.81767	0.866301	13.4938	11.5582	5.07932	16.2795	11.0055	20.787	2.39712	25.413	1.25342	0.412329	14.5349	0	17.4658	12.8644	2.76342	6.11671	9.5363	5.50219	22.3938	1.37452	6.02849	0.855068	4.65822	12.8904	3.27342	5.58753	13.9164	0	7.15507	19.7932	10.3767	0	6.02849	0.861781	1.56205	11.4137	3.13397	4.02849	4.65822	5.55445	1.47096	6.54137	4.63452
CPN1	0	0	0	0	0	0	0	0	0	0	0	0	0	0	0	0	0	0	0	0	0	0	0	0	0	0	0	1.7813	0	0	0	0	0	0	0	0	0	0	0	0	0	0	0	0	0	0	0	0	0.0646575
CPN2	23.5521	0	29.3315	14.7178	15.7082	9.79452	17.6877	1.56973	65.3562	28.5027	10.4979	37.1493	12.6493	28.9527	47.5986	18.6397	18.7932	7.37479	16.2336	16.9219	5.70397	3.85664	19.7932	11.4699	31.3452	2.32568	54.3479	18.0795	45.2575	15.1658	0	1.43479	26.5651	22.3938	41.6822	23.239	6.92226	3.06795	54.3479	3.81596	10.2671	31.6479	61.3301	81.8342	73	37.7281	8.76575	38.2021	15.1658
CPNE1	0	0	0	5.52822	1.3626	0.955	3.91671	1.43479	0	0.416644	0	0	0	0	0	0.0561644	0	5.67856	0	0	1.48699	3.27849	1.21219	0.938904	0.402877	4.67616	2.75753	0	0	2.94329	1.18644	10.5219	0	0	0	0	0.909247	0.343219	2.75753	0	0	0.438425	0.465479	0.199315	1.16932	0	10.2671	0	0.129096
CPNE2	0	0	0	0	0	0	0	0	0	0	0	0	0	0	0	0	0	0	0	0	0	0	0	0	0	8.22945	0	0	0	0	0	0	0	0	0	0	0	0	0	0	0	0	0	0	0	0	2.7211	0.925068	0
CPNE3	27.6877	12.6493	390.699	20.0582	21.4507	0	17.9932	13.1322	26.3233	6.64425	15.4993	17.0527	27.089	18.889	39.2589	11.4137	7.68151	66.2274	10.2459	23.4384	60.8507	13.3986	9.34247	9.51644	67.7808	101.339	34.3685	6.12699	14.7808	83.9534	6.47137	51.0055	27.4685	0	32.6014	55.4712	67.2301	21.1726	34.5753	10.474	10.2671	37.0253	35.9548	73.3801	28.8712	85.2521	39.3692	48.9356	39.7425
CPNE4	0	0	0	0	0	0	0	0	0	0	0	0	0	0	0	0	0	0	0	0	0	0	0	0	0	0	0	0	0	0	0	0	0	0	0	0	0	0	0	0	0	0	0	0	0	0	0	0	0
CPNE5	0	0	0	0	0	0	0	0	0	0	0	0	0	0	3.01466	0	0	0	0	0.999178	2.40959	0	0	0.635616	9.07466	9.57329	0	0	0	8.66849	0	0	0	0	7.86438	18.3712	3.87781	0	0	0	0	0.851096	0	0	2.20945	0	6.11671	0	0
CPNE6	0	0	3.2237	0	1.87137	3.44548	3.01466	4.70925	0.52137	0	0	0	0	0	0	3.26575	0	0	0	0.863425	0	0	0	0	0	0	0	0	0	0	0	8.94384	0	0	0	0	0	0	0	0	0	0	0	0	0	0	0	0	0
CPNE8	0	0	0	0	0	0	8.91918	2.68	0.947192	0	0	3.63781	0	12.7959	4.34479	0	0.397945	0	0	2.3489	0	0	0.0542466	4.27979	23.8014	27.4068	7.85068	0	2.05945	21.1726	0	0	0	0	24.7479	28.0336	26.3233	0.17863	7.83699	0	0.526301	5.55445	2.93027	5.9474	3.86644	8.24247	10.9856	15.1658	14.7808
CPPED1	18.5479	0	2.71245	2.4437	2.13603	7.55274	0	6.08986	2.13603	3.22	3.40336	0	0	0	0	0	0	0	12.3548	0.418699	0	0	4.49932	0	0	0.726644	1.35836	0	1.97795	0	2.82438	4.58589	0	0	0	0	0	1.22685	1.36685	0.687308	1.35336	1.12507	0	1.47096	0	0	3.96445	0	0.381712
CPQ	2.76342	0	0	0	0	0.641918	0	3.22	0	2.64671	12.7199	0	5.05842	0	1.33288	0.153274	2.45986	0	18.5938	10.1247	0	0	11.2589	4.53397	10.8452	5.72521	9.66849	5.74377	23.724	16.1473	0	1.65644	0	0	6.47137	26.9274	10.6658	18.1281	9.65205	12.6493	13.1322	12.5384	13.0034	2.42137	6.50637	27.626	5.12281	13.0034	9.73219
CPS1	0	0	0	0	0	0	0	0.0736986	0	0	0	0	0	0	0	0	0.345479	0	0	1.54521	0	0	0	0	0	0	0	0	0	0	0	4.92527	0	0	0	0	1.92863	0	0	0	0	0	0	0	0	0	0	0	0
CPT1A	0	5.56411	0	0	1.44247	0	0	1.27082	1.02082	0	0	0	0.674521	1.66301	0.335685	0	0	0	0	0.922055	0.741918	0	0.323425	2.52466	0	0	1.3289	0.936438	0	0	0	1.95603	0	2.90986	0	0	0	0.0506849	1.32555	0	0	0	0	0.434384	0	0	0	1.37658	0.304932
CPT2	0	0	0	0	1.02336	0	0	0.961781	0.430685	0	0	0	0	1.79479	0	0.0230137	0.433151	7.30068	0	0	4.09603	2.18021	0	0.808219	0	1.61822	0.869795	3.11055	0	0.37274	0	19.2582	3.22966	0	2.01226	1.03842	0.970411	0	0.869795	0	3.13397	0	0	4.08966	0	0	0.612192	3.58932	3.79849
CPVL	13.0356	19.3055	11.2808	4.64014	1.12507	1.17185	26.9274	1.73671	3.84685	16.1473	20.1096	83.5486	30.0137	24.813	21.7479	0.412329	52.4438	13.7568	24.6151	19.0384	10.3233	7.58219	16.7288	36.9014	13.2151	10.8199	14.6274	3.14486	33.5384	68.0664	0	1.0824	8.61918	23.4952	12.8644	22.7027	63.7767	2.7889	14.6274	0.344178	53.437	28.9527	13.5219	1.79479	3.11055	106.774	10.0952	24.813	48.1301
CPXM2	0	0	0	0	0	0	0	0	0	0	4.69822	0	0	0	0	0	0	0	1.04315	2.16137	0	0	0	0	0	0	0	0.794589	0	0	0	0	0	0	0	0	0	0	0	0	0	1.9837	0	0	0	4.19164	9.36301	0	0.161438
CR1	0	0	0	3.36075	4.65822	0.378836	22.3938	25.8699	6.66342	0.690411	4.5437	5.19863	2.60877	9.91301	1.45562	2.87192	11.1699	0	0	22.9438	5.33384	6.78205	2.04966	0	3.97719	0.671712	0	0	4.95918	0.358219	0	0.851096	17.511	3.49918	9.73219	0	0	0.122192	0	1.13849	0.767808	5.0161	0.287534	9.23219	3.25397	0.992603	0.243425	3.75253	6.42452
CRABP1	0	0	0	0	0	0	0	0	0	0	0	0	0	0	0	0	0	0	0	0.999178	0	0	0	0	0	0	0	0	0	0	0	0	0	0	0	0	0	0	0	0	0	0	0	0	0	0	0	0	0
CRABP2	0	0	43.5356	60.8507	0	187.771	0	10.3767	5.29459	24.7479	0	200.488	50.6205	10.6658	23.8014	139.599	2.45986	170.247	0	0	130.44	37.0253	0	0	76.0795	7.09616	0	0	0	113.978	505.849	184.101	0	0	0	0	23.9479	160.13	0	379.603	267.338	64.6849	225.456	2.98336	47.4589	2.67356	20.474	13.4938	1.34322
CRAT	0	0	0	0	0	0	0	1.08658	0.316918	0.0758904	0	0.471301	0.117877	0	0.184932	0.0193836	0.366986	1.14863	0	0.133904	1.13075	1.51075	0.00947945	0	0.990137	0	0	0.698082	0	0	0.528151	1.40164	4.24027	3.09678	0	0	0	0.536986	0	1.44705	0.434384	0	0	0.199315	0	0	0.485616	1.15712	0.0343836
CRB2	0	0	0	0	0.573973	0	1.55712	0.535068	0	0	0	1.69685	0.242329	0	0.190479	0.0149315	1.47096	0	0	0.525479	1.05205	1.31829	0	0.588493	0	0	0.576301	0	0	0.184315	0	0	0	0	0	0	0	0	0.576301	0	0	0.184932	0	0.307671	0	0	0	0	0.242329
CRB3	0	0	0	0	0	0	5.31877	1.02589	7.83699	4.63452	0	8.66849	0	3.25856	0	0	0.315342	0	0	3.26836	0	0	0	0	6.1887	2.76863	14.4705	0	0	11.2808	0	12.2849	0	0	0	0	0	0.918219	14.4705	0	0.490753	0	2.15301	0.0713699	1.48226	0	5.12281	7.28699	0
CREG1	0	0	0	0	0	0	0	0	0	0	0	0	0	0	0	0	0	0	0	0	0	0	0	0	0	0	0	0	0	0	0	0	0	0	0	0	0	0	0	0	0	0	0	0	0	0	0	0	0
CRHBP	0	0	0	0	0	0	0	0	0.476712	0	0	0	0	0	0	0	0	0	2.39116	0.372055	0	0	0	10.9315	0	0	0	0	0	0	0	0	0	0	0	0	0	0	0	0	0	0	0	0	0	0	0	0	0
CRIM1	0	0	0	0	0	0	2.40062	0.449863	0.381712	0	0	2.7889	0	0	0.345137	0.0180822	0	0	0	0.575616	0.420274	0	0.133288	0	0	0	0.758767	0	0.792055	0.557055	0	0	0	0	0	0	0	0	0.758767	0	0	0.210548	0	0	0.109315	0	0	0.839041	0
CRIP2	0	0	0	0	0	0	0	0	0	0	0	0	0	0	0	0	1.27644	0	1.25342	1.15952	0	0	1.34973	0	0	1.48226	0	0	0	4.34479	0	18.1767	0	0	0	3.00452	5.90959	0.494041	0	1.70418	0	5.75137	0	1.52863	2.00733	9.44932	2.35466	2.10219	1.79178
CRISP1	0	0	0	0	0	0	0	0	0	0	0	0	0	0	0	0	0	0	0	0	0	0	0	0	0	0	0	0	14.4705	0	0	0	0	0	0	0	0	0	0	0	0	4.01377	0	0	0	0	0	0	0
CRK	0	0	0	0	0	0	2.53445	0	1.47425	12.3199	10.4979	1.95158	0	6.40945	0.507432	0	0	1.33575	1.41267	0	0	0	0	0	1.92164	0	3.10315	0	0	1.94452	0	5.26205	0	0	0	0	0	0.273356	3.10315	0	0.504637	2.86767	0.489315	2.00973	0.662808	2.52466	0	2.66288	0.459726
CRKL	0	0	0	0	0	0	0	0	0	0	0	0	0	0	0	0	0	0	0	0	0	0	0	0	1.20945	0	0	0	0	0.449863	1.67144	0	0	0	0	0	0	0.155616	0	0	0	0	0	0.0323288	0	0	0	0	0
CRLF3	0	0	0	0	0	0	0	0	0	0	0	0	0	0	0	0	0	0	0	0	0	0	0	0	0	0	0	0	0	0	0	0	0	0	0	0	0	0	0	0	0	0	0	0	0	0	0.413699	0	0
CRNN	3.44548	6.49192	81.8342	95.9	0	307.329	1.24808	5.87151	27.4685	47.3192	24.4712	168.108	11.5822	13.4938	26.25	292.305	2.66712	38.4226	0	0.71274	177.942	80.4644	0.804795	9.16849	326.575	31.6479	1.49151	0	1.42075	87.4288	837.452	246.847	12.3199	6.17548	7.4311	23.8747	30.7068	195.859	1.49151	260.718	240.534	67.7808	154.123	0	59.3685	3.84685	6.73479	2.25767	2.99575
CROCC	0	5.66342	14.0342	0	4.65822	0	4.92527	2.91774	6.89322	2.5663	1.55178	2.58726	1.32219	8.53425	1.61822	0.485616	1.66301	0	1.21493	0.525479	1.73075	2.30527	2.20767	1.60781	3.25397	0	0	0	0	0	1.6137	9.14795	6.57425	0	3.99555	3.86644	4.23055	0	0	0	0	0	0	0	0	0	0	0	2.21123
CROT	0	0	0	0	0	0	0	0	0	0	0	0	0	0	0	0	0	0	0	0	0	0	0	0	0	0	0	0	0	0	0	0	0	0	0	0	0	0	0	0.388767	0	0	0	0	0	0	0	0	0
CRP	0	0	0	0	0	0	0	8.27808	12.1849	9.83699	0	0	0	0	4.6289	7.89863	84.6863	0	355.863	0	0	0	0	39.9904	3.77089	0	0	336.918	87.4288	0	0	0	0	0	0	62.8466	14.9616	43.1315	0	0	0	0	24.3233	10.6226	7.25959	67.0082	0	2.81658	0.574452
CRTAC1	0	0	0	0	0	0	0	0	0	10.8452	1.51986	0	0	0	0	0	1.47096	0	0	0.64411	0	0	0.210548	0	0	0	0	0	6.05541	0	0	0	0	0	0	0	0	0	0	0	0.248082	0.771507	0	0	0	0	0	0	0
CRYAA	0	32.2342	6.16719	5.0161	1.02336	0	0	33.6438	0	7.02877	0	0	6.08986	0	0	35.9548	0.412329	0	30.174	0	0	0	11.4137	16.6493	0	0	16.0644	66.7863	0	0	0	0	0	6.75123	7.4311	9.59041	18.2233	25.4767	16.1473	0.936438	0	1.92164	21.3945	2.77384	6.92226	12.6226	1.59562	0	0
CRYAB	145.837	576.438	505.849	363.863	260.718	276.337	89.174	171.736	22.8884	206.22	116.497	260.718	47.3192	102.647	197.341	427.356	117.671	77.7945	363.863	41.9438	170.991	46.8336	161.821	949.603	137.125	120.692	521.671	721.795	271.512	278.693	440.534	135.575	88.3548	480.452	132.429	170.247	414.63	1671.26	521.671	340.534	155.215	156.307	355.863	596.425	427.356	284.011	170.247	263.176	158.244
CRYL1	44.3616	19.9575	95.3685	105.232	72.7671	54.6973	63.0596	55.8644	14.0342	90.4603	82.1568	22.1767	31.8288	52.7932	45.2575	44.0096	48.3123	47.5986	134.76	53.6233	12.8644	15.2356	108.033	80.7795	26.4808	33.1192	73	126.021	58.4062	54.5226	7.7411	17.7315	41.1356	37.9733	28.8027	32.0479	34.9925	70.5274	73	37.3644	41.9438	115.942	144.184	18.7932	40.7253	112.269	56.9986	69.3945	45.563
CRYM	29.5288	0	10.5445	14.9616	0	5.70397	0	25.5315	10.2027	8.58904	24.7479	0	9.81575	5.78178	6.08986	7.21562	2.21123	4.65822	36.1904	13.1041	0	3.02479	25.6514	0	14.5068	0	12.5959	32.6014	18.1281	14.7178	8.22945	3.06795	19.9575	0	26.1767	21.1726	7.65	4.84425	12.5959	8.27808	7.4311	52.0301	42.989	11.7747	55.0575	11.5582	0	0	33.0315
CRYZ	7.0824	17.0527	36.5555	43.3767	66.7863	4.56274	0	9.91301	35.1082	33.4329	180.604	5.19863	28.5027	0	48.9356	19.0384	64.6849	4.88356	68.8945	20.6329	0	60.5979	129.711	1.44705	8.15342	17.4658	95.3685	70.0192	39.4795	9.46712	0	22.7678	9.14795	46.9562	44.0096	10.0952	31.0918	32.7959	95.3685	42.8466	12.9438	39.7425	23.4384	63.2726	55.4712	65.1438	37.6027	82.4795	65.5685
CRYZL1	0	0	0	0	0	0	0	0	0	0	1.44705	0	0	0	0	0	0	0	0	0	0	0	0	0	0	0	0	0	0	0	0	0	0	0	0	0	0	0	0	0	0	0	0	0	0	0	0	0	0
CS	0	9.40753	5.55445	5.96932	7.3913	17.2712	5.31877	11.3301	2.84185	7.89863	0	11.1932	11.4137	3.48404	29.789	3.79356	12.7712	53.9932	0	9.09726	13.8164	16.6158	1.01801	8.83699	17.9932	108.033	13.2151	4.87041	4.95918	2.10712	23.724	6.64425	4.07274	8.50205	0	0	2.15836	15.4993	13.2151	8.45205	9.23219	4.51596	2.38062	25.8699	6.92226	2.21767	47.4589	29.0342	24.5432
CSDE1	0	0	0	0	1.17185	0	0	0.0889041	0	0.362877	0	0	0	0	0	0.0230137	0	0	0	0.163699	0	0	0.133288	0	0	0	0	0	0	0	0	0	0	0	0	0	0	0	0	0	0	0	0	0	0	0	0	0	0
CSE1L	0	0	0	4.76692	0.577945	0.418699	0	0	0	0.279589	0	0.629521	2.07719	0	0.439726	7.89863	0	7.02877	0	0.125616	5.33384	0	0.0660959	0	0	15.9815	1.14151	0	0	0	33.837	0	0	0	1.2426	2.40411	1.68938	0.216027	1.14151	0	0	0	1.56534	0.235342	0	0	5.93438	1.10185	15.8466
CSK	0	0	0	0	7	0	0	1.49986	0	0	0	0	0	11.2589	0.94137	0.0672603	0	2.40959	0	1.15952	1.05205	0	0.804795	0	0.507432	0	7.53836	1.52863	2.65863	3.96945	8.88219	0	0	0	0	2.40411	2.33226	0.380479	7.53836	0	0	0	0	1.35671	0	3.38	0	0	0.168904
CSNK1A1	0	0	0	0	0	6.17548	0	0.70589	0	0	0	8.54932	0	1.29801	0.734932	5.81226	0	8.78356	0	0	7.14205	0	0	0	5.70397	0	0	0	0	4.58589	13.6226	0	0	0	0	0	0	4.5761	0	1.13849	0	2.86767	0	0	1.58984	0	0	0	0.0482877
CSNK1G1	0	0	0	0	0	0	0	0	0	0	0	0	0	0	0	0	0	0	0	0	0	0	0	0	0	0	0	0	0	0.242329	0	0	0	0	0	0	0	0	0	0	0	0	0	0.0206849	0	0	0	0	0
CSNK2A1	0	0	0	0	0	0	0	0	0	0	0	0	0	0	0	0	0	0	0	0	0	0	0	0	0	0	0	0	0	0	0	0	0	0	0	0	0	0	0	0	0	0	0	0	0	0	0	0	0
CSNK2A2	0	0	0	0	0	0	0	0	0	0	0	0	0	0	0	0	0	0	0	0	0	0	0	0	0	0	0	0	0	0	0	0	0	0	0	0	0	0	0	0	0	0	0	0	0	0	0	0	0.117877
CSNK2B	0	0	0	0	0	0	0	0	0	0	0	0	0	0	0	0	0	0	0	0	0	0	0	0	0	0	0	0	0	0	0	0	0	0	0	0	0	0	0	0	0	0	0	0	0	0	0	0	0
CSPG4	6.80466	0	2.47863	0	0	0	0	0	0.268082	0.143562	6.17548	0.471301	0	1.51671	0	0	1.06342	0	0	0.321644	0	0	0	0	0.417945	0	0	0.855068	3.06425	0	0	0	0	0	0	0	0	0	0	0	0	4.22082	0	0	1.8524	0	0.215411	0	0
CSPP1	2.85	0	0	0	0	0	0	0	0	0	0.71137	0	0	0	0	0	0	0	0	0.195274	0	0	0	0	0	0	0	0	0	0	0	1.95603	0	0	0	0	0	0	0	0	0	0	0	0	0	0	0	0	0
CSRP1	6.1887	0	0	2.68973	1.3626	3.71849	0	2.53445	0	2.64671	1.59973	1.11753	0.213493	0	3.75253	1.74027	0	0	2.31596	8.53425	0	3.36753	5.46068	2.94329	0	0	0	1.57082	0	0.120274	2.23589	0	0	3.7611	11.2589	4.1737	0	3.06795	0	2.19479	7.12904	2.62014	0	1.84164	0	0	0	0	2.46438
CSRP2	0	0	0	0	0	0	0	0	0	0	0	0	0	0	0	0	0	0	0	0	0	0	0	0	0	0	0	0	0	0	0	0	0	0	0	0	0	0	0	0	0	0	0	0	0	0	0	0	0
CST3	0	886.74	90.4603	0	19.7932	36.4288	164.911	173.855	289.685	142.69	231.441	207.648	160.13	195.859	74.0705	34.263	137.86	0	156.307	75.7151	23.9479	269.042	59.8849	1284.45	9.23219	3.96945	27.2178	98.6082	298.111	72.5342	99.0836	5.88466	214.479	222.223	12.3897	11.7479	126.743	414.63	27.3452	146.715	72.5342	163.962	45.4103	251.163	28.7342	207.648	44.0096	92.9164	10.474
CST6	0	113.978	0	0	0	0	0	18.3205	0	0	10.2952	3.96945	0	0	0	33.5384	0	0	170.991	0	0	0	2.47863	371.616	0	0	3.10315	44.9644	22.1767	2.85	0	0	0	0	63.2726	8.02877	26.6493	55.4712	3.10315	23.0548	5.26205	3.4337	1.9837	118.338	8.11507	7.41945	0	0	1.08658
CSTA	0	0	0	0	0	5.98247	0	0	0	0	0	7.4476	0	0	0	0	0	0	0	0	0	0	0	0	13.6616	5.58753	0	0	0	3.87212	10.8199	13.6226	0	0	0	5.92137	14.9616	0.64411	0	4.35041	0	0	9.5363	0	2.86479	2.67356	16.1473	4.45658	0
CSTB	37.2568	46.711	71.3205	427.356	26.4021	1284.45	20.7301	51.7	112.888	480.452	62.8466	1164.9	58.9425	48.3123	301.296	793.233	33.837	837.452	63.2726	34.3685	348.315	156.307	42.4932	41.6822	134.76	27.7493	55.0575	29.1116	27.2815	493.959	1089.29	1460.33	41.1356	134.76	0	0	79.0014	949.603	55.0575	1089.29	721.795	440.534	759.74	73.3801	473.199	117.084	220.686	158.244	0
CTBP1	0	0	0	0	0	0	0	0	0	0	0	0	0	0	0	0	0	0	0	0	0	0	0	0	0	0	0	0	0	0	0	0	0	0	0	0	0	0	0	0	0	0	0	0	0	0	0	0	0
CTBS	0	0	0	0	0	0	0	0	0	0	0	0	0	0	0	0.0672603	0	0	10.2459	5.25507	0	0	1.11952	0	0	0	0	3.88473	0	0.242329	0	0	0	0	0	0	11.3575	0.060411	0	2.19479	4.05253	1.38959	0	0	0	12.1575	0	0	0
CTDSP1	9.18836	3.73548	0	0	3.52411	0	0	0.70589	0	1.42411	0	0.857603	0	0	0	0	0	0	0	0	0	0	0	0	0	0	0	0	0	5.85712	0	0	0	0	0	0	1.03842	0	0	0	0	5.12281	1.03842	0	0.469041	0	0.518699	1.7813	0
CTDSP2	0	0	0	0	0	0	0	0	0	0	0	0	0	0	0	0	0	0	0	0	0	0	0	0	0	0	0	0	0	0	0	0	0	0	0	0	0	0	0	0	0	0	0	0	0	0	0	0	0
CTDSPL	0	0	0	0	0	0	0	0	0	0	0	0	0	0	0	0	0	0	0	0	0	0	0	0	1.58342	0	0	0	0	2.74116	0	0	0	0	0	0	0	0	0	0	0	0	0	0	0.395685	0	0	1.59753	0
CTH	0	0	4.78486	0	0	0	0	0.439726	0.726644	0.574932	2.41507	0	0.246301	0	0	0.181644	0	0	2.55342	0	0	0	0	0	0	0	0	0	0	0	0	0	0	0	0	0	0	0	0	0	0	0	0	0	0	0	0	0	0
CTNNA1	0	0	0	3.49123	0	5.34623	0	0.0941781	0.681137	2.10219	20.2719	1.95158	0	0	0.30589	153.24	1.03842	1.13075	0	0	2.65267	0	0	0	0	0	0.667808	0	0	0	11.1699	0	0	0	4.35041	0	0	1.19342	0.667808	1.33575	0.751233	0.133288	0.411164	0	0.294795	0	0	0	0.055274
CTNNB1	0	0	2.30527	1.26507	0.528151	3.71849	1.26507	0	0.445466	0.853082	0	1.95158	0	0	0	1.25973	0	0	0	0.168904	2.46438	0	0.0567123	0	2.33548	0	0.64411	0	0	0.0478767	7.3913	6.79644	3.22966	0	0	0	1.92863	1.22685	0.64411	0.30589	0.261712	0	0.504	0.199315	0.323425	0	0	0.857603	2.03356
CTNND1	0	0	0	2.15301	1.0711	7.81096	0	0	0	0.221575	0	2.25767	0.186096	0	0	4.41712	0.60274	0	0	0	2.65267	0	0	0	1.32219	0	0	0	0	0	5.25507	0	0	0	1.11952	0	0	1.16192	0	1.44705	0.767808	0	0.897671	0.0291781	0	0	0	0.766301	0.459726
CTPS1	0	0	0	0	0	0	0	0	0	0	0	0	0	0	0	0	0	0	0	0	0	0	0	0	0	0	0	0	0	0	0	0	0	0	0	0	0	0	0	0	0	0	0	0	0	0	0	0	0
CTRL	0	0	0	0	0	0	0	0	0	0	0	0	0	0	0	0	0	0	0	0	0	0	0	0	0	0	0	0	0	0	0	0	0	0	0	0	0	0	0	0	0	0	0	0	0	0	0	0	0
CTSA	153.24	63.7767	79.0014	82.4795	10.9856	7.0824	37.8534	19.2582	23.1726	79.7534	260.718	44.3616	102.19	32.3123	40.8493	23.3055	45.563	44.0096	130.44	122.044	3.68329	27.089	56.9986	95.3685	43.6945	4.40185	20.1096	148.888	175.953	160.13	2.79548	0	93.7603	56.9986	12.1849	100.466	90.4603	185.285	20.2164	193.689	171.736	95.011	189.165	75.3842	95.3685	307.329	60.8507	110.477	137.125
CTSB	8.79726	31.6479	10.0123	2.54884	0	0	10.4233	12.9712	0.22863	0.690411	14.563	5.6937	34.6767	6.17548	12.6493	3.56644	9.96986	2.93027	26.9274	6.66342	4.09603	7.19849	0.0258904	10.7089	0.746575	5.47171	1.22986	4.78486	24.6151	4.67616	12.8644	0	0	35.9548	70.5274	6.00753	5.44897	1.70014	1.22986	2.5174	24.2623	3.50712	26.4808	0.0957534	7.53836	13.4658	0	6.54137	0.808219
CTSC	94.6534	170.991	55.0575	73.3801	9.89178	7.28699	19.0856	34.6767	4.2874	67.2301	238.689	23.4952	36.3096	91.2616	25.7932	52.6185	161.821	6.44034	793.233	19.3055	21.6836	11.1219	198.823	56.9986	18.7932	0	46.4205	390.699	186.528	57.411	0.681137	14.7178	89.174	17.511	217.614	75.7151	142.69	401.575	46.4205	289.685	355.863	70.5274	67.2301	89.174	67.0082	596.425	35.8555	141.996	64.6849
CTSD	160.975	160.975	12.1849	6.90767	11.2377	19.1329	12.0014	5.31877	30.7068	37.1493	35.9548	56.1973	31.6479	41.9438	27.626	8.24247	143.437	12.7199	119.848	20.0068	18.1767	9.55616	91.2616	30.174	44.9644	28.7342	115.388	144.184	81.0945	42.8466	9.65205	11.0055	0	22.6411	1.25973	99.0836	108.632	70.0192	115.388	9.40753	99.989	75.7151	9.91301	13.2822	38.2021	691.137	10.1808	20.0068	131.114
CTSF	0	0	0	0	0	0	0	0	0	0	0	0	0	0	0	0	0	0	0	0	0	0	0	0	0	0	0	0	0	0	0	0	0	0	0	0	0	0	0	0	0	0	0	0	0	0	0	0	0
CTSG	81.0945	6.35658	5.03822	99.0836	13.1877	38.311	0	0	0	3.88473	1.39904	28.5699	67.7808	0	793.233	3.56644	0	886.74	0	0	278.693	78.3397	0.27774	0.853082	48.9356	1164.9	50.813	4.33918	3.26836	32.3123	0	11.7479	0	68.6233	0	74.3808	13.3479	0.194795	50.6205	2.38521	2.78137	0.220822	3.68329	0	4.65822	1.27952	837.452	56.9986	0.114863
CTSH	11.5822	0	0	0	2.32233	1.83082	6.54137	3.06425	0	32.2342	56.1973	3.96945	11.8295	8.24247	0	0.797123	55.2644	0	20.787	5.9474	0	1.03479	18.0363	6.34082	2.64185	0.804795	1.78699	11.4699	15.2007	7.3624	0	0	0	5.00507	0	9.86438	16.9651	4.91205	1.78699	4.91205	27.3452	38.7849	3.54068	0.833836	21.0548	21.5068	2.20315	5.26205	16.5445
CTSL	0	0	0	0	0	0	0	0	0	0	0	0	0	0	0	0	0	0	0	0	0	0	0	0	0	0	0	0	0	0	0	0	0	0	0	0	0	0	0	0	0	0	0	0	0	0	0	0	0.750411
CTSO	0	0	0	0	0	0	0	0	0	1.16726	4.2126	0	4.22082	0	0.873288	0	0	0	7.14205	0.387055	0	0	0.964315	0	0	0	0	4.21671	0	0	0	0	0	0	0	0	0	0	0	0	0.970411	0.771507	0	0	0	0	0	0	0
CTSS	0	0	0	0	0	0	0	0	0	0	0	0	0	0	0	0	0	0	0	0	0	0	0	0	0	0	0	0	0	0	0	0	0	0	0	0	0	0	0	0	0	0	0	0	0	3.19315	0	0	0
CTSV	0	0	0	0	0	0	0	0	0	0	0	0	0	0	0	0	0	0	0	0	0	0	0	0	0	0	0	0	0	0	0	0	0	0	0	0	0	0	0	0	0	0	0	0	0	0	0	0	0
CTSZ	31.2438	55.4712	0	15.2699	0	0	0	20.7301	20.374	22.8884	32.3904	15.413	2.60877	0	35.4158	37.1493	42.361	31.6479	313.486	12.7466	0	0	120.692	198.823	0	9.36301	4.94884	258.043	149.768	1.84973	0	0	0	281.352	15.7082	24.0658	24.6815	83.5486	4.93849	273.981	204.792	12.6226	27.2178	39.7425	17.4658	273.981	8.09658	38.2021	9.81575
CTTN	0	0	2.25767	4.14719	1.92863	2.43233	0	0.248767	5.55445	13.3986	5.92137	0	0	0	0	4.6289	4.35041	0	13.1041	1.79178	4.83315	0	5.98247	2.10712	3.87781	1.9837	1.49151	0.855068	5.26205	0	8.53425	9.32466	0	0	1.51671	0	2.15836	0.959384	1.49151	1.91781	0.422192	2.86767	3.13397	0.235342	0.772466	3.38	2.47863	0	0.041363
CUBN	160.975	154.123	130.44	68.3521	58.6055	64.1904	198.823	150.649	33.6438	109.23	414.63	363.863	89.7863	105.726	92.4651	125.318	139.599	46.0384	47.5986	171.736	80.4644	70.2733	97.1767	204.792	91.6377	158.244	87.0041	34.5753	265.634	82.4795	19.7932	4.66719	207.648	30.2678	156.307	340.534	180.604	35.1082	87.0041	43.5356	115.942	143.437	62.3589	123.382	116.497	52.6185	96.4315	66.2274	66.2274
CUL1	3.27342	25.5863	40.2699	27.626	0.975753	0.560479	35.6363	1.56973	21.7479	25.413	33.2068	2.96116	11.3301	142.69	0.245616	3.69836	0.375753	1.0711	24.8781	7.15507	0	0	0.149384	0	0	0	0	0	0	0.378836	0	0	0	0	0	0	0	0	0	0	0	0	0	0.0126712	0.0978082	4.00616	0	0	0
CUL2	0	0	0	0	0	0.268082	0	0	0	0	0	0	0	0	0	0	0	0	0	0	0	0	0	0	0	0	0	0	0	0	0	0	0	0	0	0	0	0	0	0	0	0	0	0	0	0	0	0	0
CUL3	0	0	0	1.18418	0	1.17185	0	0.769178	0.316918	0.853082	0	1.82562	0.843219	0	1.45562	1.46068	0.573973	0	1.11952	0.338219	0.883973	13.1322	0.27774	1.55178	0.417945	0.887192	0	0	0	0.0432192	3.85664	0.955	0	0	0	0	4.02849	0	0	1.06027	0	0	0	0	0	0.953014	0	1.20753	0
CUL4A	0	0	0	0	0	0	0	0	0	0	0	0	0	0	0	0	0	0	0	0	0	0	0	0	0	0	0	0	0	0	0	0	0	0	0	0	0	0	0	0	0	0	0	0	0	0	0	0	0
CUL4B	0	0	0	0	0	0	0	0	0	0	0	0	0	0	0	0	0	0	0	0	0	0	0	0	0	0	0	0	0	0	0	0	0	0	0	0	0	0	0	0	0	0	0	0	0	0	0	0	0
CUL5	0	0	0	0	0	0	0	0	0	0	0	0	0	0	0	0.029589	0	0	1.83082	0	0	0	0.020274	0.520137	0	0	0	0	0	0	0	0	0	0	0	0	0	0	0	0	0	0	0	0	0	0	0	0	0
CUTA	0	0	0	0	0	0	0	0	0	0	0	0	0	0	0	0	0	0	0	0	0	0	0	0	0	5.47171	0	0	0	0	0	0	0	0	0	0	0	0	0	10.1247	3.72699	0	0	0	0	0	0	0	0
CWH43	0	0	0	0	0	0	0	0	0	0	0	0	0	0	0	0	0	0	0	0	0	0	0	0	0	0	0	0	0	0	1.6137	0	0	0	0	0	0	0	0	0	0	0	0	0	0	0	0	0	0
CXADR	0	0	0	0	0	0	0	0	0	0	0	0	0	0	0	0	0	0	0	0	0	0	0	0	0	0	0	0	0	0	0	0	0	0	0	0	0	0	0	0	0	0	0	0	0	0	0	0	0
CXCL12	0	0	0	0	0	0	0	0	0	0	0	0	0	0	0	0	0	0	0	0	0	0	0	0	0	0	0	0	0	0	0	0	0	0	0	0	0	0	0	0	0	0	0	0	0	0	0	0	0
CYB561	0	0	0	0	0	0	0	0	6.58733	0	0	0	2.50062	0	0	0	0	0	0	0	0	0	0	0	0	0	0	0	0	0	0	0	0	0	0	4.49096	0	0	0	0	0	0	0	0	0	0	0	0	10.0658
CYB5A	0	37.0253	23.5993	19.9082	70.0192	68.3521	43.5356	38.7849	59.8849	11.4137	8.20068	15.1288	32.7959	26.7808	0	42.2288	27.626	39.7425	0	47.5986	0	34.8767	10.4233	92.4651	2.12356	0	0	48.3123	0	7.50397	30.5301	50.263	96.4315	13.9164	77.7945	0	11.8575	6.01945	0	6.72384	5.64	1.18644	0.883082	52.0301	5.90959	0	0	19.4767	6.47137
CYB5B	0	6.81288	0	1.67952	15.5849	0	0	2.68	7.91507	0	0	0	3.52411	2.02068	0	1.46068	0.897671	0	0	0	2.54425	7.58219	0.853082	14.5349	0	0	1.8874	0	0	0	0	0	0	0	6.78205	0	0	2.7889	1.8874	0	0	0	0	1.56863	0	0	0	0	0.0694521
CYB5R1	0	23.8014	0	0	3.52411	5.98247	0	5.62623	0	0	0	0	7.95068	7.40781	0	2.08808	6.46377	0.925068	0	3.50712	0.518699	13.9479	4.75658	4.87041	0	1.79863	1.27466	0	0	0.364589	0	3.24479	11.6671	3.06425	1.33089	3.24479	0	1.19342	1.27274	0.479041	1.46178	0.526301	0	4.34479	0.662808	0	0.37137	6.39438	2.12356
CYB5R2	0	0	0	0	0	0	0	0	0	0	0	0	0	0	0	0	0	0	0	0	0	0	0	0	0	0	0	0	0	0	0	0	0	0	0	0	0	0	0	0	0	0	0	0	0	0	0	0	0
CYB5R3	0	2.47116	0	0	8.13425	13.3733	0	0.70589	2.31596	0	0	0	9.65205	0	11.5822	7	4.35041	11.8575	1.94712	4.55918	1.57082	3.43959	3.11795	8.32877	8.34658	0	10.0952	7.83699	2.50062	1.13849	8.53425	0	6.22137	4.68719	10.4486	0	0	10.5822	10.0952	2.10979	4.5437	0	0.411164	11.9767	0.125616	4.00616	1.72479	14.8507	5.30356
CYBA	0	0	0	0	0	0	0	0	0	0	0	0	37.3644	0	161.821	0	0	85.2521	0	0	39.8664	9.93425	0	0	0	596.425	6.68945	0	0	0	0	0	0	0	0	8.83699	18.889	0	6.68945	0	0	0	0	0	0	0	132.429	0	0
CYBB	3.37377	2.03356	2.5174	1.86233	0.577945	0	0	0	0	0.215411	0	0	24.4712	0	190.559	0	0	117.671	0	0	28.5699	6.78205	0	0	0	103.647	3.20767	0	1.40164	0.0454795	0	0	0	0	0	1.62274	1.92863	0	3.20767	0	0	0	0	0	0	0	73.3801	0.777945	0
CYBRD1	57.2048	9.61301	0	0	1.65247	0	10.4233	6.68945	0	0.913014	8.68493	9.09726	4.79247	75.0534	4.2126	0	3.19315	14.9233	0	5.51521	39.0342	0	0.0620548	4.27979	11.5021	18.5062	13.2151	3.6274	5.26205	25.7164	0	0	0	0	7.2376	3.37377	4.10082	2.57466	13.2151	3.71849	5.26205	15.7658	4.08329	3.03349	2.99575	0	5.93438	20.374	0.750411
CYC1	0	20.374	4.1737	0	3.4337	0	0	11.1932	4.47925	0	0	2.41507	4.89671	0	2.15836	2.14767	1.88123	0	0	6.78205	3.7611	30.0137	2.47863	15.2699	0	1.61822	0.800274	5.36904	0	0.263288	3.09041	5.07932	5.31877	0	15.5452	0	3.29438	5.31116	0.800274	0	0	1.66301	0	15.5849	0	0	3.59856	9.81575	2.71245
CYFIP1	0	4.2126	8.11507	28.5027	0	26.9274	25.2699	8.66849	4.65822	14.5068	4.41219	24.2623	9.34247	3.48404	0	9.9911	1.10897	9.07466	1.70822	0	11.1699	0	0.479041	13.8438	7.15507	4.67616	1.49151	0	0.833836	2.30959	11.5342	2.40411	0	0	1.73671	4.84425	1.17815	5.39459	1.49151	2.10979	0.970411	0	2.60103	0.635616	6.92226	1.11952	0.892945	0.892945	0.702877
CYFIP2	0	3.73548	0	0	1.3626	0	3.45986	0	0	0	0.902671	0.577123	0.364589	0	16.5445	0	0	0	0	3.26836	0	0	0.394658	0	0	0.804795	0	0	0.805822	5.02712	0	0	0	0	1.8076	0	0	0	0	0	0	1.12507	0	0.0206849	0.212877	1.03616	0	0	0.0830822
CYP20A1	0	0	0	0	0	0	0	0	0	0	0	0	0	0	0	0	0	0	0	0	0	0	0	0	0	0	0	0	0	0	0	0	0	0	0	0	0	0	0	0	0	0	0	0	0	0	0	0	0
CYP27A1	0	0	0	0	0	0	0	0	0	0	0	0	0	0	0	0	0	0	0	0	0	0	0	0	0	0	0	0	0	0	0	0	0	0	0	0	0	0	0	0	0	0	0	0	0	0	0	0	0
CYP4A11	0	0	0	0	0	0	0	0	0	0	0	0	0	0	0	0	0	0	0	0	0	0	0	0	0	0	0	0.936438	0	0	0	0	0	0	0	0	0	0	0	0	0	0	0	0	0	0	0	0	0
CYP4F22	0	0	0	0	0	0	0	0	0	0	0	0	0	0	0	0	0	0	0	0	0	0	0	0	0	0	0	0	0	0	0.809863	0	0	0	0	0	0	0	0	0	0	0	0	0	0	0	0	0	0
CYP4F3	0	0	0	0	0	0	0	0	0	0	0	0	0	0	12.8644	0	0	11.7747	0	0	1.94712	0.975753	0	0	0	16.5445	0	0	0	0	0	0	0	0	0	0	0	0	0	0	0	0	0	0	0	0	13.3151	0	0
CYP51A1	0	0	3.0289	0.653493	0	0	0	0	0	0	0	0	0.194795	0	0	0	0	0	0	0	0.630959	1.51075	0	0	0	0	0	0	0	0	0	0	0	0	0	0	0	0	0	0	0	0	0	0	0	0	0	0	0
CYS1	0	0	0	0	0	0	0	0	0	0	0	0	0	0	0	0	2.32904	0	0	0	0	0	0	0	0	0	0	0	0	0.339315	0	0	0	0	0	3.65575	0	0	0	0	0	0	0	0.766301	0.222466	0	0	0	0
CYSTM1	20.1096	0	480.452	172.795	493.959	130.44	465.945	0	390.699	180.604	759.74	307.329	263.176	620.521	78.0671	0	4.74808	58.2068	152.356	576.438	249.005	110.477	180.604	236.672	115.942	81.0945	33.2068	26.1767	77.1397	255.368	20.6815	265.634	451.63	0	223.759	46.1753	129.711	85.9877	33.4329	49.9507	155.215	143.437	72.5342	203.472	194.774	148.24	171.736	352.089	81.8342
CYTL1	0	0	0	0	0	0	0	0	0	0	0	0	0	0	0	0	0	0	0	0	0	0	0	0	0	0	0	0	0	0	0	0	0	0	0	0	0	0	0	0	0	0	0	0	0	0	0	0	0
DAAM1	0	0	0	0	0	0	0	0	0	0	0	0	0	0	0	0	0	0	0	0	3.87781	0	0	0	0	0	0	0	0	0	0	0	0	0	0	0	0	0	0	0	0	0	0	0	0	0	0	0	0
DAB2	3.53699	3.26315	0	3.70411	0.689178	0	4.5761	7.58219	0	0.750411	2.20315	0	0.102329	0	0.478493	1.68938	1.88123	0	6.71288	2.3489	0	0	0.964315	3.11055	0	0	0	0	0.955	0.284247	0	0	6.03753	0	7.15507	2.08562	0.899863	0	0	0.792055	0	0	0.395685	0.0502055	0.125616	0	0	0	0.0276712
DAD1	0	14.1616	13.4658	0	0	0	0	0	0	0	0	8.07808	0	0	18.3712	5.10075	0	180.604	0	0	68.3521	0	2.77384	0	0	0	17.6438	0	4.79247	0	0	0	0	0	14.7808	0	4.81979	5.56411	17.7315	8.07808	0	0	0	14.7808	4.90438	0	46.711	46.9562	0
DAG1	0	0	0	0	0	0	0	0	0.361712	0.182192	1.82562	0	0	0	0	0	0	0	0	0	0	0	0	1.68521	0	0	0	0	2.1874	0	0	0	0	3.0289	0	0	0	0	0	0	0	0	0	0	0	0	0	0	0.030411
DAK	27.3452	19.637	34.0699	38.9096	15.8062	9.79452	28.5027	31.8288	15.5452	33.837	34.3685	17.0527	11.8295	16.7288	15.1658	14.7178	20.8438	5.06753	36.9014	24.3233	1.08425	2.47116	31.6479	23.5521	35.9548	10.6479	25.1226	90.4603	94.6534	58.774	3.85664	13.8438	39.7425	17.9932	34.0699	32.9137	22.2486	22.4671	25.413	59.8849	18.9384	50.1068	69.3945	28.4356	54.6973	36.6822	28.7342	28.4356	19.6904
DAP3	0	0	0	0	0	0	0	0	0	0	0	0	0	0	0	0	0	0	0	0	0	0	0	0	0	0	0	0	0	0	0	0	0	0	0	0	0	0	0	0	0	0	0	0	0	0	0	0	0.0520548
DAPK1	0	0	0	0	2.64671	0	1.33089	0	0	0	0	0	0	0	0	0	0	0	0	0	0	0	0	0	0	0	0	0	0	0	0	0	0	0	0	0	0	0	0	0	0	0	0	0	0	0	0	0	0
DAPP1	0	0	0	0	0	0	0	0	0	0	0	0	0	0	0	0	0	0	0	0	1.20945	0	0	0	0.321644	0	0	0	0	0	0	0	0	0	0	0	0	0.137192	0	0	0	0	0	0	0	0	0	0	0
DARS	0	5.75137	4.91205	5.44897	4.88356	2.84185	2.33226	0	2.77384	2.01774	1.12507	2.7889	3.78712	0	5.54479	3.19904	1.88123	6.44034	0.734384	2.45178	5.55445	7.19849	3.52411	3.46836	1.58342	0	2.48863	5.00507	3.26836	2.57466	12.8644	1.38137	3.19315	0	3.82849	0	0	6.01945	2.48863	9.61301	2.05637	0.918219	3.13397	4.87041	2.11801	1.11952	4.72027	2.66288	1.79178
DARS2	0	0	0	0	0	0	1.67384	0	0.580822	0.186096	0	0	0	1.15712	0.268767	0.0288356	0	0.94137	0	0	0	2.90514	0	1.37897	0	0	0	0	0	0	0	0	0	0	0	0	0	0	0	0	0	0	0	0	0	0	0	0	0.104384
DAZAP1	0	0	0	0	0	0.52363	0	0	0	0	0	0	0	0	0	0	0	0	0	0	0	0	0	0	0	0	0	0	0	0	0	0	0	0	0	0	0	0	0	0	0	0	0	0	0	0	0	0	0
DAZAP2	0	0	0	0	0	0	0	0	0	0	0	0	0	0	0	0	0	0	0	0	0	0	0	0	33.6438	0	0	0	0	0	0	0	0	0	0	4.06219	0	0	0	0	0	0	0	0	0	0	0	0	0
DBI	12.9712	66.5068	44.3616	54.6973	48.3123	0	29.9425	53.6233	168.108	41.1356	0	20.5801	39.9904	28.4356	30.174	5.64	14.0623	0	123.999	1.45959	15.7082	0	0.628082	57.811	0	0	0	0	0	4.85733	0	94.6534	9.14795	0	50.6205	0	0	3.79356	0	0	0	0	0	68.3521	0	0	0	0	0
DBN1	0	0	2.23589	0	3.92575	0.249452	0	0	0	0.095	0	0	0	0	0	0	0	0	0	0	0	0	0	0	0	0	0	0	0	0	0	0	0	0	0	0	0	0	0	0	0	0	0	0	0	0	0	0	0
DBNL	0	0	13.4658	6.46377	4.02849	16.5822	1.76507	2.07123	1.94192	6.92226	14.563	6.76767	2.68973	1.75616	6.54137	5.2089	0	3.99555	14.7178	4.44562	0	4.43384	6.03753	4.12055	9.23219	1.35336	1.78699	4.60548	3.06425	1.55712	16.5068	7	3.26575	5.21918	0	0	2.15836	6.87877	1.78699	3.90767	3.40336	4.81979	3.80342	0.274795	2.72911	3.19315	4.1737	0	0.060411
DBT	0	2.21767	0	0	2.71245	0	0	2.98336	0	0	0	0	0	0	0	0.272603	1.27644	0	0	1.15952	0	2.5663	0.152301	3.6176	0	0	1.09918	0	0	0	0.574452	0	0	0	0	0	0.766301	0.132945	1.09918	0	0	0	0	7.37479	0.347808	0	0.427945	1.16932	0.929521
DCAKD	0	0	0	0	0	0	0	0	0	0	0	0	0	0	0	0	0	0	0	0	0	0	0	0	0	0	0	0	0	0	0	0	0	0	0	0	0	0	0	0	0	0	0	0	0	0	0	0	0
DCD	0	0	10.6226	0	0	0	19.4295	0.189315	27.6877	0	0	0	0	0	0	0	0	0	0	0	0	0	7.18137	0	52.4438	74.3808	6.14295	4.21671	6.05541	16.6158	0	0	34.8767	0	0	118.338	51.0055	9.95205	6.14295	15.7658	4.05253	0	13.0034	12.05	12.8644	19.4767	31.4466	50.813	4.93849
DCDC2	0	0	0	0	0	0	0	0	0	0	0	0	0	0	0	0	0	0	0	0	0	0	0	0	0	0	0	0	0	0.358219	0	0	0	0	0	0	0	0	0	0	0	0	0	0	0	0	0	0	0
DCPS	0	0	0	0	0	0	0	0	0	0	0	0	0	0	0	0	0	0	0	0	0	0	0	0	0	0	0	0	0	0	0	0	0	0	0	0	0	0	0	0	0	0	0	0	0	0	0	0	0
DCTN1	0	0	0	0.574932	0.71274	0.583973	1.81767	0.369726	0.249452	0.221575	0	0.758288	0.31411	0	0	0.543699	0.30589	0.916781	0.929521	0.31	0.498562	0	0.804795	0.761781	0.658014	0	0.557055	0.698082	0	0	5.78178	4.02849	0	2.86192	1.00801	0	0	0.494041	0.557055	0.276781	0	0	0	0.0231507	0.273356	0	0	1.55178	0.164247
DCTN2	0	0	0	0	0	1.27082	0	949.603	0	1.53178	2.20315	1015.97	542.685	0	0.276027	1.46068	214.479	0	4.55144	1015.97	0	0	0.479041	0	0	0	0	1.02589	1.03479	0.0806712	10.3233	0	0	0	0	0	0	0	0	0	0	0	0.417945	0	0.0571233	0	0	0	0.14826
DCTN3	0	0	0	0	0	0	0	0	0	0	0	0	0	0	0	0.999178	0	0	0	0.501849	0	0	0.189315	0	0	0	0	0	0	0	0	0	0	0	0	0	2.15836	0	0	0	0	0	0	0	0	0	0	0	0
DCTN4	0	0	0	0	0	0	0	0	0	0	0	0	0	0	0	0	0	0	0	0	0	0	0	0	0	0	0	0	0	0	0	0	0	0	0	0	0	0	0	0	0	0	0	0	0	0	0	0	0
DCTN5	0	0	0	0	0	0	0	0	0	0	0	0	0	0	0	0	0	0	0	0	0	0	0	0	0	0	0	0	0	0	0	0	0	0	0	0	0	0	0	0	1.95158	0	0	0	0	0	0	0	0
DCUN1D1	0	0	0	0	0	0	0	0	0	0	0	0	0	0	0	0	0	0	0	0	0	0	0	0	0	0	0	0	0	0	0	0	0	0	0	0	0	0	0	0	0	0	0	0	0	0	0	0	0
DCXR	36.4288	10.7945	0	8.81096	37.2568	17.6438	20.8973	34.9925	22.1767	54.1705	18.5062	30.4459	19.1329	17.9493	17.9932	30.6185	17.9493	0.751233	83.9534	24.7479	0.979932	10.6658	31.0918	42.361	13.8438	1.61822	19.5301	37.8534	38.311	28.5699	2.1874	15.2356	20.5274	19.3055	22.3938	44.6753	15.8466	36.1904	19.637	44.9644	18.6932	55.2644	103.647	55.8644	62.8466	16.5068	17.6438	8.06233	18.7466
DDAH1	7.65	22.2486	8.90068	93.7603	7.89863	4.27219	11.0603	65.5685	31.8288	34.474	56.5932	12.1575	1.88123	0	18.3712	23.8014	56.0308	0	102.647	38.7849	15.5452	1.93685	40.8493	2.47342	29.8712	8.02877	26.6493	13.2486	16.5445	3.11795	0	15.3726	22.6411	52.4438	58.6055	2.52466	14.6589	7.56712	26.7808	15.0918	7.7411	30.0938	14.7808	4.5761	12.8644	10.0658	8.45205	2.47342	15.737
DDAH2	6.89322	1.71	58.0089	75.3842	56.9986	3.44548	8.07808	3.36753	55.0575	5.6937	137.125	3.7611	1.36966	46.5658	5.23363	0.740274	41.9438	0	32.7959	16.0219	3.68329	4.43384	68.3521	9.00685	41.9438	7.09616	59.8849	40.6014	313.486	20.3274	1.57589	0	14.7808	499.904	27.626	32.9137	1.8076	1.4289	59.8849	112.888	440.534	102.647	73.7603	8.91918	84.6863	21.5068	26.4021	217.614	22.1767
DDB1	0	0	0	0	0	0	0	0	0	0	0	0	0	0	0	0	0	0	0	0	0	0	0.0587671	0	0	0	0	0	0	0	0	0	0	0	0	0	0	0	0	0.490753	0.490753	0	0.240342	0	0	0	0	0	0
DDC	124.615	54.6973	137.86	120.692	86.2836	54.3479	48.9356	100.944	25.7164	97.6548	116.497	34.5753	89.7863	7.75479	81.8342	147.593	22.9438	3.77089	138.729	45.9014	11.3575	9.55616	182.916	103.647	4.21671	46.0384	41.6822	198.823	79.7534	33.6438	0	12.9438	98.1329	65.5685	37.3644	37.6027	65.5685	41.6822	41.6822	65.1438	61.3301	80.4644	159.187	20.8973	73.7603	128.982	105.726	36.6822	8.96849
DDI2	0	0	0	0	0	0	0	0	0	0	0	0	0	0	0	0	0	0	0	0	0	0	0	0	0	0	0	1.25075	0	0	0	0	0	0	0	0	0	0	0	0	0	0	0	0	0.144589	0	0	0	0
DDOST	0	7.82397	8.27808	5.28562	0	15.1288	0	0	5.39459	0.806849	0	0	5.47171	0	0.281918	3.85664	0	3.6176	0	3.09041	27.2815	9.55616	1.87253	1.44705	0	6.07329	3.10315	1.31137	3.06425	1.13849	15.8062	2.1874	9.57329	0	0	0	8.78356	5.64	3.10315	2.96116	2.05637	1.5039	0.520137	7.21562	5.1863	0	5.48274	4.8387	0.929521
DDR1	5.46068	0	0	0	0	0	0	0	0	7.31438	26.7808	0	0.419452	1.2826	0.217658	0	6.64425	0	6.49192	0.922055	0	0	0.323425	0	0	0	0	0	6.23582	0	0	0	0	8.02877	0	0	0	0	0	0	0	1.9837	0.817945	0	0	6.81288	0	0	0.316918
DDRGK1	0	0	0	0	0	0.418699	0	0	0	0	0	0	0	0	0	0.189315	0	0	0	0	0	0	0	0	2.01226	0	0	0	0	0	0	0	0	0	0	0	0	0.0486301	0	0.370548	0.340411	0	0	0	0	0	0	1.03185	0
DDT	22.8884	44.0096	8.11507	10.9856	24.1336	11.3301	9.38356	49.226	10.5445	46.711	0	7.4476	5.81226	0	0	0	0	0	0	0	0	0	0	7.99041	0	0	0	0	0	7.95068	0	0	0	440.534	0	0	0	0	0	0	0	0	24.7479	39.9904	2.00733	24.813	0	0	0
DDX1	0	0	0	1.67952	0	0.378836	0	0	0.536027	0	0	0	0	0	0	0.121918	0	0	0	0.182192	0	1.39904	0.0620548	0	0	0	0	0.754521	0.971096	0	1.12507	0	0	0	5.44897	0	0	0.127945	0	0.318767	0.310274	0.172466	0.465479	0.0917808	0.125616	0	0	0.902671	0
DDX17	2.68	3.23562	0	22.7027	3.12014	4.49096	2.85596	0	0.501233	0.626644	0	0.857603	0.733836	0	0.236438	0.797123	0.60274	0	0	0	0	3.27849	0.0342466	0	0	0	0	0.897671	1.26507	0	0	1.0289	0	0	5.29459	0	0	6.42452	0	1.91781	0	0.194521	0	0.679452	0.19863	0	0	1.03842	0
DDX27	0	0	0	0	0	0	0	0	0	0	0	0	0	0	0	0	0	0	0	0	0	0	0	0	0	0	0	0	0	0	0	0	0	0	0	0	0	0	0	0	0	0	0	0	0	0	0	0	0
DDX39B	0	2.63699	2.95164	2.76342	0	3.30575	0	0.586986	0.553973	0	0	0	2.74842	1.37452	3.26575	3.56644	0	22.5795	0	2.02712	1.48699	2.95164	0.323425	1.16726	1.09479	0	0	0	0	0	13.3151	1.12507	0	4.18267	6.02849	0	0	0	0	0	0	0	0	0	0	0	0	0	0.102329
DDX3X	2.68	1.84164	0	0.674521	0.563014	0	1.51075	0	0.415342	0	0.71137	0.716027	0.383836	1.31829	0.169863	0	0	2.40959	0	0.147416	1.31829	1.25075	0.0981507	0	6.44034	2.32568	0	0.698082	0.873288	1.44705	0	1.10452	2.84185	0	1.61822	1.10185	1.01521	2.90041	0	0	0	0	1.03842	0	1.29801	0	0.918219	0.667808	0
DDX5	0	0	0	0	0	0	0	0	0	0	0	0	0	0	0	0	0	0	0	0	0	0	0	0	0	0	0	0	0	0	0	2.82904	0	0	0	0	0	0	0	0	0	0	0	29.6178	0.234932	0	0	1.13075	0
DDX58	0	0	0	0	0.449863	0.318767	0	0	0	0	0	0	0	0	0	0	0	0.866301	0	0	0.344178	0	0.0112329	0	0	0	0	0	0	0	0	0	0	0	0	0	0	0	0	0	0	0	0	0	0	0	0	0	0
DDX6	0	0	0	0	0	0.364589	0	0	0.23863	0	0	0.548082	0	0	0	0	0	0	0	0	0	0	0	0	0	0	0	0	0	0	0.895479	0	0	0	0	0	0	0	0	0	0	0	0	0	0	0	0	0	0
DECR1	0	13.2486	0	0	2.13603	0	3.45986	15.5452	0	0	0	0	0.975753	0	0.94137	0	0	0	0	0	10.0658	2.14377	0	2.00007	1.20945	4.67616	2.58726	2.21123	0.805822	0	1.4337	13.2151	0	0	0	1.73849	3.63781	7.91507	2.58726	0	0	0.184932	0	20.2164	0.13589	0	3.2163	3.25856	0.19863
DECR2	0	0	0	0	0	0	0	0	0	0	0	0	0	0	0	0	0	0	0	0	0	0	0	0	0	0	0	0	0	0	0	0	0	0	0	0	0	0	0	0	0	0	0	0	0	0	0	0	0
DEK	0	0	0	0	0	0	0	0	0	0	0	0	0	0	0	0	0	0	0	0	0	0	0	0	0	0	0	0	0	0	0	0	0	0	0	0	0	0	0	0	0	0	0	0	0	0	0	0	0
DENND2D	0	0	0	0	0	0	0	0	0	0	0	0	0	0	0	0	0	0	0	0	0	0	0	0	0	0	0	0	0	0	0	0	0	0	0	0	0	0	0	0	0	0	0	0	0	0	0	0	0
DEPTOR	0	0	0	0	0	0	0	0	0	0	0	0	0	0	0	0	0	0	0	0	0	0	0	0	0	0	0	0	0	0	0	0	0	0	0	0	0	0	0	0	0	0	0	0	0	0	0	0	0
DERA	0	0	0	0	0	0	0	0	0	0	0	0	0.0903425	0	0.550822	0.155959	0.446712	0	0	0	0	0	0.175753	0	1.48699	0	0	0	0	0	0	0	0	0	0	0	0	0.0542466	0	0	0	1.72479	1.77123	0	0.459726	0.820342	0	0	0.0830822
DERL1	0	0	0	0.754521	0.895479	0.358219	0	0.769178	0	0	0	0	1.59753	0	1.25342	0.623562	0.869795	1.7774	0	1.79178	0	2.43	0.365616	0	0	0	0	0	0	0	0	0	0	0	0	0	0	0	0	0	0	0	0	0	0	0	1.59562	0	0
DES	0	0	0	0	0	0	0	0	0	0	0	0	0	0	0	0	0	0	0	0	0	0	8.91918	0	0	0	0	0	0	0	0	0	0	0	0	0	0	0	0	0	0	0	0	0	0	0	0	0	0
DFFA	0	0	0	0	0	0	0	0	0	0	0	0	0	0	0	0	0	0	0	0	0	0	0	0	0	0	0	0	0	0	0	0	0	0	0	0	0	0	0	0	0	0	0	0	0	0	0	0	0
DFNA5	0	0	0	0	0.71137	0	0	0	0	0	0	0	0	0	0	0	0	0	0	0	0	0	0	0	0	0	0	0	0	0	0	0	0	0	0	0	0	0	0	0	0	0	0	0	0	0	0	0	0
DGAT1	0	0	0	0	0	0	0	0	0	0	0	0	0	0	0	0	0	0	0	0	1.83603	0	0	0	0	0	0	0	0	0	0	0	0	0	0	0	0	0	0	0	0	0	0	0	0	0	0	0	0
DGKA	0	0	0	0	0	0	0	0	0	0	0	0	0.246301	0	0	0	0	0	0	0	0	0	0	0	0	0	0	0	0	0	1.27555	0	0	0	0	0	0	0	0	0	0	0	0	0	0	0	0	0	0
DHCR24	0	0	0	0	0	0	0	0	0	0	0	0	0	0	0	1.09918	0	0	0	0	2.46438	0	0	0	0	0	0	0	0	0	0.895479	0	0	0	0	0	0	0	0	0.418699	0	0	0	0	0	0	0	0	0
DHCR7	0	0	0	0	0	0	0	0	0	0	0	0	0	0	0	0	0	0	0	0	0	0	0	0	0	0	0	0	0	0	12.8644	0	0	0	0	0	0	0	0	0	0	4.41712	0	0.0858562	0	0	0	0	0
DHODH	0	0	0	0	0	0	0	0	0	0	0	0	0	0	0	0	0	0	0	0	0	0	0	0	0	0	0	0	0	0	0	0	0	0	0	0	0	0	0	0	0	0	0	0	0	0	0	0	0
DHRS1	0	0	0	0	0	1.02589	0	0	0	0	0	0	0.504	0	0	0	0	0	0	0	0	0	0	0	0	0	0	0	0	0	2.29582	0	0	0	0	0	0	0	0	0.433151	0	0.280548	0	0	0	0	0	0	0
DHRS11	0	0	0	0	0	0	0	0	0	0	0	0	0	0	0	0	0	0	0	0	0	0	0	0	0	0	0	0	0	0	0	0	0	0	0	0	0	0	0	0	0	0	0	0.0186301	0	0	0	0	0
DHRS13	0	0	0	0	0	0	0	0	0	0	0	0	0	0	0	0	0	0	0	0	0	0	0	0	0	0	0	0	0	0	0	0	0	0	0	0	0	0	0	0	0	0	0	0	0	0	0	0	0
DHRS2	0	139.599	24.2623	0	3.06425	216.047	16.9651	87.0041	2.36452	10.8452	0	0	44.6753	70.5274	26.9274	79.7534	22.1767	1460.33	0	6.38336	10.2027	83.9534	14.4007	6.79644	1.92164	0	0	28.8027	27.2815	0	0	0	92.4651	70.0192	0	17.776	52.4438	11.3301	0	104.192	94.6534	1.66301	0.966849	58.2068	2.57466	22.9993	135.575	51.8651	3.94644
DHRS4	0	0	0	0	0	0	0	0	0	0	0	0	0	0	0	0	0	0	0	0	0	0	0	0	0	0	0.728904	3.7611	0	0	0	0	0	0	0	0	0	0.152301	0.728904	0	0	0	0.282466	0	0	0	0	0	0
DHRS7	0	0	0	0	4.45658	0	0	1.86685	0	0	0	0	1.59753	0	2.80205	0.236438	0	43.1315	0	0	5.70397	1.35671	0.916781	0	0	2.15836	5.0911	0	0	0	0	0	0	0	0	0	2.33226	0.918219	5.07932	0	0	0	0	0.182945	0	0	6.52082	0	0.254384
DHRS7B	0	0	0	0	0	0	0	0	0	0	0	0	0	0	0	0	0	0	0	0	0	0	0	0	0	0	0	0	0	0	0	0	0	0	0	0	0	0.0800616	0	0	0	0	0	0	0	0	0	0	0
DHRS9	0	0	0	0	0	0	0	0	0	0	0	0	0	0	0	0.485616	0	3.05856	0	0	2.88829	0	0	0	2.01226	0	0	0	0	0	2.49342	0	0	0	0	0	0	0.262055	0	0	0	0	0	0	0	0	0	0	0
DHX15	0	0	0	0.698082	0.449863	0	0	0	0	0	0	0	0.733836	0	0.211712	0.0193836	0	0	0	0	0.712055	0	0	0.546301	0	0	0	0	0	0	0	0	0	0	0	0	0	0	0	0	0	0	0	0.0689726	0	0	0.518699	1.00801	0
DHX29	0	0	0	0	0	0	0	0	0	0	0	0	0	0	0	0	0	0	0	0	0	0	0	0	0	0	0	0	0	0	0	0	0	0	0	0	0	0	0	0	0	0	0	0	0	0	0	0	0
DHX30	0	0	0	0	0	0	0	0	0	0	0	0	0	0	0	0	0	0	0	0	0	0	0	0	0	0	0	0	0	0	0	0	0	0	0	0	0	0	0	0	0	0	0	0	0	0	0	0	0
DHX9	26.9274	17.0527	14.8507	9.14795	8.53425	4.40185	2.31596	0.156301	0.726644	1.92863	0.758288	0	2.85596	1.39904	0.679452	1.80247	0.933699	4.72027	0	1.36685	4.35041	2.39116	0.167603	43.3767	0.264795	0	1.15274	0	0	0.111918	2.1874	0	3.26575	3.46836	4.58589	0	0	0.805822	1.15274	0.402877	0.37274	0	0.330685	0.0186301	0	0	0.37137	0.882192	1.08658
DIAPH1	0	3.35397	0	0.767808	0.975753	0.395685	1.13568	0.369726	0.249452	0.626644	0	0.772466	0.141507	0	0.321644	0.365616	0.276781	0	0.525479	0	1.06781	0	0	0	0.465479	0	0	0	0	0.189863	0	0	0	0	0	0	0	0.110822	0	0.612192	0.383836	0	0.254384	0.0126712	0.0889041	0	0	0	0.0276712
DIAPH2	0	0	0	0	0	0	0	0	0	0	0	0	0	0	0	0.0165068	0.397945	0	0	0	0	0	0.438425	0	0	0	0	0	0	0	0	0	0	0	0	0	0	0	0	0	0	0	0	0	0	0	0.297808	0	0
DIP2B	0	0	0	0	0	0.318767	0	0.194795	0.262671	0.152712	0	0.563014	0	2.30959	0.247603	0.0193836	0	0	0.612192	0	0	0	0.0171233	0	0	0	0	0	0	0.0515068	0	0.82274	0	0	1.54007	0	0.649726	0	0	0	0	0	0	0	0.0484932	0	0	0	0
DIP2C	0	0	0	0	0	0	1.27644	0.143973	0	0.0995205	0.624384	0	0	0	0	0	0	0	0	0	0	0	0	0	0.239726	0	0	0	0	0	0	0	0	0	0	0	0	0	0	0	0	0.119658	0	0	0	0	0	0	0
DIRC2	0	0	0	0	0	0	0	0	0	0	0	0	0	0	0	0	2.80205	0	5.05842	0	0	0	0.574452	0	0	0	0	0	0	0	0	0	0	0	0	2.20541	5.71425	0	0	0	0	0	0	0	0	0	0	0	0
DKC1	0	0	0	0	0	0	0	0	0	0	0	0	0	0	0	0.0158904	0	0.743562	0	0	0	0	0	0	0	0	0	0	0	0	0	0	0	0	0	0	0	0	0	0	0	0	0	0	0	0	0	0	0
DKK3	0	0	0	0	0	0	0	0	0	0	0	0	0	0	0	0	0	0	0	0	0	0	0	0.668904	0	0	0	0	0	0	0	0	0	0	0	0	0	0	0	0	0	0	0	0	0	0	0	0	0
DLAT	0	9.40753	0	0	4.65822	0	0	1.86685	0.772466	0	0	0	0	0	0	0.165753	1.27644	0	0	2.2524	1.48699	4.09603	0.438425	3.25397	0.283014	3.03808	0	0	0	0	0.681137	4.66719	0	0	0	0	1.48226	0.883973	0	0	0	0	0	5.78178	0.244932	0	0.771507	0.909247	2.21123
DLD	0	0	0	1.43479	2.42767	1.17185	4.92527	0	0	0	0	0	0.907808	0	0.679452	1.61822	59.1555	4.10082	3.48404	3.95945	4.19164	4.79247	0.628082	0	0	1.86233	0	0	1.22384	0	0	3.38	0	0	3.23562	0	0	3.33562	0	0	0.446089	0	0	17.7315	1.40479	0	0	0	2.80877
DLG1	0	0	0	0	0	0	0	0	0	0	0	0	0	0	0	0	0	0	0	0	0	0	0	0	0	0	0	0	0	0	0	0	0	0	0	0	0	0	0	0	0	0	0	0	0	0	0	0	0
DLL1	0	0	0	0	0	0	0	0	0	0	0	0	0	0	0	0	0	0	0	0	0	0	0	0	0	0	0	1.57082	0	0	0	0	0	0	0	0	0	0	0	0	0	0	0	0	0	0	0	0	0
DLST	0	15.5452	0	0	4.45658	0	2.09267	0.423562	9.79452	1.35507	0	0	1.32219	0	0	0	9.09726	0	0	6.01945	9.96986	15.2356	0.690411	19.0384	0	1.06342	2.15986	0	0	0	0.733836	65.1438	0	0	2.48863	0	1.37452	8.78356	2.15986	0	0.278767	0	0	31.8288	0	0	0	0	6.55781
DMBT1	0	0	0	0	0	0	0	0	0	0	0	0	0	0	0	0	0	5.16137	18.3712	0	0	2.5174	0	0	0	0	0	0	0	0	0	0	0	0	0	28.2945	1.37452	0	0	0	0	0	1.3626	0.235342	0.366986	0	1.27082	0	0
DMD	0	0	0	0	0	0	0	0	0	0	0	0	0	0	0.484247	0	0	0	1.57966	0.095	0	0	0.139589	0	2.64185	0	0	0	0	0	0	0	0	0	0	5.6	3.54068	0	0	0	0	0	0	0	0	0	0	0	0.0482877
DMGDH	0	0	0	0	0	0	0	0.0815753	0.208836	0	0	0	0	0	0	0.365616	0.585479	0	0	0.249452	0	0	0.0542466	3.96945	0	0	0	1.57082	0	0	0	0	0	0	0	0	0	0	0	0	0	0	0	0	0	0	0	0	0
DMTN	0	0	0	0	0	0	0	0	0	0	0	0	0	0	0	0	0	0	0	0	0	0	0	0	0	0	0	2.11801	0	0	0	0	0	0	0	0	0	0	0	0	0	0	0	0	0	0	0	0	0
DMXL1	3.69836	0	0	0	0	0	1.95158	0.0713699	0.307671	0.0995205	0	0	0	0	0	0	0	0	0.600479	0	0	0	0.020274	0	0	0	0	0	0	0	0	0	0	0	0	0	0	0	0	0	0	0	0	0.00863014	0	0	0	0	0
DNAH6	0	0	0	0	0	0	0	0.315342	0	0.362877	0	0	0.317534	0	0	0	0	0	0	0	0	0	0	0	0	0	0	0	0	0	0	0	0	0	0	0	0	0	0	0	0	0	0	0	0	0	0	0	0
DNAJA1	0	0	2.82904	1.18418	1.17185	0	0	4.50767	0.638562	1.58663	2.65863	3.63781	1.7774	5.78178	0	1.31829	0	0	5.36904	1.69685	0	0	0.198973	1.68521	1.32219	0.905479	1.00397	1.25075	3.26836	0.0835616	0	0	0	0	1.78521	2.40411	3.2163	0.494041	1.00397	0	0	0	2.07123	1.59753	0	0	0	0	1.8737
DNAJA2	0	0	2.95164	0	4.25007	1.08658	0	0.64411	2.00493	0.913014	0.802534	0	0	0	0	3.48404	0	0	0	0	0	0	0.175753	1.44705	0.539247	0.820342	0.969726	0	0	0.205301	0	0	0	0	0	2.60877	3.29438	0.918219	0.969726	0.276781	0	0.32774	0	0	0	0	0	0	0.23863
DNAJA3	0	0	0	0	0	0	0	0	0	0	0	0	0	0	0	0	0	0	0	0	0	0	0	0	0	0	0	0	0	0	0	0	0	0	0	0	0	0	0	0	0	0	0	0	0	0	0	0	0
DNAJA4	0	0	0	0	0	0	0	0	0	0	0	0	0	0	0	0	0	0	0	0	0	0	0	0	0	0	0	0	0	0	0	0	0	0	0	0	0	0.0946575	0	0	0	0	0	0	0	0	0	0	0
DNAJB1	0	0	0	0	0.456986	3.71849	0	0.463404	0.430685	2.10219	1.21219	0	0	0	0	2.98699	0	0	0	0.382466	0.614521	0	0.27774	0	6.66342	0	0	4.11068	0	1.55712	6.14295	0	0	0	0	0	0	8.53425	0	2.62904	0	7.55274	1.56534	0.340411	0	0	0	0	0
DNAJB11	0	0	0	0	0	0	0	0	0	0	0	0	0	0	0	0	0	0	0	0	0	0	0	0	0	0	0	0	0	0	0	0	0	0	0	0	0	0	0	0	0	0	0	0	0	0	0	0	0
DNAJB2	0	0	0	0	0	0	0	0.380959	0	0	0	0	0	0	0	0	0	0	0	0	0	1.79178	0	0	0	0	0.849315	0	0	0.277534	0	0	0	0	0	0	0	0.137192	0.849315	0	0	0	0	0.0823973	0.174452	0	0	0	0
DNAJB6	0	0	0	0	0	0	0	0	0	0	0	0	0	0	0	0	0	0	0	0.418699	0	0	0	0	0	0	0	0	0	0	0	0	0	0	0	0	0	0	0	0	0	0	0	0	0	0	0	0	0
DNAJC11	0	0	0	0	0	0	0	0.248767	0	0	0	0	0.199795	0	0	0.0372603	0	0	0	1.45959	0	0	0.323425	2.10712	1.58342	0	0	0	19.3822	1.84973	0	0	0	0	0	12.4753	1.37452	0	0	0	0	2.20767	0.387055	0	0.222466	0	1.14151	1.06027	1.16356
DNAJC13	0	0	0	0	0.407603	0	0	0	0	0	0	0	0.396712	0	0.345137	0.0230137	0	1.37897	0	0	0	0	0.00972603	1.0889	0	0	0	0	0	0	0	0	0	0	0	1.18418	0	0	0	0	0	0	0.306685	0	0	0	0.563014	0	0
DNAJC3	0	0	0	4.25007	0	0	0	0	0	0	0	0	0	0	0	0	0	0	0	0	0	0	0	0.956986	0	0	0	0	0	0	0	0	0	0	0	0	0	0	0	0	0	0	0	0	0	0	0	0	0
DNAJC5	6.98288	8.09658	9.09726	15.737	0	3.54438	12.45	9.79452	18.3712	7.55274	2.41507	2.7889	13.6932	3.06795	33.2068	2.33226	4.74808	1.44048	6.26671	4.18267	8.85959	3.65575	1.40479	4.03562	0.577123	57.411	0	0	0	4.49932	2.23589	0	42.0863	0	53.2507	22.0452	7.1126	0.162329	0	0	0.576301	0.771507	1.13568	1.74288	0.926575	0	2.47863	0	3.29438
DNAJC7	0	0	0	0	0	0	0	0	0	0	0	0	0	0	0	0	0	0	0	0	0	0	0	0	0	0	0	0	0	0	0	0	0	0	0	0	0	0	0	0	0	0	0	0	0.0978082	0	0	0	0
DNAJC8	0	0	0	0	0	0	0	0	0	0	0	0	0	0	0	0	0	0	0	0	0	0	0	0	19.0856	0	0	0	0	0	0	0	0	0	0	0	0	0	0	0	0	0	0	0	0	0	0	0	0
DNASE1	440.534	0	0	5.90959	28.5699	193.689	9.66849	0.833836	0	451.63	1015.97	3.63781	24.2014	41.1356	2.90041	58.9425	371.616	5.39459	45.111	9.9911	0	0	244.612	5.31877	27.2178	55.0575	185.285	53.8082	40.6014	12.4753	0	0	0	17.511	13.1877	5.81226	25.8699	3.87781	185.285	1.81274	60.8507	1164.9	5.0161	15.5849	284.011	28.5699	67.5055	51.8651	225.456
DNASE1L1	0	0	0	0	0	0	0	0	0	0	0	0	0	0	0	0	0	0	0	0	0	0	0	0	0	0	0	0	4.02849	0	0	0	0	0	0	0	0	0	0	0	0	0	0.483425	0	0	0	0	0	0
DNASE2	0	0	0	0	0	0	0	0	0	0	0	0	0	0	0	0	1.74027	0	1.94712	0	0	0	0	0	0	0	0	0	0	0	0	0	0	0	0	0	0	0	0	0	0	0	0	0	0	0	0	0	0
DNM1	0	0	0	0	0	0	0	0	0	0	0	0	0	0	0	0	0	0	0	0	0	0	0	0	0	0	0	0	0	0	0	0	0	0	0	0	0	0	0	0	0	0	0	0	0	0	0	0	0
DNM1L	0	0	0	0.692192	0.478493	0.30589	0	0	0	0	0	0	0	0	0	0	0	0	0.612192	0.227534	0	1.03479	0	0	0	0	0	0	0	0	0	0	0	0	1.0889	0	0	0	0	0	0	0	0	0	0	0	0	0	0.041363
DNM2	0	4.61719	3.56644	4.55918	4.45658	7.81096	4.19164	6.08986	3.71849	13.7568	5.65171	7.76849	3.52411	1.49568	3.01466	8.70137	0.724384	8.46849	4.35041	2.3489	1.4174	1.44048	6.86164	3.53055	3.17151	8.45205	2.15986	2.21123	3.66486	2.30959	23.724	3.24479	3.98493	0	2.85	16.8356	7.01438	2.29068	2.15986	1.57589	0.406986	1.83603	8.72466	0.396712	0.820342	4.19164	3.59856	1.3626	0.808219
DNPEP	0	0	0	0	0	0	0	0	0	0	0	0	0	0	0	0	0	0	0	0	0	0	0	0	0	0	1.03932	1.16521	0	0	0	0	0	0	0	0	0	0.0946575	1.03932	0	0	0.402466	3.26315	0.524658	1.03932	0	0	0	0.041363
DNPH1	0	0	0	4.08966	2.5174	0	0	8.90068	7.55274	0	4.5437	0	1.32219	0	1.15712	0.485616	7.82397	0	0	0	0	0	0.438425	2.43	0	0	4.55918	10.5671	14.6589	0	0	1.95603	0	0	6.32911	7.30068	3.95945	0.536986	4.55918	33.0315	23.6466	7.81096	41.1356	10.5219	27.0082	23.4384	5.93438	0	0.505274
DOCK1	0	0	0	0	0	0	0	0	0	0	0	0	0	0	0	0	0	0	0	0	0	0	0	0	0	0	0	0	0	0	0	0	0	0	0	0	0	0	0	0	0	0	0	0	0	0	0	0	0
DOCK2	0	0	0	0	3.65575	0	0	0	0	0	0	0	0	0	0.639726	0	0	2.00973	0	0	0	0	0	0	0	0.550822	0	0	0	0	0	0	0	0	0	0	0	0	0	0	0	0	0	0	0	0	1.59562	0	0
DOCK4	0	3.73548	4.78486	0	0.925068	0.543699	1.88123	0	0	0	1.93178	1.44247	0	0	0	0	0	0	0	0	0	0	0	0	0	0	0	0	0	0	0	0	0	0	0	0	0	0	0	0	0	0	0	0	0	0	0	0	0
DOCK5	0	0	0	0	0	0	0	0	0	0	0	0	0	0	0	0	0	0	0	0	0	0	0	0	0	0	0	0	0	0	0	0	0	0	0	0	0	0	0	0	0	0	0	0	0	0	0	0	0
DOCK6	0	0	0	0	0	0	0	0	0	0	0	0	0	0	0	0	0	0	0	0	0	0	0	0	0	0	0	0	0	0	0	0	0	0	0	0	0	0	0	0	0	0	0	0	0	0	0	0	0
DOCK7	0	0	0	0	0	0	0	0	0	0	0	0	0	0	0	0	0	0	0	0	0	0	0.143562	0	0	0	0	0	0	0	0	0	0	0	0	0	0	0	0	0	0	0	0	0	0	0	0	0	0
DOCK9	0	0	0	0	0	0	0	0	0	0	0	0	0	0	0	0.0127397	0	0	0	0	0.313151	0	0	0	0	0	0	0	0	0	0	0	0	0	0	0	0	0	0	0	0	0	0	0.00684932	0	0	0	0	0
DOPEY2	0	0	0	0	0	0.23863	0	0.390685	1.56534	2.37603	0	0.577123	0.235753	0	0	0.0165068	0	0	5.6937	0.351781	0	0	0.165274	0.509589	0	0	0	0	0	0	0	0	0	0	1.19575	1.08658	0	0	0	0	0	0	0	0.235342	0	0	0	0	0.0981507
DPEP1	465.945	111.651	521.671	140.45	117.084	70.5274	521.671	637.61	427.356	148.888	141.996	465.945	231.441	246.847	25.5863	81.8342	111.651	29.7068	40.2699	1460.33	134.76	185.285	355.863	284.011	1015.97	176.948	759.74	271.512	414.63	620.521	22.2486	326.575	333.301	89.7863	73.7603	480.452	1015.97	113.978	759.74	71.8274	54.3479	505.849	837.452	401.575	326.575	137.86	307.329	137.86	260.718
DPM1	0	0	0	0	0	0	0	0	0	0	0	0	0	0	0	0	0	0	0	0	0	0	0	0	0	0	0	0	0	0	0	0	0	0	0	0	0	0.343219	0	0	0	0	0	0.0478767	0	0	0	0	0
DPP3	3.92575	0	0	0	0	0	0	0	0	0.551781	3.6326	0	0	0	0	0.0774658	0	0	1.57966	0	0	0	1.07521	0	0	0	0	0.990137	1.7224	0.0735616	0	0	0	0	0	0	0	0.148685	0	0.246712	0.751233	1.72479	0.712055	0.126301	0.628082	0	0	0	0.0288356
DPP4	1089.29	1671.26	1164.9	1015.97	596.425	82.4795	2620.01	2620.01	2620.01	414.63	145.01	949.603	493.959	949.603	620.521	355.863	542.685	284.011	2245.29	371.616	691.137	320.352	227.153	793.233	440.534	620.521	1284.45	271.512	24.813	185.285	11.1699	414.63	1922.1	87.4288	1671.26	721.795	886.74	33.0315	1284.45	59.3685	37.2568	19.211	390.699	48.9356	85.9877	145.01	427.356	30.5301	62.3589
DPP6	0	0	0	0	0	0	0	0	0	0	0	0	0	0	0	0	0	0	0	0	0	0	0	0	0	0	0	0	0	0	0	0	0	0	0	0	0	0	0	0	0	0	0	0	0	0	0	0	0
DPP7	83.9534	37.3644	6.02849	8.01096	0	2.21767	3.91671	1.08658	20.9507	34.0699	128.982	27.1534	26.6493	33.2068	13.0356	10.8712	51.0055	9.49178	233.048	44.1856	3.7611	0	73.3801	19.3822	23.1726	51.8651	4.07274	172.795	62.6027	2.40959	0	0	11.3027	5.93438	36.9014	8.50205	12.4753	11.1459	4.07274	98.1329	68.8945	48.6014	7.41945	9.38356	24.8781	120.692	0	4.63452	27.7493
DPT	0	28.8027	0	2.68973	0	0	14.5952	62.8466	14.8849	1.53178	21.3123	9.83699	35.9548	0	47.3192	14.4007	0	0	30.3616	8.79726	0	30.5301	7.68151	66.7863	6.87877	0	4.2874	82.1568	190.559	6.01945	0	0	63.2726	34.1664	0	13.6226	10.6658	4.98027	4.2874	18.2699	9.81575	58.2068	7.41945	25.2699	17.7315	0	40.7253	9.66849	0.247123
DPYS	0	3.57534	0	12.2849	0	0	0	9.36301	5.33384	8.91918	16.6158	3.22	3.96945	2.23589	6.37233	12.2849	8.24247	1.66904	31.3452	3.26836	1.4174	1.97795	33.2068	5.24808	0	3.24479	3.10315	63.0596	12.5671	0	0	0	10.2459	5.54479	2.29068	1.24096	4.81979	0.850205	3.10315	4.45658	1.26795	14.8507	29.9425	2.00973	20.8973	27.2178	7.61644	0.667808	0.808219
DPYSL2	0	0	0	0	0	0.447808	0	0.109863	0	0	1.93178	0	0.465116	0	0	0.0193836	0.928082	0	0	0.35411	0	0	0.207534	1.12863	0	0	0	0	0	0	0	0	0	5.54479	0	0	0	0.0678082	0	0	0	0.98411	0.582397	0	0	0	0	0	0
DRG1	0	0	0	0.997123	0	0	0	0	0.23863	0.194521	0	0	0.189589	0	0	0.153274	0	0	0.853082	0.141986	0	0	0.186096	0.906644	0	0	0	0	0	0	0	0	0	0	1.17815	0	0	0	0	0	0	0	0	0	0	0	0	0	0
DRG2	0	0	0	0	0	0	0	0	0	0	0	0	0	0	0	0	0	0	0	0	0	0	0	0	0	0	0	0	0	0	0	0	0	0	0	0	0	0	0	0.362877	0.304315	0	0	0	0.0812329	0	0	0	0
DSC1	0	0	0	0	0	0	0	0	0	0	0	0	0	0	0	0	0	0	0	0	0	0	0	0	0.395685	0	0	0	0	0	0	0	0	0	0	1.79178	0	0	0	0	0	0	0	0	0	0	0	0	0
DSC2	0	0	2.85596	3.79356	0	5.23363	0	0	0	2.10219	19.3055	3.35397	0	1.27274	2.90041	6.70116	23.239	0	0	0.151473	0	0	26.3233	0	0	0	0	0.897671	34.5753	17.0082	39.0342	0.879247	0	24.6815	0	0	0	3.70411	0	7.71986	47.5986	3.57534	3.97719	0	0.273356	3.01466	0	1.00801	0.265753
DSC3	0	0	0	0	0	0	0	0.232192	0.323425	0	0.758288	0	0.733836	0	0	0	0	0	0	0.999178	0	3.53055	0.27774	0	0	0	0	0	2.1874	0.099863	0	0.863425	0	0	0	0	0	0	0	0	0	1.5039	0	0.479041	0	0	0	0	0
DSCR3	0	0	0	0	0	0	0	0	0	0	0	0	0	0	0	0	0	0	0	0	0	0	0	0	0	0	0	0	0	0	0	0	0	0	0	0	0	0	0	0	0	0	0	0	0	0	0	0	0
DSG1	0	0	2.45986	0.687308	0	0.704384	0	0	0	0.0856164	0	1.82562	0.102329	0	0	1.09918	0	0	0	0	0.420274	3.36753	0.323425	0	4.59568	2.32568	0	0	2.80877	3.35397	29.8712	1.7224	3.69836	0	0	6.73479	0.751233	0	0	0.687308	0	0.771507	3.05288	0	0	0	0	0	0.0276712
DSG2	0	0	0	0	0	0	0	0	0	39.7425	1.07788	0	0	0	0	0.109315	0	0	1.3626	0	0	0	0.104932	0	0	0	0	1.06945	1.30301	0	0	0	0	3.06425	0	0	0	0	0	1.44705	0.936438	0	0	0	0	0	0	0	0.0343836
DSG3	2.90986	0	0	0.631918	0	4.56274	0	0	0.208836	1.53178	1.71178	2.10979	0	0	0	0.999178	0	0	0	0	0.979932	0	0	0	4.33918	0	0	0	0	38.0932	34.9925	3.94644	0	0	0	0	0	9.83699	0	8.74795	5.47171	3.05856	4.81979	0	0.0694521	0.820342	1.59562	2.10219	0
DSP	3.27342	4.2126	52.6185	71.3205	6.50637	220.686	6.30027	1.43479	5.25507	66.7863	2.41507	273.981	11.0329	14.6274	14.563	273.981	0.362192	31.1678	0	0.236438	204.792	193.689	0.14589	2.25767	164.911	53.6233	0.667808	0	0.873288	30.8027	559.219	68.3521	8.61918	4.35041	0	12.4753	12.8644	144.184	0.667808	101.734	52.237	25.3493	30.5301	0.0346575	29.0342	2.42767	2.05329	5.54479	1.65247
DST	0	0	0	0	0	0	0	0	0	0	0	0	0	0	0	0	0	0	0	0	0	0	0	0	0	0	0	0	0	0	0.681137	1.53178	0	0	0	0	0	0	0	0	0	0	0	0	0	0	0	0	0.019726
DSTN	0	7.56712	11.5582	0	34.0699	55.4712	12.0014	10.2247	11.9205	51.0055	22.5795	13.1603	0	0	11.3301	14.5349	5.34623	0	22.8329	11.5342	44.9644	0	19.3822	0	1.02336	6.57425	18.6932	19.637	19.9082	20.474	7.7411	24.9664	9.57329	13.6226	0	21.3534	19.3822	45.563	18.7932	58.2068	49.9507	28.6521	30.9952	17.9493	21.7479	31.4466	23.8014	20.0068	18.0795
DTYMK	0	0	0	0	0	0	0	0	0	0	0	0	0	0	0	0	0	0	0	0	0	0	0	0	0	0	0	0	0	0	0	0	0	0	0	0	0	0	0	0	0	0	0	0.0713699	0.323425	0	0	0	0
DUOX1	0	0	0	0	0	0	0	0	0	0	0	0	0	0	0	0	0	0	0	0	0	0	0	0	0	0	0	0	0	0	0	0	0	0	0	0	0	0	0	0	0	0	0	0	0	0	0	0	0
DUOX2	0	0	0	0	0	1.02589	0	0	0.526301	0	0	0	5.2089	0	0	0.0263014	0	1.71589	0	0	11.9767	0	0	0	0.539247	8.56918	0	0	0	0	0.574452	0	0	0	0	0	0	0	0	1.44705	0	0	0	0	0.109315	0	2.59027	0	0
DUOXA2	0	0	0	0	0	0	0	0	0	0	0	0	5.81226	0	0.59411	0	0	2.1911	0	0	7.78973	0	0	0	0	0	0	0	0	0	0	0	0	0	0	0	0	0	0	0	0	0	0	0	0	0	0	0	0
DUSP14	0	0	0	0	0	0	0	0	0	0	0	0	0	0	0	0	0	0	0	0	0	0	0	0	0	0	0	0	0	0	0	0	0	0	0	0	0	0	0	0	0	0	0	0	0	0	0	0	0
DUSP23	0	7.82397	0	0	0	0	0	0	0	4.47925	0	0	0	0	33.0315	0	0	0	6.81288	0	0	0	0	11.1932	0	0	0	0	0	0	1.79479	0	0	33.7404	0	0	0	12.6493	0	0	4.5437	0	0	0.635616	0	7.25959	0	0	0
DUSP3	0	0	0	0	0	1.37658	0	0	0	1.42411	0	0	0	0	0	1.09918	0	0	0	0	0	1.83603	0	0	1.58342	0	3.20767	11.4699	2.05945	1.74548	0	0	0	0	0	3.11055	0	1.36966	3.20767	3.90767	5.26205	1.66301	5.65171	9.38356	0.926575	8.01096	4.46753	0	1.57589
DUT	0	0	0	0	0	0	0	0	0	0	0	0	0	0	0	0	0	0	0	0	0	0	0	0	0	0	0	0	0	0	0	0	0	0	0	0	0	0	0	0	0	0	0	0	0	0	0	0	0
DYNC1H1	3.07164	9.20822	5.89781	5.16767	4.65822	5.82466	5.11041	3.53055	1.69356	2.10219	2.20315	7.27329	5.64	2.76863	5.23363	9.02945	0.969726	8.88219	4.79945	1.15952	4.09603	1.59177	2.65863	2.94329	2.85596	2.45986	2.90041	1.11952	1.07521	1.22685	9.65205	1.58342	4.41219	7.3913	2.01226	4.75658	1.92863	2.8337	2.88829	0.792055	1.67952	1.12507	1.3626	2.15301	1.58984	0.767808	0.771507	1.34973	0.505274
DYNC1I2	0	0	2.90041	0	0	0	0	0	0	0	0	0	0	0	0	0.365616	0	0	0	0.125616	0	0	0.0791096	0	0	0	0.628082	0	0	0	0	0	0	0	2.78137	0	0.580822	0.273356	0.628082	0	0	0	0.272603	0	0	0.820342	0	0	0.0443836
DYNC1LI1	0	0	0	0	0	0.249452	0	0.286096	0	0.199315	0.777945	0.52363	0.272603	0	0	0	0	0	0	0	0	0	0	0	0	0	0	0	0	0	0	0	0	0	1.93178	0	0	0	0	0	0	0	0	0	0	0	0	0	0
DYNC1LI2	0	0	0	0	0	0	0	0.27411	0	0.294795	0.770548	0	0	0	0	0.543699	0	0	0	0.156301	0	0	0.0981507	0.710548	0	0	0	0	0	0	1.51075	0	0	0	0	0	0	0	0	0	0	0	0	0	0	0	0	0	0
DYNC2H1	0	0	0	0	0	0	0	0	0	0	0	0	0	0	0	0	0	0	0	0	0	0	0	0	0	0	0	0	0	0	0	0	0	0	0	0	0	0	0	0	0	0	0	0	0	0	0	0	0
DYNLT1	0	0	0	0	0	0	0	0	0	0	0	0	0	0	0	0	0	0	0	0	0	0	0	0	0	0	0	0	0	0	0	0	0	0	0	0	0	0	0	0	0	0	0	0	0	0	0	0	0
DYRK2	0	1.8076	0	0	0	0	0	0	0.361712	0	2.30959	0	0	1.20562	0	0	0	0	0	0.195274	0	0	0	0	0	0	0	0	0	0	0	0	0	0	0	0	0	0	0	0	0	0	0	0	0	1.46767	0	0	0
DYSF	0	0	0	0	0.402466	0.241644	0	0	0	0	0	0	3.24479	0	3.14486	0	0	4.78486	0	0.0815753	0.732603	0	0.0126027	0	0	1.61822	0	0	0	0	0	0	0	0	0	0	0	0	0	0	0	0	0	0	0	0	1.39904	0	0
EARS2	0	0	0	0	0	0	0	0	0	0	0	0	0	0	0	0	0	0	0	0	0	0	0	0	0	0	0	0	0	0	0	0	0	0	0	0	0	0	0	0	0	0	0	0	0	0	0	0	0.0338356
EBP	0	0	0	0	0	0	0	0	0	0	0	0	0	0	11.5822	0	0	19.0384	0	0	42.2288	0	0	0	1.82562	31.8288	0	0	0	0.890411	6.47137	0	0	0	0	0	0.685438	0	0	0	0	0	0	0	0	0	0	0	0
ECH1	0	6.1589	0	0	0	1.76062	0	0	0	0	0	0	0	0	0	1.80247	0	0	0	0	1.06781	0	0	0	0	1.9837	1.78699	0	0	0	2.46438	0	0	0	0	0	0	5.48274	1.78699	0.268767	0	0	0	8.50205	0	0	1.04699	2.25767	0.638562
ECHDC1	0	4.34479	7.01438	10.7945	2.77384	2.70381	0	7.50397	0	14.0342	21.8384	2.58726	2.39712	2.09726	4.27219	2.33226	3.19315	0	7.65	1.60192	0	0	15.1288	2.58726	2.21767	0	2.26336	17.6877	3.26836	2.30959	0	0	5.70397	0	5.84274	0	0	11.9486	2.26336	8.90068	0.700479	4.32233	19.5301	0	3.86644	5.67856	0	0	0
ECHDC3	0	5.56411	0	0	0	0.502466	4.06219	0.961781	1.26507	0	0	2.10979	0	0	0	1.90247	3.30575	0	0.979932	5.25507	0	4.43384	0.628082	10.7945	0	0	0	1.60781	0	0	0	0	0	0	0	0	0	0.120274	0	0	0	0	0	5.11041	0.469041	0	1.35164	4.2874	1.02082
ECHS1	0	12.8644	17.0973	1.97219	21.9397	18.4178	14.1616	29.8712	12.05	7.83699	1.37247	2.7889	3.73973	0	2.54884	17.1349	18.0795	47.9479	0	32.2342	13.4322	22.9993	10.5671	23.8014	2.54425	3.24479	4.64918	32.3123	0	0.890411	0	19.2582	16.3856	27.089	11.7747	6.60041	5.17397	25.0548	4.64014	3.14486	16.3856	2.05637	0.531233	27.2178	5.90959	0	42.8466	19.1329	17.0527
ECI1	0	0	0	0	2.77384	1.27082	0	0	0	0.551781	0	0	0	0	0	0	4.23055	0	0	0	1.83603	3.85664	1.34973	0	0	3.57089	0	0	0	0	0	5.17397	0	0	0	0	0	4.84425	0	0	0	0.557055	0	0.588493	0.525479	0	0	0	0
ECI2	0	4.78486	0	0	0	0	0	0.362192	0	0	0	0	0	0	0	0	0	0	0	0.351781	0	0	0	0	0	0	0	0	0	0	0	0	0	0	3.12014	0	0	0	0	0	0	0	0	0.155959	0	0	0	0	0.505274
ECM1	0	0	0	0	0	1.37658	0	0	0	2.01774	0	2.7889	0	0	0	8.51918	0	3.6176	0	0	13.5836	7.93151	0	1.14151	1.20945	0.820342	0	0	0	0.970411	49.6164	6.64425	0	0	0	0	0	6.78205	0	0.833836	2.32233	1.5039	1.56534	0	0.0571233	0.784795	0	0	0.13911
EDIL3	0	0	0	0	0	0.378836	2.72911	0	0	0.390685	5.47171	0	0	5.98247	0	0	1.47096	0	1.57966	0.71274	0	2.14377	0.0864726	3.03349	0	0	0	0	1.48699	0.155616	0	0	0	0	0	2.60877	0	0	0	0	0	0	0	0	0	1.81767	0	0	0.0520548
EEA1	0	0	0	0	0	0	0	0	0	0	0	0	0	0	0.575616	2.80541	0	0	0	0	0	0.849315	0	0	0	0	0	0	0	0	3.12014	0.869795	0	0	0	0	0	0	0	0	0	0	0	0	0	0	0	0	0
EEF1A1	187.771	480.452	255.368	234.655	396.137	451.63	304.312	379.603	251.163	401.575	112.888	269.042	162.891	255.368	480.452	542.685	227.153	289.685	371.616	185.285	326.575	246.847	301.296	172.795	596.425	233.048	326.575	258.043	260.718	379.603	949.603	333.301	204.792	193.689	84.9692	255.368	251.163	721.795	326.575	542.685	371.616	379.603	480.452	493.959	340.534	246.847	371.616	273.981	340.534
EEF1A2	0	0	0	0	0	0	0	0	0	0	0	0	0	0	0	0	0	0	0	0	0	0	0	0	0	0	0	0	0	0	0	0	0	0	0	0	0	0	0	0	0	0	0	0	0	0	0	0	0
EEF1B2	0	0	0	0	0	9.5363	0	0	0	0	0	0	0	0	0	7.4311	0	0	0	0	0	0	0	0	15.5849	0	0	14.7452	0	5.75137	23.3055	0	0	0	0	0	0	5.48274	0	12.7712	0	0	1.3626	0	0	0	1.93685	0	0
EEF1D	0	0	12.1849	7.16822	1.0711	12.7712	0	0	0	0.45589	7.89863	0	0	0	0	13.0034	1.10897	0	0	1.54521	0	0	2.20767	0	4.99267	6.98288	0	8.85959	3.06425	1.13849	58.9425	1.84164	0	0	0	0	0	7.75479	0	9.09726	9.93425	9.5363	4.20212	0.588493	3.11055	2.8337	0.413699	0	2.37603
EEF1E1	0	0	0	0	0	0	0	0	0	0	0	0	0	0	0.614521	0	0	0	0	0	0	0	0	0	0	0	0	0	0	0	0.733836	0	0	0	0	0	2.85596	1.31438	0	0	0.383836	0.771507	0	0.175753	0	0	0	0	0.808219
EEF1G	4.41219	10.1527	13.2151	46.9562	5.35863	37.0253	2.48863	4.5761	3.71849	9.23219	2.41507	97.1767	4.98027	8.53425	39.4795	44.9644	5.42349	30.174	3.12014	2.63301	173.855	13.9479	2.30527	30.0137	12.5671	7.19849	7.85068	7.21562	6.87877	5.66342	77.7945	12.1575	0	61.5726	0	1.79178	2.15836	41.9438	7.83699	29.189	17.6	8.81096	17.0082	2.34315	9.95205	7.41945	16.6493	3.37377	4.01377
EEF2	8.90068	22.8884	32.3123	19.6904	27.089	81.8342	28.8027	22.5795	11.6671	30.0137	8.30342	41.6822	23.8014	15.5849	24.5432	52.6185	12.4247	36.4288	20.474	21.1137	75.0534	28.0336	22.7678	20.3274	27.6877	12.2342	5.24808	14.4007	13.4938	13.2822	195.859	33.0315	11.3027	28.5027	14.563	4.6289	3.54068	25.1904	5.24808	44.3616	21.563	8.24247	22.5233	9.1274	6.92226	11.0055	12.2342	6.14295	8.85959
EFCAB4B	0	0	0	0	0	0	0	0	0	0	0	0	0	0	0	0	0	0	0.758767	0	0	0	0	0	0	0	0	0	0	0	0	0	0	0	0	0	0	0	0	0	0	0	0	0	0	0	0	0	0
EFEMP1	0	27.4685	12.1849	5.52822	3.75253	0	0	14.1616	0	0.174932	37.6027	16.3479	38.0932	0	24.3233	0	3.40336	6.44034	39.4795	7.4311	7.0487	17.2219	34.263	133.07	12.6712	0	6.45616	0	19.6904	1.22685	2.29582	1.84164	126.743	15.6664	37.6027	17.5562	6.73479	2.8337	6.42452	0.45589	21.1726	15.3726	0	1.64849	3.86644	3.71849	0.518699	0	4.5437
EFEMP2	0	0	0	0	0	0	0	0	0	0	12.8904	0	0	0	6.61274	0	2.32904	0	0	0	0	0	0	0	0	0	0	7.53836	21.889	0	0	0	0	0	0	0	2.47116	0.64411	0	1.70418	5.75137	2.93027	0.639726	0.833836	1.29801	4.92527	1.72479	3.58932	0.0981507
EFHD1	0	0	0	0	0	0	0	0	0	0	0	0	0	0	0	0	0	0	0	0	0	0	0	0	0	0	0	0	0	0	0	0	0	0	0	0	0	0	0	0	0	0	0	0	0.164795	1.11952	0	0	0
EFHD2	0	0	0	0	0	2.70381	0	0.535068	0	0.853082	0	0	0.230068	0	0	0	0	0	0	0	0	0	0	0	17.6	5.12281	0	0	0	2.10712	0	5.58753	0	0	0	0	0	2.09267	0	1.13849	1.95158	0.274452	2.48863	0	0.164795	1.11952	7.2376	0	0
EFNA1	0	0	0	0	0	0	0	0	0	0	0	0	0	0	0	0	0	0	0	0	0	0	0	0	0	0	0	0	0	0	0	0	0	0	0	0	0	0	0	0	0	0	0	0	0	0	0	0	0
EFNB1	0	0	0	0	0	0	0	0	0	0	0	0	0	0	0	0	0	0	0	0	0	0	0	0	0	0	0	0	0	0	0	0	0	0	0	0	0	0	0	0	0	0	0	0.144589	0	0	0	0	5.79082
EFR3A	0	0	0	0	0	0.288356	0	0.156301	0	0	0	0	0.15189	0	0	0.0143836	0	0	0	0	0	0	0.0981507	0	0	0	0	0	0	0	0	0	0	0	0	0	0	0	0	0	0	0	0	0.0134247	0	0	0	0	0
EFTUD2	0	0	0	0	0	0	0	0	0	0	0	0	0	0	0	0	0	0	0	0	0	0	0	0	0	0	0	0	0	0	0	0	0	0	0	0	0	0	0	0	0	0	0	0	0	0	0	0	0
EGF	949.603	56.1973	168.108	217.614	307.329	414.63	401.575	20.8438	69.3945	576.438	1671.26	255.368	132.429	420.993	121.368	159.187	596.425	64.6849	27.089	837.452	22.1767	164.911	458.788	44.0096	401.575	133.07	104.737	82.1568	620.521	340.534	24.7479	37.6027	223.759	294.926	68.3521	122.044	21.5068	29.0342	104.737	326.575	223.759	759.74	521.671	69.3945	278.693	217.614	156.307	493.959	310.408
EGFR	0	0	0	0	0	0	0	0	0	0	0	0	0	0	0	0	0	0	0	0	0	0	0	0	0	0	0	0	0	0	0	0	0	0	0	0	0	0	0	0	0	0	0	0	0	0	0	0	0
EHD1	47.1377	50.263	65.1438	42.8466	60.5979	15.737	64.1904	85.2521	102.19	35.4158	67.2301	60.8507	39.2589	50.6205	46.1753	26.25	29.0342	46.5658	48.1301	60.3452	30.8986	13.1322	58.0089	64.6849	38.0932	64.1904	47.9479	27.4685	20.7301	65.5685	6.89322	89.7863	52.7932	12.2596	61.3301	58.0089	111.651	28.1315	47.9479	30.8986	21.9397	49.226	15.5452	41.6822	37.1493	20.7301	48.3123	21.1726	47.3192
EHD3	0	0	0	0	0	0	0	0	0	0	0	0	0	0	0	0	0	0	0	0	0	0	0	0	0	0	0	0	0	0	0	0	0	0	0	0	0	0	0	0	0	0	0	0	0	0	0	0	0
EHD4	13.6616	33.2068	26.6493	11.1459	27.8425	23.239	35.6363	15.0247	55.4712	25.413	17.5562	26.0151	13.9795	54.3479	9.43151	7.4311	10.5671	22.9438	14.5349	17.0527	9.61301	0	13.4938	9.63562	12.1849	18.1281	148.888	3.88473	14.9932	42.4932	1.16932	40.4356	20.5274	8.79726	12.9438	44.0096	47.5986	18.6397	148.888	8.45205	24.5432	36.4288	1.3626	17.413	21.8384	41.2644	28.2945	23.5993	15.5849
EHHADH	0	3.01466	0	0	0	0	0	0.17863	0.610753	0	0	0	0	0	0	0.623562	0	0	0	1.15952	0.630959	0	0.27774	8.21644	0	0	0	3.11055	0	0.242329	0	0	9.14795	0	0	0	1.92863	0	0	0	0	0	0	0.235342	0.336986	0	0	0	0
EIF2B1	0	0	0	0	0	0	0	0	0	0	0	0	0	0	0	0	0	0	0	0	0	0	0	0	0	0	0	0	0	0	0	0	0	0	0	0	0	0	0	0	0	0	0	0	0	0	0	0	0
EIF2B2	0	0	0	0	0	0	0	0	0	0	0	0	0	0	0	0	0	0	0	0	0	0	0	0	0	0	0	0	0	0	0	0	0	0	0	0	0	0	0	0.241644	0	0	0	0	0	0	0	0	0
EIF2B4	0	0	0	0	0	0	0	0	0	0	0	0	0	0	0	0	0	0	0	0	0	0	0	0	0	0	0	0	0	0	0	0	0	0	0	0	0	0	0	0.397329	0	0	0	0	0	0	0	0	0
EIF2B5	0	0	0	0	0	0	0	0	0	0	0	0	0	0	0	0	0	0	0	0	0	0	0	0	0	0	0	0	0	0	0	0	0	0	0	0	0	0	0	0	0	0	0	0	0	0	0	0	0
EIF2S1	0	0	0	0	0	1.17185	0	0	0	1.53178	2.09726	0	0.612877	0	0.326712	0.999178	0.446712	0	1.57966	0	0	0	0.0502055	0	0	0	0	0	0	0	0	0	0	0	0	0	0	0.750411	0	0.961781	0.936438	0	0.425753	0.0432877	0.926575	0	0	0	0
EIF2S2	0	0	0	0.743562	0.61	0.800274	0	0.156301	0	0.750411	0	0	0	0	0	1.90247	0	0	0	0	0	0	0	0	0	0	0	0	0	0	1.6137	0	0	0	0	0	0	0.304932	0	0.704384	0	0	0	0	0	0	0	0	0
EIF2S3	0	0	0	3.09041	0	2.84185	0	0.961781	1.86685	0	1.51986	2.25767	0.220822	0	0.268767	0.206986	0.503233	0	4.25986	0.344795	1.57082	0	0.479041	0	0	0	0	0	0	0.222603	3.52411	1.44247	0	0	2.62014	0	0	0.11726	0	0	0	0	0.65137	0.0619178	0.181644	0	1.15712	0	0.0776712
EIF3A	0	1.8076	0	1.56534	0.682822	3.71849	1.13568	0.237123	0	0	0.635616	1.73849	0.413699	1.11952	0.794589	1.68938	0	1.44048	0.906644	0.147416	7.66438	0	0.365616	0.616164	0.377671	0	1.8874	0	0	0	9.65205	0.869795	0	0	1.30836	0	0	0.695137	1.8874	0.433151	0	0.577945	2.38062	0	0.0447945	0	0.612192	0.797123	0
EIF3B	0	0	0	0.953014	0.541507	0	0	0.121712	0	0.247123	0	0	0.317534	0	0	0.145548	0	0	0.720205	0	0.565342	0	0.0864726	0.73137	0	0	0	0	0	0	3.85664	0.995068	0	0	2.01226	0	0	0.0523288	0	0	0	0	0	0	0	0	0	0	0.030411
EIF3D	0	0	0	0	0	0.488151	1.35336	0.129411	0	0.17863	0	1.82562	0	0	0.439726	5.31877	0	2.00973	0	0	2.05329	0	9.34247	0	0	0	0	1.25075	0	0	1.71	0	0	0	1.8587	0	0	0	0	0	0	0	0.277945	0.235342	0	0	0	0	0.126644
EIF3E	0	0	0	2.54884	0	0.961781	0	0	0	0.853082	0	0.655616	1.51075	0	0	6.10644	33.0315	2.57466	0	0	2.88829	0	0.415342	0	0.423562	3.03808	0	0	0	0.17726	10.5671	0	0	0	0	0	0	0.850205	0	1.13849	0.883082	0	0.883082	0	0	0	0	1.07521	0.0646575
EIF3F	0	0	0	1.11342	0	0	1.33089	0.70589	12.5384	0.750411	1.00801	3.22	0.733836	0	0	4.33075	1.47096	0	1.38137	1.15952	1.65644	2.74116	1.52425	0	3.17151	0	0	0	0	0	6.47137	0	0	0	0	0	1.21733	1.31438	0	0	0	0	0	0	0.737603	0	2.47863	0	0.214795
EIF3G	0	0	0	0	0	0	0	0	0	0	0	0	0	0	0	0	0	0	0	0	0	0	0	0	0	0	0	0	0	0	0	0	0	0	0	0	0	0	0	2.10979	0	0	0	0	0	0	0	0	0
EIF3H	0	0	0	1.05712	0	0.261712	0	0	0	0	0	0	0	0	0	0.0123288	0	0	0	0	0.712055	0.975753	0	0	0.726644	0	0	0	0	0.126986	3.27342	0	2.88829	0	0	0	0	0.459726	0	0.596164	0.248082	0.140685	0.402671	0	0.164795	0	0	0	0
EIF3I	0	0	0	0	0	0.596164	0	0	0	0	0	0	0	0	0	2.40959	0	0	0	0	0	0	0	0	1.20945	0	0	0	0	0	1.00397	0	0	0	0	0	0	1.00397	0	0.281918	0	0	0.737603	0.0206849	0	0	0	0	0.144589
EIF3K	0	0	0	0	0	2.12788	0	0	0	0	0	0	0	0	0	0.866301	0	0	0	0	0	0	0	0	0	0	0	0	0	0	0	0	0	0	0	0	0	0	0	0	0	0	0	0	0	0	0	0	0
EIF3L	0	0	0	0.712055	0.692192	1.48226	0	0	0.532466	1.16726	0.59	0.577123	0.465116	0	0	21.3123	0	1.66904	0	0	0	0	0.0469863	0	2.54425	0.665959	0	0	0.887192	1.55712	6.47137	0	0	0	0	0	0	1.00397	0	1.57589	0.812466	0.472055	0.515753	0.141096	0.794589	0.866301	0	0.925068	0.0369863
EIF3M	0	0	0	0	0	0	0	0	0	0	0	1.07521	0.205301	0	0	0.365616	0	1.22384	0	0	0	0	0.00972603	0	2.01226	0	0	0	0	0	1.10897	0	0	0	0	0	0	0	0	0	0	0	0	0	0.419863	0	0	0	0.0694521
EIF4A1	0	23.0548	11.7247	19.0384	0	61.8151	16.7288	5.03822	8.68493	25.9425	6.61274	44.9644	30.3616	16.4651	40.2699	55.4712	0.887192	192.124	9.75342	4.95918	91.2616	20.2719	12.0014	17.6	49.7836	7.3913	6.81288	27.4685	13.3479	25.7164	112.888	17.9055	14.5952	13.9164	5.75137	13.0356	4.10082	63.7767	6.81288	50.4418	25.7164	22.0452	21.6192	7.37479	17.6	3.19315	22.3205	7.50397	10.7089
EIF4A2	0	0	11.1699	7.56712	0	6.9513	0	8.27808	0	3.96445	4.5437	0	0	0	3.45986	5.53651	1.47096	0	4.35041	4.76692	2.88829	0	1.65247	0	0	0	0	0	3.79849	0	1.94192	0	0	0	0	0	3.95945	2.02068	0	6.23582	0	1.58342	0	0	4.65822	3.01466	0	0	4.12055
EIF4A3	0	0	0	0	0	0.750411	0	0	0	0	0	0	0.789863	0	0	0	0	0	0	0	2.40959	0	0	0	0	0	0	0	0	0	0	0	0	0	0	0	0	0.459726	0	0	0.32774	0	0	2.69677	0	0	0	0	0
EIF4B	0	0	0	0	0	0	0	0	0.172877	0	0	0	0	0	0	0	0	0	0	0	0	0	0	0	0	0	0	0	0	0	0	0	0	0	0	0	0	0	0	0	0	0	0	0	0	0	0	0	0
EIF4E	0	0	0	0	0	0	0	0	0	0	0	0	0	0	0	0.925068	0	0	0	0	0	0	0	0	0	0	0	0	0.767808	0	7.7411	0	0	0	0	0	0	0.0835616	0	0	0	0	0	0	0	0	0	0	0.152301
EIF4G1	0	0	0	0.619863	0	3.01466	0	0.390685	0.204247	0.319863	0	0.70589	0.266918	0	0.501849	0.31411	0.486986	0.933699	0.853082	0	1.13075	0	0.149384	0.665205	0.388219	0	0	0	0	0	2.41507	0.807534	0	0	0	0	0	0.0903425	0	0.210548	0	0	0	0	0	0	0	0	0
EIF4G2	0	0	0	0	0	0	0	0	0	0	0	0	0	0	0	0	0	0	0	0	0	0	0	0	0	0	0	0	0	0	1.40479	2.50781	0	0	0	0	0	0	0	0	0	0	0	0	0	0	0	0	0
EIF4G3	0	0	0	0	0	0.408219	0	0	0	0	0	1.17815	0.251918	0	0	0	0	0	0	0	0	0	0.27774	0	0	0	0	0	0	0	0	0	0	0	0	0	0	0	0	0	0	0	0	0	0	0	0	0	0
EIF4H	0	0	0	0	0	1.57336	0	0	0	4.14719	0	0	0	0	0	5.27384	0	8.78356	0	0	0	0	0.415342	0	2.33548	0	0	0	0	0.807534	31.8288	0	0	0	0	0	0	0.0486301	0	0	0	1.9837	0.772466	0.479041	0	0	0	0	0
EIF5	0	0	0	0	0.626644	0.809863	0	0	0	0	0	0	0	0	0	0.679452	0	0	0	0	0	0	0.0636301	0	0.411164	0	0	0	0	0	3.85664	0	0	0	0	0	0	0	0	0.402877	0	0	0	0	0.347808	0	0	0	0.0671233
EIF5A	0	0	2.82904	15.4993	16.3137	3.12014	27.4068	12.05	24.8781	1.92863	28.3651	16.8356	0.334384	20.5274	0.639726	0	11.0603	0	3.59856	30.3616	0	4.79247	1.71589	0	0	0	0	21.889	5.26205	34.0699	104.737	14.1616	0	0	0	0	7.76849	54.3479	0	38.7849	44.3616	15.3041	34.1664	39.0342	9.25616	23.6466	5.3263	2.66288	1.34322
EIF5B	0	0	0	0	0	0	0	0	0	0	0	0	0	0	0	0	0	0	0	0	0	0	0	0	0	0	0	0	0	0	0	0	0	0	0	0	0	0	0	0	0	0	0	0	0	0	0	0	0
EIF6	39.0342	0	0	3.19315	0	6.62507	0	2.43233	2.91774	31.7384	92.0137	14.3322	5.14829	4.25986	5.06753	4.08329	108.632	0	25.4767	32.0479	0	5.49247	4.90438	0	5.95836	4.21671	5.54479	21.1137	72.5342	6.64425	4.59568	1.15712	13.9164	499.904	7.15507	14.6904	1.48226	8.88219	5.54479	97.1767	837.452	87.4288	51.161	0.199315	77.4671	22.3205	0	97.1767	34.263
ELANE	65.5685	0	0	3.01466	8.42055	0	0	0	0	0	0	2.58726	42.0863	0	204.792	0	0	149.768	0	0	20.7301	7.93151	0	0	9.93425	542.685	316.919	0	0	0	0	8.39247	0	25.5315	0	6.12699	4.81979	0	316.919	0	0	0.503233	0	0	1.71589	0	401.575	5.62623	0
ELAVL1	0	0	0	0	0	0	0	0	0	0	0	0	0	0	0	0	0	0	0	0	0	0	0	0	0	0	0	0	0	0	0	0	0	0	0	0	0	0	0	0	0	0	0	0	0	0	0	0	0
ELMO1	0	0	0	0	0	0	0	0	0	0	0	0	0	0	0.545	0	0	2.40959	0	0	0	0	0	0	0	1.18192	0	0	0	0	0	0	0	0	0	0	0	0	0	0	0	0	0	0	0	0	0	0	0
ELMO3	0	0	0	0	0	0	0	0	0	0	0	0	0	0	0	0	0	0	0	0	0	0	0.0487671	0	0	0	0	0	0	0	0	0	0	0	0	0	0	0	0	0	0	0	0	0	0	0	0	0	0
ELMOD2	0	0	0	0	0	0	0	0	0	0	0	0	0	0	0	0	0	0	0	0	0	0	0	0	0	0	0	0	0	0	0.849315	0	0	0	0	0	0	0.0946575	0	0	0	0	0	0	0	0	0	0	0
ELP2	0	0	0	0	0	0	0	0	0	0	0	0	0	0	0	0.0278082	0	0	0	0	0	0	0	0	0	0	0	0	0	0	0	0	0	0	0	0	0	0	0	0	0	0	0	0	0	0	0	0	0
ELP3	0	0	0	0	0	0	0	0	0	0	0	0	0	0	0	0.0995205	0	0	0	0	0	0	0.0735616	0	0	0	0	0	0	0	0	0	0	0	0	0	0	0	0	0	0	0	0	0	0	0	0	0	0
EMC1	0	0	0	0	0	0.346096	0	0.0965753	0.341644	0	0	0	0.155616	0	0	0.0326027	0	1.71589	0	0	3.03808	0.936438	0	0	0	0	0	0	0	0	0	0	0	0	0	0	0	0	0	0	0	0	0	0	0	0	0	0	0
EMC2	0	0	0	0	0	0	0	0	0	0	0	0	0	0	0	0	0	0	0	0	0	0	0	0	0.446712	0	0	0	0	0	0	0	0	0	0	0	0	0	0	0.268767	0	0	0	0.0278082	0	0	0	0	0
EMC3	0	0	0	0	0	0	0	0	0	0	0	0	0	0	0	0	0	0	0	0	0	0	0	0	0	0	0	0	0	0	0	0	0	0	0	0	0	0	0	0	0	0	0	0	0	0	0	0	0
EMC4	0	0	0	0	0	0	0	0	0	0	0	0	0	0	0	0	0	0	0	0	0	0	0	0	0	0	0	0	0	0	0	0	0	0	0	0	0	0	0	0	0	0	0	0.0764384	0	0	0	0	0
EMC7	0	0	0	0	0	0	0	0	0	0	0	0	0	0	0	0	0	0	0	0	0	0	0	0	0	0	0	0	0	0	0	0	0	0	0	0	0	0	0	0	0	0	0	0	0	0	0	0	0
EMD	0	0	0	0	0.737603	0.604795	0	0	0.331849	0.143562	0	0	0	0	0	0.543699	0	3.50712	0	0	1.31829	0	0	0.710548	1.32219	0	0	0.990137	0	0.137534	1.44247	0	0	0	0	0	0	2.45178	0	1.06027	0.383836	0	0.700479	0.340411	0.0978082	0	0	0	0
EMILIN1	0	0	0	0	0	0	0	0	0	0	0	0	0	0	0	0	0	0	0	0	0	0	0	0	0	0	0	0	0	0	0	0	0	0	0	0	0	0	0	0	0	0	0	0	0	0	0	0	0
EML2	0	0	3.6926	0	1.81767	0	0	0.0736986	0	0.987123	1.71178	0	0.612877	0	2.15836	0.543699	0.750411	0	1.94712	0	0.368356	0.961781	0.365616	0	2.94329	0	1.78699	0	1.6137	0.222603	1.20753	1.15712	0	3.73973	0	0	0	0.586986	1.78699	0.732603	1.81767	0.771507	0.372055	0	0.212877	1.46767	1.35836	0	1.51075
EML4	0	0	0	0	0	0	0	0	0	0	0	0	3.6926	0	0	0	0	0	0	0	0	0	0	0	0	0	0	0	0	0	0	0	0	0	0	0	0	0	0	0	0	0	0	0	0	0	0	0	0
ENDOD1	0	0	0	0	0	1.76062	0	0	0	0	0	0	0	0	0	0.925068	4.64918	0	7.7411	0	0	0	0.27774	0	0	0	0	0	1.24808	0	0	0	0	59.8849	0	0	0	0	0	0	0	0.851096	0	0	1.58984	0	0	0.892945	0
ENDOU	0	0	0	0	0	2.21767	0	0	0	0	0	5.6937	0	0	0	0	0	0	0	0	0	0	0	0	0	0	0	0	0	0	13.3151	2.05637	0	0	0	0	0	0.318151	0	0	0	0	0.539247	0	0	0	0	0	0
ENO1	289.685	145.837	185.285	521.671	1015.97	440.534	216.047	220.686	313.486	326.575	193.689	242.378	179.273	135.575	414.63	465.945	206.22	130.44	158.244	255.368	84.6863	229.297	542.685	162.891	371.616	355.863	949.603	217.614	390.699	238.689	326.575	465.945	65.8979	427.356	173.855	204.792	348.315	371.616	949.603	414.63	307.329	586.432	493.959	721.795	379.603	242.378	320.352	307.329	886.74
ENO3	0	0	0	0	0	0	0	0	0	0	0	0	0	145.01	0	0	0	0	0	0	0	0	0	0	0	0	0	0	0	0	0	0	0	0	0	0	0	0	0	0	0	0	0	0	0	0	0	0	0
ENOPH1	0	0	0	0	0	0	0	0	0	0	0	0	0	0	0	0	0	0	6.26671	0	0	0	3.85664	0	0	0	0	2.63301	7.66438	0	0	0	0	126.021	0	0	0	0	0	9.40753	57.2048	0.918219	0	0.235342	0	6.37233	0	1.8737	0
ENOSF1	0	0	0	0	1.0711	0	0	1.36966	0	1.92863	8.36438	0	0	0	0	0	1.27644	0	4.85733	1.25658	0	0	1.01801	0	0	0	1.3289	1.31137	1.01521	0	0	0	0	0	0	0	0	0	1.34781	0.397329	0	2.13986	0.857603	0	0	0	0	0	0.14826
ENPEP	156.307	71.3205	70.0192	32.6014	41.9438	3.54438	106.774	109.23	126.743	54.8774	121.368	82.4795	211.368	85.9877	64.4377	37.3644	211.368	25.9425	90.861	56.5932	31.2438	9.55616	164.911	73.7603	38.7849	58.774	68.8945	36.9014	25.6514	77.7945	5.49247	20.4205	122.044	28.0336	47.1377	144.184	185.285	56.1973	68.8945	85.9877	103.647	23.5993	79.0014	21.3123	44.1856	122.044	85.9877	29.189	86.2836
ENPP2	0	0	0	0	0	92.9164	0	0	0	19.7932	4.90438	71.3205	0.155616	0	0	0	3.19315	0	0	0	0	0	0.734932	0	0	0	0	0	0	0	0	0	0	0	0	0	0	0	0	0	0	0	0	0	0	0	0	0	0
ENPP3	0	6.00753	3.2237	0	0	0	0	1.73671	0.51726	0.750411	0	0	0.612877	2.63301	0	0	0.486986	0	0	0	0	0	0.0542466	0	9.79452	0	2.04603	0	0	2.19479	0	2.05637	9.57329	0	3.23562	5.26205	1.8076	1.4289	2.04603	0	0.278767	0.149945	0.596164	0.114863	0.259863	1.39644	0	0	0
ENPP4	0	0	0	0	0	0	0	0	0	0	0	0	0	0	0	0	0	0	0	0	0	0	0	0	0	0	0	0	0	0	0	0	0	0	0	0	0	0	0	0	0	0	0	0	0	0	0	0	0
ENPP6	11.4418	4.2126	21.5068	4.00616	5.04932	0	2.85596	17.6877	6.1887	0	4.76692	4.99267	11.8295	12.7959	0	2.20541	0.60274	0	15.0918	12.6712	0.938904	0	8.34658	17.6	17.776	2.61445	5.72521	21.889	8.16918	14.7178	0	6.48164	18.5479	0	12.9438	15.0582	6.92226	0.850205	5.72521	1.44705	0.740274	6.21164	6.72384	0.479041	3.25397	5.30356	0.348904	3.75253	10.7089
ENPP7	0	0	0	0	0	0.30589	0	0	0	0.353493	0	0	0	0	0	0	0.294247	0.789863	0	0	0	0	0.394658	0	0	0	0	0	0	0	0	0	0	0	0	0	0	0	0	0	0	0	0	0	0	0	0	0	0
ENTPD2	0	0	0	0	0	0	0	0	0	0	0	0	0	0	0	0	0	0	0	0	0	0	0	0	0	0	0	0	0	0	0	0	0	0	0	0	0	0	0	0	0	0	0	0	0	0	0	0	0
ENTPD3	0	0	0	0	0	0	0	0.134521	0	1.42411	0	0	0	0	0	0	0	0	0	0	0	0	0	0	0	0	0	0	0	0	0	0	0	0	0	0	0	0	0	0	0	0	0	0	0	0	0	0	0
ENTPD5	0	0	0	0	0	0	0	0	0	0	0	0	0	0	0	0	0	0	0	0	0	0	0	0.685438	0	0	0	1.64849	0	0.438425	0.767808	0	0	0	0	0	0	0	0	0.751233	0.828288	0	0	0	0	0	0	0	0
ENTPD6	0	0	0	0	0	0	0	0	0	0	0	0	0	0	0	0	0	0	0	0	0	0	0	0	0	0	0	0	0	0	0	0	0	0	0	0	0	0	0	0	0	0	0	0	0	0	0	0	0
ENTPD8	0	0	0	0	0	0	0	0	0	0	0	0	0	0	0	0	0	0	0	0	0	0	0	0	0	0	0	0	0	0	0	0	0	0	0	0	0	0	0	0	0	0	0	0	0	0	0	0	0
EPB41	16.6493	0	2.98336	0	0	4.49096	0	0	0	0.626644	0	0.925068	0.551781	0	5.06753	0	0.557945	1.37897	0	0	0	0	0	0	0	0.905479	0	12.9164	0	0	0	0	0	3.06425	0	0	0	0	0	0	0	0.641918	0	0	1.8524	0	4.72027	0	0
EPB41L1	0	0	0	0.863425	0.73137	2.12788	0	0.174452	0.220822	0.402466	0	0	0	0	0	0.272603	0	0	0	0.095	0	1.08658	0.0144521	0	0	0	0	0	0	0	0.797123	0	0	0	0	0	0	0	0	0.377671	0.32774	0	0	0	0.314726	0	0	0	0.459726
EPB41L3	0	0	0	0.612877	0	0	0	0.319863	0	0	0	0	0	0	0	0	0	0	0	0	0	0	0.015411	4.6289	0	0	0	0	0	0	0	0	0	0	0	0	0	0	0	0	0	0	0	0	0	0	0	0	0
EPB41L5	0	0	0	0	0.439726	0.346096	1.0889	0.586986	0	0	0	0	0	0	0	0	0	0	0	0	0	0	0	0	0	0	0	0	0	0	0	0	0	0	0	0	0	0	0	0	0	0	0	0	0	0	0	0	0
EPB42	0	0	0	0	0	8.51918	0	0.0815753	0	0.121712	0	0	0	0	0	0	0	0	0	0	0	0	0	0	0	0	0	25.2699	0	0.055274	0	0	3.81596	5.21918	0	0	0	0.0425342	0	0	0.240959	0	1.13568	0	5.1863	0	0	0	0
EPCAM	0	0	4.78486	14.4007	6.10644	0	0	2.15836	3.3426	0	2.54884	0	0	3.95295	0	0	2.05637	0	0	0.64411	0	0	0.804795	5.04932	0	0	3.77089	0	0	0	0	0	0	0	4.93849	0	0	0	3.77089	0	0	0	0	0.199315	0	0	0	0	0.929521
EPDR1	0	0	0	0	0	0	0	0	0	0	0	0	0	0	0	0	0	0	0	0	0	0	0	0	0	0	0	0	0	0	0	0	0	0	0	0	0	0	0	0	0	0	0	0	0	0	0	0	0
EPHA10	0	0	0	0	0	0	0	0	0	0	6.81288	0	0.100822	0	0	0	0	0	0	0	0	0	0	0	0	0	0	0	0	0	0	0	0	0	0	0	0	0	0	0	0	0	0	0	0	0	0	0	0
EPHA2	0	0	0	0	0	0	0	0	0	0	0	0	0	0	0	0.145548	0	0	0	0	0.482603	0	0	0	0.289589	0	0	0	0	0.0391781	0	0	0	0	0	0	0	0	0	0	0	0	0	0	0	0	0	0	0
EPHB3	0	0	0	0	0	0	0	0	0	0	2.09726	0	0	0	0	0	0	0	0	0	0	0	0	0	0	0	0	0	0	0	0	0	0	0	0	0	0	0	0	0	0	0	0	0	0	0	0	0	0
EPHB4	3.4337	0	0	0	0	0	0	0	0	0.236438	0	0	165.86	0	0	0.272603	2.80205	0	1.94712	0	0	0	0.210548	0	0	0	0	0	1.13288	0.0391781	0	0	0	0	0	0	0	0	0	2.38521	0	0.690411	1.56534	0	0.116986	0.751233	0	0	0.178151
EPHB6	0	0	0	0	0	0	0	0	0	0	7	0	0.733836	0	0	0	1.18418	0	0	0	0	0	0	0	0	0	1.36966	0	0	0	0	0	0	0	0	0	0	0	1.36685	0	0	0.239178	0	0	0	0	0	0	0
EPHX1	0	5.14829	21.5068	5.90959	0	5.23363	0	0.482603	2.00493	1.66904	0	5.19863	19.6904	3.69836	16.0644	12.6493	0	31.4466	0	2.16137	65.1438	12.45	0.628082	47.9479	0	27.626	2.40959	1.84164	0	2.03356	3.27342	4.39151	0	0	6.87877	2.27548	4.93849	21.6192	2.40959	4.91205	0	0.526301	0	1.22685	1.29801	0	4.38075	3.37377	2.21123
EPHX2	14.5068	5.87151	15.3041	3.70411	6.44034	14.3671	13.1877	27.9356	2.13603	6.73479	8.42055	3.50712	3.73973	6.17548	0	0.925068	2.80205	0	31.7384	6.38336	0.614521	0	13.0699	2.94329	1.70014	0	5.72521	8.15342	8.04658	0.550822	0	0	13.5527	3.43959	2.7211	9.38356	2.47116	1.36966	5.72521	1.13849	4.05253	7.09616	7.50397	3.37377	12.5068	4.40185	1.93685	0	13.0356
EPHX3	0	0	0	0	0	0	0	0	0	0	0	0	0	0	0	0	0	0	0	0	0	0	0	0	0	0	0	0	0	0	0	0	0	0	0	0	0	0	0	0	0	0	0	0	0	0	0	0	0
EPM2AIP1	0	0	0	0	0	0	0	0	0	0	0	0	0	0	0	0	0	0	0	0	0	0	0	0	0	0	0	0	0	0	0	0	0	0	0	0	0	0	0	0	0	0	0	0	0	0	0	0	0
EPN1	0	0	0	0	0	0	0	0.70589	0	0	0	0	0	0	0	0.0542466	0	0	1.34973	0.315822	0	0	0.574452	0	0	0	0	0	0	0	0	0	0	0	0	0	0	0	0	0	0	0	0	0	0	0	0	0	0
EPPK1	0	1.8076	2.24712	0.577945	0	0.750411	0	0.0917808	0	0.095	0	0	0.551781	0	0	0.126644	0	0	0	0.0858562	0.792055	0	0.0735616	0	1.40164	0.449863	0.787671	1.11952	0	0.339315	1.10897	0	0	0	0	4.1737	2.74116	0.231507	0.787671	0.751233	0.214795	0.116986	0.344178	0	0.737603	0.913014	0.243425	0	0
EPRS	0	1.76507	0	0.687308	0	0.395685	8.58904	0.0965753	0.352329	0.390685	0	0.674521	0.415342	0	0.231507	0.232192	0.486986	0.777945	0	0.0978082	0.361712	1.51075	0.172466	0	0.264795	0	0.634247	0	0	0.144589	1.24808	0	3.12233	0	1.78521	0	0	0.185342	0.634247	0	0.214795	0	0	0.0217808	0.144589	0	0.311233	0	0.210548
EPS8	14.2973	38.9096	14.8507	6.75123	62.8466	0	45.4103	36.7918	108.033	10.35	10.6226	38.7849	3.05288	65.1438	33.4329	0.797123	3.19315	2.49342	6.39438	2.52103	2.76342	4.79247	1.40479	4.41712	1.82562	9.36301	47.5986	0	5.44897	3.53699	0	61.3301	39.0342	3.38856	12.6712	9.38356	2.74116	3.49918	47.5986	0.311233	2.05637	2.13986	0	8.07808	1.58984	10.8452	6.37233	8.94384	10.8452
EPS8L1	3.69836	13.0699	12.1849	6.75123	3.75253	12.45	1.96781	0.892945	21.3534	2.81658	1.93178	15.8062	5.3263	33.6438	0.94137	4.02137	0.689178	0	0.771507	1.60192	16.7822	6.47137	0.207534	0.695137	22.3938	4.21671	13.0699	0	4.55918	7.25959	31.3452	18.889	6.57425	0	5.14829	2.60877	0.807534	9.40753	13.0699	4.91205	1.81767	3.80342	1.13568	2.15301	5.31116	0	6.9513	4.2874	1.08658
EPS8L2	31.6479	33.2068	49.4212	46.711	98.1329	29.8712	32.0479	22.7027	71.8274	37.4836	38.5342	30.8986	12.7712	49.4212	27.3452	30.0137	16.7288	9.30685	35.7562	44.1856	20.0068	17.2219	20.4205	11.5822	30.5301	26.3233	53.437	4.67616	14.6589	37.3644	30.5301	52.4438	25.413	15.6664	19.3822	12.7466	15.737	21.889	53.437	13.0699	8.21644	39.0342	12.1849	18.3205	23.9479	25.5863	13.789	8.94384	14.0342
EPX	0	0	0	0	0	0	0	0	0	0	0	0	0	0	0	0	0	0.806849	0	0	0	0	0	0	0	0	0	0	0	40.6014	0	0	0	0	0	0	0	0	0	0	0	0	0	0	0	0	0	0	0
ERAP1	0	0	0	0	0.481096	0	1.20562	0	0	0.141507	7	0	0.137534	0	0.623562	0.218349	1.98945	1.49568	1.02589	1.79178	0	1.00397	0.964315	0	0	0.726644	1.49151	0	0	0	0	0	2.99575	0	0	0	0	0	1.49151	0.596164	0	0	0	0	0	1.60192	0	0	0
ERBB2	0	0	0	0	0	0	0	0	0	0	0	0	0	0	0	0	0	0	0	0	0	0	0	0	0	0	0	0	0	0	0	0	0	0	0	0	0	0	0	0	0	0	0	0	0	0	0	0	0
ERC1	0	0	0	0	0	0	0	0	0	0	0	0	0	0	0	0	0	0	0	0	0	0	0	0	0	0	0	0	0	0	0	0	0	0	9.36301	0	0	0	0	0	0	0	0	0	0	0	0	0	0
ERGIC1	0	0	0	0	0	0	0	1.02589	5.0161	0	0	0	0	0	0	0	0	0	0	0	0	0	0	0	0	0	0	0	0	0	0	0	0	0	0	0	1.07521	1.87747	0	0	0.576301	0	0	1.56863	0	0	0	0	1.46767
ERGIC2	0	0	0	0	0	0	0	0	0	0	0	0	0	0	0	0	0	0	0	0	0	0	0	0	0	0	0	0	0	0	0	0	0	0	0	0	0	0	0	0	0	0	0	0	0	0	0	0	0
ERGIC3	0	0	0	0	0	0	0	0	0	0	0	0	0	0	0	0	0	0	0	0	0	0	0	0	0	0	0	0	0	0	0	0	0	0	0	0	0	0	0	0	0	0	0	0	0	0	0	0	0
ERLIN1	0	0	0	0	0	0	0	0	0	0	0	0	0	0	5.98247	0.866301	0	23.8747	0	0.64411	13.1603	7.58219	0	0	0.666712	3.83767	0	0	0	0	14.5349	4.19164	0	0	0	0	0.953014	1.87747	0	2.19479	0	0	0	0	0	0	0	0	0.041363
ERLIN2	0	0	0	0	6.22137	17.0082	0	0	0	0	0	1.30836	3.86644	10.039	0	6.1887	0	56.1973	0	0.999178	17.2219	9.93425	0.415342	0	13.4322	21.1726	4.78486	2.21123	2.65863	0	0	5.72521	0	0	5.44897	0	5.07932	6.01945	4.77726	5.78178	0	0	1.45959	7.46411	3.86644	0	11.0911	19.3055	5.0161
ERMP1	0	2.01226	2.64671	1.97219	1.53178	2.43233	0	1.33288	4.03925	0.199315	0	0.70589	4.39151	0	3.85664	3.34829	0.412329	10.7089	0	0.296575	25.5863	2.74116	0.27774	1.55178	0.698082	6.72384	1.67144	0	0	0	4.90438	4.44562	3.73548	0	10.3233	0	1.13075	0.586986	1.67144	1.70418	0.453356	0	0	0.588493	1.03932	0	0.37137	5.06753	1.16356
ERO1L	0	0	0	14.9616	0	74.0705	0	0	0	2.37603	0	37.8534	2.32233	0	1.15712	26.4808	0	92.9164	0	0	41.1356	2.47116	0	0	109.23	35.6363	0	0	0	12.074	171.736	28.2945	0	4.02137	0	0	0	44.0096	0	61.8151	60.3452	22.5795	27.626	0	2.72911	0	3.33911	0	1.16356
ERP29	0	0	0	0	0	5.23363	0	0	0	0	0	0	0	0	0	0	0	0	0	0	0	0	0	0	1.92164	0	0	2.4689	0	0	0	0	0	0	0	0	0	2.39712	0	0	0	0	0	0.766301	0	0	1.47096	0	0.750411
ERP44	0	4.61719	3.9361	2.07719	1.3626	10.1247	0	0.439726	0.624384	2.64671	10.8973	0	1.7774	0	0.873288	3.34829	4.11068	2.82438	7.30068	6.78205	1.94712	6.11671	4.49932	1.60781	3.51562	0	0.997123	4.2874	0	0.970411	8.53425	2.98336	0	97.1767	10.8199	0	0	4.21671	0.997123	3.52411	3.87212	0	1.9837	0.340411	2.99575	0	0	0	0.574452
ESAM	0	0	0	0	0	0	0	0	0	0	0	0	0	0	0	0	0	0	0	0	0	0	0	0	0	0	0	0	0	0.233904	0	0	0	0	0	0	0	0	0	0	0	0	0	0	0	0	0	0	0
ESD	0	0	13.0356	0	6.44034	0	0	0	4.38075	1.28781	0	1.64596	0	0	0	2.40959	5.07932	5.16137	6.49192	0	0	2.65863	22.7678	2.73712	8.24247	0	11.5822	7.83699	12.8301	3.74397	0	0	0	6.17548	2.11801	8.58904	3.42164	5.78178	11.5822	2.62904	7.89863	17.9932	30.2678	0.679452	6.23582	11.0055	2.20315	6.84452	24.7479
ESPN	0	0	0	0	0	0	0	0	0	0	0	0	0	0	0	0	0	0	0	0	0	0	0	0	0	0	0	0	0	0	0	0	0	0	0	0	0	0	0	0	0	0	0	0	0	0	0	0	0
ESRP1	0	0	0	0	0	0	0	0	0	0	0	0	0	0	0	0	0	0	0	0	0	0	0	0	0.961781	0	0	0	0	0	2.41507	0	0	0	0	0	0	0	0	0	0	0	0	0	0	0	0	0	0
ESYT1	0	0	0	0.662808	0.769178	0	0	0.114384	0.298699	0	0	0	0.309726	0	0.59411	0.0517671	0.280068	2.73712	0	0	0.532466	1.26507	0	0	0	0.520137	0	0	0	0	0	0.909247	2.66712	0	0	1.01363	0.549863	0.0376712	0	0	0	0	0	0.0369863	0	0	0.235342	0.704384	0
ESYT2	0	0	0	0	0.808219	0.671712	2.3489	0	0.249452	0	0	0	0.194795	0	0	0.145548	0	1.60781	0	0	2.54425	0	0.0134247	0.679452	0	1.03842	0	0	0	0	0	0	2.79548	0	0	0	0	1.48699	0	0	0	0	0	0.307671	0	0	1.93685	0.687308	0
ETF1	0	0	0	0	0	0.771507	0	0	0	0.574932	0	0	0	0	0	0	0	0	1.23932	0	0	0	0	0	1.48699	0	0	0	0	0.144589	0	0	0	0	0	0	0	2.39712	0	0	0	0	1.13568	0.0291781	0.273356	0	0	0	0.0830822
ETFA	0	28.5699	11.7247	4.35041	15.5849	13.5527	12.9164	13.3479	14.2973	3.05856	0	33.2068	7.14205	12.0014	4.02849	10.3233	12.1575	44.3616	0	16.8356	17.4658	32.3904	6.96575	27.0082	11.4137	20.0068	15.737	15.2007	1.65247	3.01466	5.78178	16.5068	10.2459	14.0623	0	8.30342	10.2247	11.7479	15.8062	2.5174	3.26315	0.619863	0.387055	25.2699	3.86644	1.64342	7.41945	36.9014	12.45
ETFB	0	23.9479	7.89863	3.09041	33.837	20.5801	12.6493	5.99562	11.5582	0.913014	0	0	8.70137	0	1.86233	3.04548	0	45.4103	0	11.2808	11.6671	27.4068	1.01801	34.5753	4.46753	0	6.93685	18.5062	1.58342	4.41712	12.3897	25.5315	0	15.1658	0	8.16918	3.63781	23.9479	6.93685	0	3.03808	0	0.553973	32.7959	10.5822	1.60192	13.8801	29.8712	17.3158
ETFDH	0	7.56712	0	0	0	0	2.31596	1.08658	4.5761	0	0	0	0.14826	0	1.96342	1.21493	0.840822	4.88356	0	0	1.65644	3.85664	0.0269863	3.25397	0	4.84425	1.27466	1.87253	0	0	0	1.06945	0	0	0	0	0	0.0730822	1.27274	0	0	0	0	2.37603	0.407603	0	0.720205	3.58932	1.42075
ETHE1	0	0	0	0	0	0	0	0	0	0	0	0	0	0	1.56205	0	0	7.30068	0	0	7.41945	0	2.47863	0	3.77089	3.83767	0	0	0	0	9.23219	20.4205	0	0	0	0	0	0.0506849	0	0.995068	2.05637	0	0	0.235342	0	0	2.05329	0	0.418699
EVI2B	0	0	0	0	0	0	0	0	0	0	0	0	0.975753	0	3.75253	0	0	3.2237	0	0	4.35041	0	0	0	0	0	0	0	0	0	0	0	0	0	0	0	0	0	0	0	0	0	0	0	0	0	0	0	0
EVPL	3.07164	1.84164	49.9507	9.65205	4.96973	74.0705	1.8524	1.94712	5.2089	23.4384	2.20315	44.0096	4.89671	7.75479	2.74521	65.1438	1.10897	5.29459	0.536027	0.469041	59.8849	21.1726	3.94644	1.55178	59.8849	10.2671	7.16822	0	0	3.74397	214.479	31.3452	5.1863	3.57089	2.20767	1.91781	12.1301	73.7603	7.16822	25.3493	23.8014	15.7082	5.65171	0.0346575	20.5801	10.4233	2.20315	1.08658	0.0288356
EXOC2	0	0	0	0	0	0	0	0	0	0.105205	0	0	0	0	0.431301	0	0	0.809041	0	0	0	0	0.0282192	0	0	0	0	0	0	0	0	1.17185	0	0	0	0	0	0	0	0	0	0	0	0	0	0	0	0	0
EXOC3	0	0	0	0	0	0	0	0	0	0	0	0	0	0	0	0	0	0	0	0	0	0	0	0	0.377671	0	0	0	0	0	0	0	0	0	0	0	0	0	0	0	0.248082	0	0	0	0	0	0	0	0
EXOC4	0	0	0	0	0.462055	0	1.30301	0.222329	0.25637	0.152712	0.855068	0.689795	0.165274	1.27274	0.288356	0.174452	0	1.49568	0.979932	0.147416	0.524658	0	0.040411	0	0	0	0	0	0	0	0.895479	0	0	0	0	0	0	0	0	0	0	0	0.236438	0	0	0	0.311233	0	0
EXOC5	0	0	0	0	0	0	0	0	0	0	0	0	0	0	0	0	0	0	0	0	0	0	0	0	0	0	0	0	0	0.120274	0	0	0	0	0	0	0	0	0	0	0	0.165274	0.315822	0.0115068	0	0	0	0	0
EXOC6B	0	0	0	0	0	0	0	0	0	0	0	0	0	0	0	0	0	0	0	0	0	0	0	0	0	0	0	0	0	0	0	0	0	0	0	0	0	0	0	0	0	0	0	0	0	0	0	0	0
EXOC7	0	0	0	0	0	0	0	0.116986	0.178151	0	0	0	0.129096	1.81521	0.709726	0.0926027	0	0	0	0.100822	0.469041	0	0.015411	0	0	0	0	0	0	0	1.00397	0	0	0	0	0	0	0	0	0	0	0	0	0	0	0	0	0	0
EXOC8	0	0	0	0	0	0	0	0	0	0	0	0	0	0	0	0	0	0	0.704384	0	0	0	0	0	0	0	0	0	0	0	0	0	0	0	0	0	0	0	0	0	0	0	0	0	0	0	0	0	0
EXOSC4	0	0	0	0	0	0	0	0	0	0	0	0	0	0	0	0	0	0	0	0	0	0	0	0	0	0	0	0	0	0	0	0	0	0	0	0	0	0	0	0	0	0	0	0	0	0	0	0	0
EXTL2	0	0	0	0	0	0	0	0	0	1.10452	6.54137	0	0	0	0	0	0	0	0	0	0	0	0	0	0	0	0	0	1.26507	0	0	0	0	0	0	0	0	0	0	0	0	2.20767	0	0	0	0	0	0	2.37603
EZR	348.315	278.693	177.942	348.315	465.945	152.356	348.315	160.13	793.233	269.042	84.3199	144.184	401.575	348.315	234.655	89.174	79.0014	133.07	414.63	348.315	214.479	214.479	278.693	225.456	182.916	125.318	576.438	97.1767	113.433	207.648	113.978	576.438	269.042	136.39	152.356	193.689	390.699	112.269	576.438	148.888	84.6863	117.671	79.7534	240.534	93.7603	211.368	229.297	83.1438	301.296
F10	0	0	0	0	0	0	0	0	0	0	0	0	0	0	0.268767	0	1.27644	0	1.32555	0.394658	0	0	0	1.37897	0	0	0	0	0	0	0	0	0	4.53397	10.0658	0	0	0	0	0	0	0	0	0	0	0	0	0	0
F11	0	0	0	0.915342	1.81767	0	0	0	0	3.05856	7.7411	1.95158	0	8.06233	0	0	6.46377	0	0	2.63301	0	0	1.87253	0	0	0	0	0	8.16918	0.658014	0	0	0	0	0	0	0	0	0	0	0	2.47863	0	0	0	0	0.485616	0	0.574452
F11R	0	6.1589	0	10.4233	7.58219	6.35658	0	17.4658	1.47425	0.209178	0	1.64596	8.56918	2.20541	0.449863	0	5.62623	1.30301	5.81226	0.863425	1.4174	4.43384	4.45658	3.17151	0.855068	3.42164	3.34829	0	0	0.504	0	0	8.02877	0	0	1.35164	2.74116	0.380479	3.34829	1.33575	0	0	0.839932	0.434384	0.19863	0	0	0	0.702877
F12	0	0	0	0	0	0	0	0	0	0	0	0	0	0	0	0	0	0	0	0	0	0	0.180411	0	0	0	0	0	1.7224	0	0	0	0	0	0	0	0	0	0	0.687308	1.11342	0	0	0	0	0	0	0	5.0161
F2	4.56274	8.82397	0	15.3726	5.35863	9.38356	7.12904	35.3151	0.887192	7.83699	29.8712	3.50712	0	2.3489	5.54479	18.0795	29.189	2.00973	40.6014	5.37945	0	0	31.2438	89.4801	0.833836	0	1.0711	84.6863	58.4062	3.53699	0	0	0	85.2521	3.99555	7.58219	2.33226	4.03562	1.0711	51.161	63.2726	14.7178	19.8507	3.96945	1.16932	2.8337	2.7211	25.7164	52.7932
F3	0	0	0	0	0	0	0	0	0	0	0	0	0	0	0	0	0	0	0	0	0	0	0	0	0	0	0	0	0	0	0	0	0	0	0	0	0	0	0	0	0	0	0	0	0	0	0	0	0.0734247
F7	0	0	0	0	0	0	0	0	0	0	0	0	0	0	0	0	0	0	0	0	0	0	0	0	0	0	0	0	0	0	0	0	0	0	0	0	0	0	0	0	0	0	0	0	0	0	0	0	0
F9	0	0	0	0	0	0	0	0	0	0	0	0	0	0	0	0	0	0	0	0	0	0	0	0	0	0	7.53836	6.8287	3.47685	3.01466	0	0	0	0	0	0	3.29438	0	7.53836	2.62904	11.3856	0.133288	3.73973	0	0	4.5761	2.59027	0	2.03356
FAAH2	0	0	0	0	0	0	0	0	0	0	0	0	0	0	0	0	0	0	0	0	0	0	0	0	0	0	0	0	0	0	0	0	0	0	0	0	0	0	0	0	0	0	0	0	0	0	0	0	0
FABP1	0	53.437	39.8664	30.7068	13.9164	0	17.511	185.285	91.6377	0	9.66849	19.9082	25.7164	39.4795	22.5795	0	0	0	26.25	0	12.1021	22.9993	9.5363	25.0548	0	0	14.2973	35.1082	5.64	3.24479	0	0	0	0	51.161	0	37.8534	20.6329	14.2973	19.1329	3.26315	3.05856	5.0161	13.1877	51.0055	12.1575	0	0	0
FABP3	30.3616	39.9904	32.9137	81.8342	234.655	0	17.8205	46.4205	15.6664	10.5219	4.05253	2.58726	1.51075	15.5849	24.8781	1.55959	0.655616	0	15.9411	2.93493	3.7611	21.1726	1.07521	18.889	0	0	16.5445	5.74377	5.64	2.30959	0	44.0096	0	5.73616	14.9233	0	16.6158	0.304932	16.6158	2.02068	0	3.80342	0	8.58904	0	21.0027	7.41945	1.98945	0
FABP4	0	0	0	0	0	0	0	0	0	0	0	0	0	0	0.360548	0	0	0	0	0	0	0	0	0	0	0	0	6.8287	0	0	0	0	0	0	0	0	0	0	0	0	0	0	0	0	0	0	0	0	0
FABP5	0	0	0	152.356	0	251.163	0	6.78205	0	6.49192	0	170.247	0	0	5.98247	69.7068	0	6.81288	0	0	99.0836	326.575	0	0	61.8151	0.869795	0	0	0	8.58904	294.926	160.13	0	0	0	0	7.48404	29.8712	0	89.7863	89.174	4.22082	10.9856	0	0	4.19164	1.21219	0	0.638562
FAF1	0	0	0	0	0	0	0	0	0	0	0	0	0	0	0	0	0	0	0	0	0	0	0	0	0	0	0	0	0	0	0	0	0	0	0	0	0	0	0	0	0	0	0	0	0	0	0	0	0
FAF2	0	0	0	0	0	0	0	0	0	0	0	0	0	0	0	0	0	0	0	0	0	0	0	0	0	0	0	0	0	0	0	0	0	0	0	0	0	0	0	0	0	0	0	0	0	0	0	0	0
FAH	0	0	0	0	0.658014	0	0	3.06425	1.65247	1.16726	0	0	0	0	1.00801	0.999178	0	0	2.20315	0	0	1.14452	1.16521	1.55178	0	0	1.8874	0	0	0	0	0	0	0	1.84164	2.05945	9.05205	1.48699	1.8874	0	0	3.27342	0	0.0410959	3.3426	2.8337	0.907808	0	0.638562
FAHD1	0	0	0	0	0	0	0	0	0	0	0	0	0	0	0	0	0	0	0	0	0	0	0	0	0	0	0	0	0	0	0	0	0	0	0	0	0	0	0	0	0	0	0	0.0523288	0	0	0	0	0
FAHD2A	0	0	0	0	0	0	0	0	0	0	0	0	0	0	0	0	0	0	0	0	0	0	0	0	0	0	0	0	0	0	0	0	0	0	0	0	0	0	0	0	0	0	0	0	0	0	0	0	0
FAM105A	0	0	0	0	0	0	0	0	0	0	0	0	0	0	1.51356	0	0	3.69836	0	0	0	0	0	0	0	0	0	0	0	0	0	0	0	0	0	0	0	0	0	0	0	0	0	0	0	0	0	0	0
FAM115C	0	0	0	0	0	0	0	0	0	0	0	0	0	0	0	0	0	0	0	0	0	0	0	0	0	0	0	0	0	0	0	0	0	0	0	0	0	0	0	0	0	0	0	0	0	0	0	0	0
FAM120A	0	0	0	0	0	0	0	0	0	0	0	0	0	0	0	0.0288356	0.375753	0	0	0	0	0	0.0144521	0	0	0	0	0	0	0	0	0	0	0	0	0	0	0	0	0	0	0	0	0	0	0	0	0	0.0394521
FAM129A	0	0	0	0	0	0	0	0.19863	0.399521	1.53178	0	0	2.07719	0	1.51356	0.13863	0	3.05856	10.2459	0	0.639726	0	2.26336	0	0	0	0	0	0	0	0	0	0	0	0	2.40411	0	0	0	0	0	0	0	0.365616	0	0	0.235342	0	1.42075
FAM129B	4.41219	2.38521	18.6932	4.76692	3.23562	26.0151	1.81767	0.892945	6.1887	11.8575	1.42411	30.8986	2.15986	4.09842	4.6289	20.7301	1.18418	19.9082	3.03808	1.0824	33.7404	13.9479	1.40479	3.72699	34.8767	8.56918	2.75753	0	1.37452	3.01466	67.7808	14.4342	5.25507	0	0	8.02877	8.15342	12.8644	2.75753	23.4952	23.4384	1.44247	5.84274	1.27466	2.20945	2.52466	4.96973	1.81274	1.65247
FAM134C	0	0	0	0	0	0	0	0	0	0	0	0	0	0	0	0	0	0	0	0	0	0	0	0	0	0	0	0	0	0	0	0	0	0	0	0	0	0	0	0	0	0	0	0	0	0	0	0	0
FAM151A	19.3438	15.0247	2.39712	2.68973	2.71245	2.43233	24.4712	24.3233	11.1219	15.6247	10.8973	14.7178	20.6329	26.4808	4.34479	5.36904	39.611	1.84164	0	5.9474	0	0	29.2603	6.45616	18.7932	21.8384	33.4329	25.2699	20.5801	39.4795	0	30.5301	78.6705	3.88473	15.7658	35.9548	87.0041	0.420274	33.6438	6.23582	6.8287	12.8644	52.7932	4.27979	51.3164	16.3856	7.75479	14.8507	29.0342
FAM162A	0	13.9795	5.16137	0	9.77397	13.1877	3.45986	5.71425	1.79178	3.05856	0	0	4.68719	4.83315	0	22.3938	6.16719	0	0	1.25658	32.2342	27.4068	2.00493	18.3712	0	0	0	0	0	0	22.5795	1.31137	15.1288	0	15.3041	0	0	19.5836	0	0	0	0	0	24.1336	1.29801	0	0	0	0
FAM168A	0	0	0	0	0	0	0	0	0	0	0	0	0	0	0	0	0	0	0	0	0	0	0	0	0	0	0	0	0	1.22685	0	0	0	0	0	3.24479	0	0	0	0	0	0	0	0.716027	0	2.52466	0	2.25767	0
FAM171A1	0	0	0	0	0	0	0	0	0	0	0	0	0	0	0	0	0	0	0	0	0	0	0	0	0	0	0	0	0	0	0	0	0	0	0	0	0	0	0	0	0	0	0	0	0	0	0	0	0
FAM175B	0	0	0	0	0	0	0	0	0	0	0	0	0	0	0	0	0	0	0	0	0	0	0	0	0	0	0	0	0	0	0	0	0	0	0	0	0	0	0	0	0	0	0	0	0	0	0	0	0
FAM177A1	0	0	0	0	0	0	0	0	0	0	0	0	0	0	0	0	0	0	0	0	0	0	0	0	0	0	0	0	0	0	0	0	0	0	0	0	0	0	0	0	0	0	0	0	0	0	0	0	0
FAM179B	0	0	0	0	0	0	0	0	0	0	0	0	0	0	0	0	0	0	0	0	0	0	0.27774	0	0	0	0	0	0	0	0	0	0	0	0	0	0	0	0	0	0	0	0	0	0	0	0	0	0
FAM186B	0	2.90986	0	0	0	0	0	0	0.947192	0	0	0	0	0	0	0	0	0	0	0	0	0	0	0	0	0	0	0	0	0	0	0	0	0	0	0	0	0	0	0	0	0	0	0	0	0	0	0	0
FAM20C	0	0	0	0	0	0	0	0	0	0	0	0	0	0	0	0	0	0	0	0	0	0	0	0	0	0	0	0	0	0	0	0	0	0	0	0	0	0	0	0	0	0	0	0	0	0	0	0	0
FAM213A	0	0	0	1.18418	1.74288	2.21767	0	0.535068	0.82274	0	0	2.58726	0.975753	0	0	5.81226	0	1.13075	0	0	58.9425	4.79247	0.365616	1.00397	3.58233	7.95068	0	0	0	0.658014	11.889	2.40411	5.62623	0	0	0	0	6.1589	0	0	0	0	0	0	0	0	0	0	0.222603
FAM213B	0	0	0	0	0	0	0	0	0	0	0	0	0	0	0	0	0	0	0	0	0	0	0	0	0	0	4.64918	0	0	0.364589	0	0	0	0	0	0	0	1.12507	4.64014	0	0	1.83603	0	0	0.864863	0	0	1.7813	0
FAM3B	0	0	0	0	0	0	0	0	0	0	0	0	0	0	0	0	0	0	0	0	0	0	0	0	0	0	0	0	0	0	0	0	0	0	0	0	0	0	0	0	0	0	0	0	0	0	0	0	0
FAM3C	0	0	0	0	0	0	0	0.265753	0	0	0	0	0	0	0	0.365616	0	0	0	0	11.0055	0	0.149384	0.541507	0	0	0	0	1.09479	1.44705	0	0	0	0	0	0	0	0.494041	0	0	0	0	0	2.65863	0	0	0	1.98945	0.346712
FAM3D	0	0	0	0	0	0	0	0	0	0	0	0	0	0	0	0	0	0	0	0	4.49932	0	0	0	0	2.32568	0	0	0	0	2.12788	0	0	0	0	0	0	0.207534	0	0	0	0	0	0	0	0	0	0	0
FAM45A	0	0	0	0	0	0	0	0	0	0	0	0	0	0	0	0	0	0	0	0	0	0	0	0	0	0	0	0	0	0	0	0	0	0	0	0	0	0	0	0	0	0	0	0	0	0	0	0	0
FAM49B	4.1737	2.90986	2.62904	4.25007	1.81767	0	2.20767	1.02589	0.887192	0.750411	3.86644	2.25767	2.32233	2.42137	13.8801	0.126644	1.79863	4.34479	1.57966	0.425753	3.03808	0	0.690411	1.20945	3.87781	13.5527	8.20068	2.11801	0	1.65644	0	1.61822	0	5.00507	0	3.96945	0	0.318151	8.18493	0.397329	0	3.4337	0	0.551781	0.610753	0.953014	10.4979	0	1.42075
FAM63A	0	0	0	0	0	0	0	0.449863	2.54884	0	0	0.629521	0	0	0.352329	0.145548	0	0	0	0	1.57082	0	0	0	3.06425	0	0.576301	0	0	0	0	2.1874	0	0	0	0	0	0.0365753	0.576301	0	0.231507	0	0	0.0165753	0	0	0	0	1.16356
FAM65A	0	0	0	0	0	0	0	0	0	0	0	0	0	0	0	0	0	0	0	0	0	0	0	0	0	0	0	0	0	0.104384	0	0	0	0	0	0	0	0	0	0	0	0	0	0	0	0	0	0	0
FAM83A	0	0	0	0	0	0	0	0	0	0	0	0	0	0	0	0	0	0	0	0	0	0	0	0	0	0	0	0	0	0	0	0	0	0	0	0	0	0	0	0	0	0	0	0	0	0	0	0	0
FAM83D	0	0	0	0	0	0	0	0	0	0	0	0	0	0	0	0	0	0	0	0	0	0	0	0	0	0	0	0	0	0	0	0	0	0	0	0	0	0	0	0	0	0	0	0	0	0	0	0	0
FAM83H	0	0	0	0	0	1.67144	0	0	0	0	0	1.00158	0	0	0.288356	0.0372603	0	5.39459	0	0	1.57082	0	0	0	0.779932	0	0	0	0	0	4.11068	0.955	0	0	0	0	0	0	0	0.338219	0	0	0	0	0	0	0	0	0
FAM84A	0	0	0	0	0	0	0	0	0	0	0	0	0	0	0	0	0	0	0	0	0	0	0	0	0	0	0	0	0	0	0	0	0	0	0	0	0	0	0	0	0	0	0	0	0	0	0	0	0
FAM84B	0	0	0	1.97219	0	0	0	0	0	0	0	0	0	0	0	0	0	0	0	0	0	0	0.155959	0	0	0	0	0	0	0	0	0	0	0	0	0	0	0	0	0	0	0	0	0	0.542603	0	0	0	0.316918
FAM98A	0	0	0	0	0	0	0	0	0	0	0	0	0	0	0	0	0	0	0	0	0	0	0	0	0	0	0	0	0	0	0	0	0	0	0	0	0	0	0	0	0	0	0	0	0	0	0	0	0
FAM98B	0	0	0	0	0	0	0	0	0	0	0	0	0	0	0	0	0	0	0	0	0	0	0	0	0	0	0	0	0	0	0	0	0	0	0	0	0	0	0	0	0	0	0	0	0	0	0	0	0
FARP1	0	3.35397	0	4.00616	1.65247	0	0	3.6176	0	0	0	0	0	0	0	0.0434247	0	0	0	0.163699	0	0	0.13637	1.44705	0	0	0	0	0	0	0	0	7.59726	0	0	0	0	0	0	0	0	0	0	0.0346575	0	0	0	0	0.808219
FARSA	0	0	0	0	0	1.27082	0	0	0	0	0	0.833836	0	0	0.321644	0.216027	0.418699	0	0	0	0	0	0.0917808	0	0	0	0	0	0	0	1.79479	0	0	0	0	0	0	0.127945	0	0.241644	0	0	0	0	0	0	0	0	0
FARSB	0	0	0	0	0	0	0	0	0	0	0	0	0	0	0	0	0	0	0	0	0	0	0	0	0	0	0	0	0	0	1.30301	0	0	0	0	0	0	0.0753425	0	0.465479	0	0	0	0	0	0	0	0	0.205301
FAS	0	0	0	0	0	0	0	0	0	0	0	0	0	0	0	0	0	0	0	0	0	0	0	0	0	0	0	0	0	0	0	0	0	0	0	0	0	0	0	0	0	0	0	0	0	0	0	0	0
FASN	3.40336	2.42137	4.78486	5.28562	0.692192	18.0795	1.56973	3.6176	2.47116	8.45205	2.20315	8.07808	8.30342	4.09842	1.06781	10.5671	0.614521	9.71096	16.6493	2.63301	8.76575	2.74116	4.64918	1.76507	11.1699	0.741918	0.828288	0.754521	1.58342	2.30959	32.2342	3.03349	4.11068	14.6589	2.7211	14.9233	3.04548	5.52822	0.828288	5.27384	7.89863	1.18644	4.08329	3.72699	5.02712	0.992603	2.05329	0.573973	0.929521
FAT1	0	0	0	0	0	0	0	0	0	0	0	0	0	0	0	0	0	0	0	0	0	0	0	0	0	0	0	0	0	0	0	0	0	0	0	0	0	0	0	0	0	0	0	0	0	0	0	0	0
FAT2	0	0	0	0	0	0	0	0	0	0	0.611507	0	0	0	0	0	0	0	0	0	0	0	0	0	0	0	0	0	0	0	0	0	0	0	0	0	0	0	0	0	0	0.116986	0	0	0	0	0	0	0
FAT4	2.90041	0	2.4437	0.606849	0.61	0	1.22685	0	0	0.157055	12.4753	0.466164	0.111233	0	0	0	2.45986	0.674521	0	2.3489	0	0	0.0134247	0	0.926575	0.625205	0	0	3.47685	1.55712	0	0	2.66712	0	0	0	0	0	0	0	0	3.05856	0	0.151055	0.728904	0	0	0.560479	0.152301
FBL	0	0	0	0	0	1.57336	0	0	0	0	0	0	0	0	0	0	0	0	0	0	0	0	0	0	0	0	0	0	0	0	0	0	0	0	0	0	0	0	0	0	0	0	0	0.185342	0	0	0	1.31438	0
FBLN1	0	2.7889	2.20767	0	0	9.65205	0	0	1.73075	0	2.54884	0	0.674521	0	0.794589	0.0345205	0	0	5.36904	0.372055	0	0	0.690411	13.5219	0	0	0.576301	0.855068	0	0	0.636507	1.0289	3.58233	13.6226	3.02479	0	0	0	0.576301	0	0.348904	0.137534	0	0	0.294795	1.43425	0	0	0.0276712
FBLN2	0	0	0	0	0	0	0	0	0	0	0	0	0	0	0	0	0	0	1.30568	0	0	0	0.0245205	0	0	0	0	0	0	0	0	0	0	0	0	0	0	0	0	0	0	0	0	0	0	0	0	0	0
FBLN5	0	7.37479	0	0	0	0	2.85596	0	0	0	14.563	0	0.975753	0	4.45658	0	0	0	8.09658	0	0	0	1.56973	22.7027	0	0	0	0	13.0356	0	0.767808	0	15.5452	0	0	0	1.68938	0	0	0	0	0.690411	0	0	0	0	2.20315	0	0
FBLN7	0	0	0	0	0	0	0	0	0	0	0	0	0	0	1.15712	0	0	0	3.59856	0.525479	0	0	1.11952	0	0	0	0	12.1301	45.563	0	0	0	0	28.2945	0	0	0	1.4289	0	0	1.56205	0.364589	0	0.524658	0.926575	0	0	1.39301	0.0646575
FBP1	30.174	24.2623	41.6822	43.1315	12.5959	6.9513	13.1877	50.6205	37.6027	13.0356	21.6192	39.7425	18.0795	21.6192	23.5993	21.7479	31.2438	7.93151	73.7603	6.38336	3.87781	7.93151	12.4247	20.6329	20.9507	7.81096	25.3493	38.4226	3.06425	2.30959	0	23.9479	48.1301	25.1226	41.3932	14.6904	34.9925	16.5068	25.413	13.9164	3.57089	18.0795	18.9384	12.8301	58.6055	29.4301	4.84425	2.81658	3.87781
FBP2	0	13.0699	17.863	10.5973	13.1877	0	14.4007	21.9925	14.6274	12.45	0	0	0	0	0	0	0	0	0	0	0	0	0	0	0	0	0	0	0	0	0	0	0	0	0	0	0	0	0	0	0	0	0	0	0	0	0	0	0
FBXO17	0	0	0	0	0	0	0	0	0	0	0	0	0	0	0	0	0	0	0	0	0	0	0	0	0	0	0	0	0	0	0	0	0	0	0	0	0	0	0	0	0	0	0	0	0	0	0	0	0
FBXO2	0	0	0	0	0	0	0	0	0	0	0	0	0	0	0	0	0	0	0	0	0	0	1.11952	0	0	0	0	0	0	0	0	0	0	0	0	0	0	0	0	0	0	0.402466	0	0	0	0	0	0	0.418699
FCAR	0	0	0	0	0	0	0	0	0	0	0	0	0	0	0	0	0	0	0	0	0	0	0	0	0	0	0	0	0	0	0	0	0	0	0	0	0	0	0	0	0	0	0	0	0	0	2.84185	0	0
FCER1G	0	0	0	0	0	0	0	0	0	0	0	0	0	0	67.2301	0	0	42.361	0	0	0	0	0	0	0	0	0	0	0	0	0	0	0	0	0	0	0	0	0	0	0	0	0	0	0	0	81.0945	0	0
FCGBP	6.00753	1.71	0	0	0	0	1.06781	0	0.23863	2.4689	0	0	3.24479	1.18192	0.169863	0	0.628082	0.820342	10.8712	11.9767	0	4.79247	0.574452	0.501849	0	0.498562	0	0.817945	2.33548	0.807534	0	0.816507	0	0	0	3.24479	0.542603	0	0	0.220822	0	0	0	0.396712	0.347808	0	0.907808	0	5.90959
FCGR1A	0	0	0	0	0	0	0	0	0	0	0	0	0	0	0	0	0	0	0	0	0	0	0	0	0	0	0	0	0	0	0	0	0	0	0	0	0	0	0	0	0	0	0	0	0	0	0	0	0
FCGRT	0	0	0	0	0	0	0	0	0	0	0	0	0	0	0	0	0	0	0	0	0	0	0	0	0	0	0	0	0	0	0	0	0	0	0	0	0	0	0	0	0	0	0	0	0	0	0	0	0.0946575
FCN1	0	0	0	0	0	0	0	0	0	0	0	0	0	0	2.54884	0	0	0	0	0	0	0	0	0	0	3.24479	3.34829	12.5384	0	0	0	0	0	0	0	0	0	0	3.34829	0	0	0	0	0	0	0	1.33288	0	0
FCN2	34.8767	10.5973	4.1737	27.3452	19.0384	32.3904	95.3685	1.94712	19.211	1.92863	165.86	0	1.98945	13.7568	133.915	144.184	182.916	0	45.563	13.3479	0	2.5663	14.0068	25.1904	0.883973	66.7863	21.9397	576.438	465.945	13.4938	0	0	0	260.718	25.0548	0	51.3164	177.942	22.0452	0	390.699	158.244	71.3205	97.1767	110.477	93.7603	2.05329	4.18267	39.0342
FCN3	0	0	0	0	0	0	0	0	0	0	0	0	0	0	0	0	0	0	0	0	0	0	0	0	0	0	0	1.37452	0	0	0	0	0	0	0	0	0	0	0	0	0	0	0	0	0	0	0	0	0
FDFT1	0	0	0	0	0	0	0	0	0	0	0	0	0	0	0	0.0593151	0	2.64671	0	0	0	0	0	0	0	0	0	0	0	0	0	0	0	0	0	0	0	0	0	0	0	0	0	0	0	0	0	0	0
FDPS	0	0	0	0	0	0	0	1.16192	0	1.10452	4.10082	0	0	0	2.74521	0	0	0	4.11068	0	0	0	0	0	0.681137	0	0	1.60781	0	4.25007	0	0	0	0	0	1.57589	0	0.0542466	0	1.44705	0	1.5039	0.582397	0	2.72911	0	0	0	0.0542466
FDXR	0	0	0	0	0	0	0	0	0	0	0	0	0	0	0	0	0	0	0	0	0	0	0	0	0	0	0	0	0	0	0.501849	0	0	0	0	0	0	0	0	0	0	0	0	0	0	0	0	0	0
FECH	0	5.31116	0	0	1.87137	0	3.45986	1.94712	0.469041	0	0	0	0	2.2863	0	0.174452	1.27644	1.44048	0	0	0.909247	2.39116	0	9.96986	0	0	0	0.990137	0	0	0	0	0	0	1.01801	0	0	1.12507	0	0	0	0	0	2.93027	0	0	0	0	2.03356
FERMT1	0	0	0	0	0	0	0	0	0	0	0	0	0	0	0	0	0	0	0	0	0	0	0	0	0	0	0	0	0	0.328767	0	0	0	0	0	0	0	0	0	0	0	0	0	0	0	0.895479	0	0	0
FERMT2	0	0	0	0	2.05945	0	0	0.189315	0	0	0	0	0	0	0	0	0.397945	0	0.577945	0.787671	0	0	0.0369863	0.645479	0	0.915342	0	0	0	0.0835616	0	0	0	0	0	0	0	0	0	0	0	0	0	0.0591781	0.116986	0	0	0.573973	1.34322
FERMT3	0	0	0	0.953014	0	0.352329	0	0	0	0	0	0	5.55445	0	21.4507	0	0	52.0301	0	0	10.8712	1.00397	0	0.779932	0.474384	16.3137	0.809863	0	0	0	0	0	0	0	0	1.42411	0	0	0.809863	0	0	0	0	0	0.0536986	0	22.7027	0	0
FGA	115.942	83.9534	3.6926	137.86	127.466	77.7945	14.1616	9.51644	18.9884	118.338	276.337	3.35397	45.7322	37.9733	140.45	145.837	654.699	8.18493	390.699	294.926	6.78205	26.6493	559.219	134.76	1.32219	17.2712	34.8767	949.603	721.795	19.9575	7.7411	4.02849	34.3685	91.2616	7.96986	2.20541	76.4438	227.153	35.1082	79.0014	227.153	278.693	180.604	16.0219	25.5315	139.599	77.1397	25.5315	184.101
FGB	27.089	13.9795	6.89322	36.7918	160.13	133.915	19.637	6.17548	7.01438	30.5301	58.9425	25.2699	144.184	30.2678	82.4795	10.5671	90.4603	13.2151	74.3808	21.7932	38.0932	61.3301	47.1377	5.9474	2.85596	12.0014	14.2973	313.486	46.1753	29.3315	5.78178	35.8555	68.0664	63.2726	18.8397	4.6289	204.792	63.2726	14.2973	0.767808	48.9356	1.2624	71.8274	1.69685	39.8664	6.26671	1.84164	39.4795	86.2836
FGD3	0	0	0	0	0	0	0	0	0	0	0	0	0	0	0	0	0	0	0	0	0	0	0	0	0	0	0	0	0	0	0	0	0	0	0	0	0	0	0	0	0	0	0	0	0	0	0	0	0
FGF9	0	0	0	0	0	0	0	0	0	0	0	0	0	0	0	0	0	0	0	0	0	0	0	0	0	0	0	0	2.1874	0	0	0	0	0	0	0	0	0	0	0	0	0.771507	0	0	0	0	0	0	0
FGG	25.0548	12.6493	4.06219	24.7479	49.4212	59.8849	9.83699	3.79849	1.02082	21.5068	77.7945	20.374	79.0014	11.2589	127.466	21.889	108.632	3.99555	83.9534	23.5993	26.3233	46.4205	75.7151	16.3137	2.12356	28.4356	35.7562	320.352	83.9534	55.8644	5.25507	30.9952	18.8397	116.497	8.46849	3.65575	150.649	99.5363	35.9548	9.18836	55.4712	8.18493	141.301	6.98288	29.3315	21.5068	3.11055	43.3767	190.559
FGGY	0	0	0	0	0	0	0	0	0	0	0	0	0	0	0	0	0	0	0	0	0	0	0	0	0	0	0	0	0.709726	0	0	0	0	0	0	0	0	0	0	0	0	0	0	0	0.144589	0	0	0	0
FGL1	0	8.61918	0	0	0	0	0	0	0	0.32774	0	0	1.59753	0	1.86233	0.161438	0.585479	0	5.05842	2.52103	0	0	0	0	0	0	0.758767	18.7932	1.43849	0	0	0	0	0	0	0	0	0	0.758767	0	0	0	0	0	0	0	0	0	0
FGL2	26.1767	0	25.8699	5.67856	15.9411	6.47137	2.1874	0	2.68486	40.6014	109.853	10.474	0.0886301	0	4.78486	3.69836	31.7384	0	10.4486	45.563	0	0	13.789	9.00685	11.3027	1.29801	3.34829	3.79849	13.0356	6.38336	1.87137	0	0	0	0	8.16918	2.85596	0	3.34829	3.05288	13.9479	22.8884	6.10644	0.635616	6.03753	17.413	6.52082	13.2151	51.0055
FGR	0	0	0	0	0	0	0	0	0	0	0	0	3.44548	0	21.9397	0	0	20.474	0	0	0	0	0	0	0	7.56712	0	0	0	0	0	0	0	0	0	0	0	0	0	0	0	0	0	0	0	0	7.2376	0	0
FH	0	4.34479	7.25959	3.19315	0	4.27219	0	0.70589	7.19849	1.35507	0	2.10979	1.11342	1.64342	1.61822	11.9767	16.9219	9.95205	2.03514	16.7288	0.922055	9.93425	6.96575	2.32568	4.46753	17.0082	5.54479	11.4699	2.80877	2.19479	1.24808	3.24479	0	12.5384	8.26027	0	0	11.3301	5.54479	7.28699	4.93849	2.62014	2.24712	20.6329	4.11068	1.60192	21.0027	18.7466	23.3719
FHIT	0	0	0	0	0	0	0	0	0	0	0	0	0	0	0	0	0	0	0	0	0	0	0	0	0	0	0	0	0	0	0	0	0	0	0	0	0	0	0	0	0	0	0	0	0.698082	0	0	0	0
FHL1	0	0	0	0	0	0	0	0	0	0	0	0	0	0	0	0	0	0	0	0	0	0	0	0	0	0	0	0	0	0	0	0	0	0	0	0	0	0	0	0	0	0	0	0	0	0	0	0	0
FHL2	0	0	0	0	0	0	0	0	0	0	0	0	0	0	0	0	0	0	0	0	0	0	0	0	0	0	0	0	0	0	0	0	0	0	0	0	0	0	0	0	0	0	0	0	0	0	0	0	0
FKBP15	0	0	0	0	0	0.689178	0	0	0.23863	0.105205	0	0	0.112329	0	0	0	0	0	0	0	0	0	0	0	0	0	0	0	0	0	0	0	0	0	0	0	0	0	0	0	0	0	0	0	0	0	0	0	0
FKBP1A	0	0	0	0	0	0	0	27.0082	32.6986	14.126	17.4658	0	0	0	21.3123	0	7.53836	0	29.1116	9.61301	28.8712	0	0	14.0068	0	0	7.3913	17.2712	8.50205	6.98288	0	0	0	0	21.7479	0	0	3.87781	7.3913	0	5.0911	15.4534	0	16.689	0	9.44932	11.2377	0	0
FKBP2	0	0	0	0	0	0	0	0	0	0	0	0	0	0	0	0	0	0	0	0	0	0	0	0	0	0	0	5.11041	0	1.74548	0	0	0	0	0	0	0	0	0	0	3.57089	0	0	8.68493	0	0	0	0	0
FKBP4	0	0	0	1.86233	0.758767	3.44548	1.90247	1.78521	0	3.17151	3.27849	1.09479	0.674521	0	4.14719	7	1.57336	1.26795	3.79849	0.71274	0	1.11342	2.30527	3.89164	1.32219	0.775205	0	3.53699	2.50062	0	10.8199	2.40411	0	4.24027	2.85	0	0	3.79356	0	1.91781	0.936438	2.76863	4.52425	0.365616	0.728904	2.1911	0	2.66288	2.71245
FLAD1	0	0	0	0	0	0	0	0	0	0	0	0	0	0	0	0	0	0	0	0	0	0	0	0	0	0	0	0	0	0	0	0	0	0	0	0	0	0	0	0	0	0	0	0	0	0	0	0	0
FLG	0	0	0	1.56534	0	0.418699	0	0	0.166712	0.137877	0.582397	0	0.907808	1.90247	0	0.272603	0	0.698082	0	0	0	1.79178	0	0	3.06425	0.477603	0	0	0	0.111918	0.501849	0.809863	0	0	1.19575	2.10712	0.997123	0.0326027	0	0.213493	0.310274	0.220822	0.687308	0	0.0571233	0.730137	0.577123	0	0
FLG2	0	0	0	0	0	0	0	0	0	0	0	0	0	2.63301	0	0	0	0	0	0	0	4.43384	0	0	0.645479	0	0	0	0	0	0	0	0	0	0	1.15712	0.623562	0	0	0	0	0	0	0	0	0	0	0	0
FLII	0	0	0	0	0	0.771507	1.16192	0	0	0.126301	0	0	0	0	0	0.740274	0	0	0.836438	0	0	1.00397	0.0228082	0.531233	0.321644	0	0	0	0	0	0.574452	0	0	0	0	0	0	0.141986	0	0.215411	0.231507	0	0	0	0.0658904	0	0	0.588493	0.0249315
FLNA	2.65863	0	2.1874	0	0.682822	0	0	0.0889041	0.361712	0.189589	0	0.504	1.24808	1.09918	0.179726	0.0345205	0.412329	2.33226	0	0	0.565342	0	0.0819178	0	0	1.71178	0	0.698082	1.95603	0.0399315	5.49247	1.66904	2.74842	2.66712	0	0	0	0.114384	0	0.288356	0.261712	0	0	0.0104315	0.294795	0	2.05329	0.626644	0.0734247
FLNB	0	0	0	0	0.646849	2.32568	1.46308	0.11863	0	0.541507	0	0.492192	0.907808	0	0	0.740274	0.337603	0	0.979932	0.71274	0	1.51075	0.479041	0	0.913014	0.576301	1.24096	0.936438	0.910685	0.467945	9.65205	0	0	0	1.27952	0	0.925068	2.72911	1.24096	0.596164	1.46178	0.771507	0	0.635616	1.58984	1.03616	0.361233	1.13075	0.281233
FLOT1	82.8116	18.0363	35.8555	9.55616	22.5795	22.1767	13.4938	5.54479	8.27808	14.7178	28.7342	6.32911	9.34247	16.6493	22.4671	2.65267	25.1226	27.7493	5.05842	14.8164	10.7644	2.78137	9.5363	6.86164	15.2356	19.6904	18.889	15.2007	9.46712	38.7849	1.67144	11.7479	5.50219	6.96575	17.1726	45.2575	53.2507	13.1877	18.9884	2.31596	23.1726	19.7418	4.36021	10.1527	11.7014	12.9438	29.4301	18.1767	14.7808
FLOT2	85.6199	26.7151	13.8164	18.8397	33.6438	14.9616	24.4712	8.81096	7.31438	20.787	44.0096	16.0644	18.9384	3.69836	23.0548	5.81226	35.1082	21.9925	16.6493	18.4644	15.7082	11.5342	9.34247	5.24808	13.6616	34.0699	27.4068	13.789	12.8301	28.8712	3.52411	8.81096	12.3199	15.3384	7.33219	53.9932	35.7562	11.5342	27.5473	0	25.0548	16.6158	2.60103	5.89781	6.40945	15.9411	30.6185	12.1849	14.0904
FLVCR2	0	0	0	0	0	0	0	0	0	0	0	0	0	0	0	0	0	0	0	0	0	0	0	0	0	0	0	0	0	0	0	0	0	0	0	3.51562	0.638562	0	0	0	0	0	0	0	0	0	0	0	0
FMNL1	0	0	0	0	0	0	0	0	0	0	0	0	0	0	2.74521	0	0	1.44048	0	0	0	0	0	0	0	1.22384	0	0	0	0	0	0	0	0	0	0	0	0	0	0	0	0	0	0	0	0	0.498562	0	0
FMO1	0	0	0	0	0	0	0	0	0	0	0	0	0	0	0	0	0	0	0	0.344795	0	0	0	0	0	0	0	0	0	0.539247	0	0	0	0	0	0	0	0.0486301	0	0	0	0	0	0	0	0	0	0	0.0293151
FMR1	0	0	0	0	0	0	0	0	0	0	0	0	0	0	0	0	0	0	0	0	0	0	0	0	0	0	0	0	0	0	0	0	0	0	0	0	0	0	0	0	0	0	0	0	0	0	0	0	0
FN1	2.73712	0	0	2.07719	4.53397	2.32568	6.54137	0.64411	0	1.79178	12.7199	0.907808	0.0973973	42.989	0.231507	0.272603	9.16849	0	0.758767	14.0342	0.548082	1.83603	7.30068	0	26.7151	1089.29	0.98411	2.08315	493.959	4.34479	0	2.74521	26.0959	0	13.4322	5.81226	9.68973	0.750411	0.98411	2.74521	2.17301	5.93438	18.2699	9.96986	6.92226	0.970411	0	9.11233	28.2945
FN3K	0	0	0	1.43479	2.23589	3.44548	5.31877	0.769178	1.34781	0.853082	3.40336	0	0.789863	0	0	0	0	0	0	0	0	0	0	3.72699	0	0	0.906644	3.53699	1.16726	0.970411	0	0	7.2376	14.6589	0	0	0	0	0.906644	0	0	4.41712	5.51521	0	1.71589	8.82397	0	0	1.34322
FN3KRP	0	0	0	0	0	0	0	0	0	0	0	0	0	0	0	0	0	0	0	0	0	0	0	0	0	0	0	0	0	0	0	0	0	20.0582	0	0	0	0.0697945	0	0	9.68973	0.641918	1.13568	0	0	0	0	0	0
FNBP1	0	0	0	0	0	0	0	0	0	0	0	0	0	0	0	0	0	0	0	0	0	0	0	0	0	0	0	0	0	0	0	0	0	0	0	0	0	0	0	0	0	0	0	0	0	0	0	0	0
FNBP1L	0	2.10712	0	0	0.758767	0	0	2.84185	1.02082	1.53178	3.40336	0.741918	0.304932	0	0.700479	0.232192	0	0	2.03514	0	0	0	2.60877	0.802534	0	0	0.64411	1.31137	0	0	0	0.902671	0	0	2.20767	1.56534	1.68938	0	0.64411	0	0	0	1.13568	0	0.174452	1.88432	0	0	0.030411
FNTA	0	0	0	0	0	0	0	0	0	0	0	0	0	0	0.179726	0	0	0.909247	0	0	0	0	0.0126027	0	0	0	0	0	0	0	1.40479	0	0	0	0	0	0	0	0	0.199315	0	0	0	0	0	0	0	0	0.168904
FOLH1	0	2.47116	0	0	0	0	0	0	3.71849	10.6479	0	0	0.29226	0	0	0	0	0	22.9993	0.64411	0	0	0.804795	0	0	0	0	0	0	0	0	0	0	0	0	14.2582	0	0	0	0	0	0	0	0	0	0	0	0	1.57589
FOLR1	0	0	0	0	0	0	0	0	0	0	0	0	0	0	0	0	0	0	0	0	0	0	0	0	14.126	0	0	0	0	0	0	0	0	0	0	0	0	0	0	0	0	0	0	0	0	0	0	0	2.12356
FPGT	0	0	0	0	0	0	0	0	0	0	0	0	0	0	0	0	0	0	0	0	0	0	0	0	0	0	0	0	0	0	0	0	0	0	0	0	0	0	0	0	0	0	0	0	0	0	0	0	0
FPR1	0	0	0	0	0	0	0	0	0	0	0	0	0	0	0	0	0	0	0	0	0	0	0	0	0	0	0	0	0	0	0	0	0	0	0	0	0	0	0	0	0	0	0	0	0	0	1.16521	0	0
FPR2	0	0	0	0	0	0	0	0	0	0	0	0	0	0	0	0	0	0	0	0	0	0	0	0	0	82.8116	0	0	0	0	0	0	0	0	0	0	0	0	0	0	0	0	0	0	0	0	3.7611	0	0
FREM1	0	0	0	0	0	0	0	0	0	0	1.71178	0	0	0	0	0	0	0	0	0.173973	0	0	0.27774	0	0	0	0	0	0.777945	0	0	0	0	0	0	0	0	0	0	0	0	0.149945	0	0	0	0	0	0	0
FREM2	3.02479	0	0	4.64014	1.44247	0.378836	1.16192	0	0	1.58663	14.0623	0.961781	0.213493	1.73075	0	0.0278082	6.30027	0	0.548082	1.69685	0	0	1.07521	0	3.25397	0	0	0	6.37233	0.30589	0	1.03932	2.84185	0	1.0889	0	0	0	0	0	0.895479	6.17548	0.262671	0.00657534	0.323425	0.734932	0.297808	0.550822	0.13911
FRK	22.7027	12.2849	12.9164	6.55781	17.1349	11.1932	29.0342	9.65205	24.3233	6.21164	20.474	19.2582	1.51075	50.263	3.01466	2.75164	6.90767	12.0014	2.91774	7.68151	8.85959	4.79247	5.54479	7.56712	7.86438	9.57329	55.4712	1.41267	5.44897	21.3534	0	11.889	17.511	5.21918	11.6075	14.9233	18.3712	1.06562	55.4712	0.687308	8.06233	6.12699	3.42164	10.3233	9.95205	8.39247	9.51644	14.1904	6.55781
FSCN1	0	0	0	0	0	0	0	0	0	0	0	0	0	0	0	0	0	0	0	0	0	0	0	0	0	0	0	0	0	0.419863	2.12788	0	0	0	0	0	0	0.750411	0	0.377671	0.553973	0	0	0	0.323425	0	0	0	0
FTCD	22.2486	41.2644	61.0904	15.8466	14.4342	9.65205	10.7089	18.5479	5.76658	42.4932	65.5685	5.34623	19.0384	20.374	5.74377	55.0575	7.96986	11.7747	45.111	7.30068	0	0	45.563	7.69863	4.21671	2.76863	4.34479	89.7863	19.4767	61.8151	0	30.7068	33.837	23.9479	20.9507	3.65575	46.711	5.71425	4.34479	13.6932	3.57089	15.5452	70.5274	1.8737	26.7151	13.3479	15.6247	16.8788	2.71245
FTH1	0	109.23	4.06219	0	0	0	16.5068	36.4288	5.07932	5.90959	11.7747	4.83315	10.1247	1.8737	15.5452	2.71245	3.51562	75.7151	427.356	12.8644	31.2438	7.19849	23.1726	72.5342	10.3233	176.948	120.692	214.479	60.3452	31.6479	0	0	107.403	0	83.9534	141.301	340.534	169.177	120.692	21.0548	64.6849	6.38336	66.2274	348.315	22.6411	156.307	620.521	36.4288	84.9692
FTL	29.8712	408.103	56.9986	46.1753	8.66849	0	20.8973	166.984	34.263	103.147	60.3452	38.311	185.285	0	177.942	68.0664	15.9815	567.829	1922.1	101.339	175.953	21.7479	289.685	521.671	7.15507	521.671	654.699	886.74	152.356	127.466	0	0	352.089	9.28151	414.63	1089.29	1671.26	576.438	654.699	94.6534	145.837	35.1082	184.101	2245.29	180.604	1015.97	2620.01	84.3199	396.137
FUBP1	0	0	0	0	0	0	0	0	0	0	0	0	0	0	0	0	0	0	0	0	0	0	0	0	0	0	0	0	0	0	0	0	0	0	0	0	0	0	0	0	0	0	0	0	0	0	0	0	0
FUBP3	0	0	0	0	0	0	0	0	0	0	0	0	0	0	0	0	0	0	0	0	0	0	0	0	0	0	0	0	0	0	0	0	0	0	0	0	0	0	0	0	0	0	0	0	0	0	0	0	0
FUCA1	101.734	36.4288	0	16.3856	0	14.5952	4.5761	2.53445	0	63.7767	77.1397	2.7889	6.45616	4.61719	1.38548	13.8164	71.8274	4.2126	182.916	21.3534	0.864863	1.59177	115.388	29.7068	0.454795	1.61822	0	59.8849	36.5555	0	0	0	0	53.2507	5.14829	9.38356	6.21164	2.09267	0	99.989	41.1356	26.3233	9.91301	0.479041	34.263	161.821	3.11055	6.54137	58.2068
FUCA2	46.1753	13.0699	0	0	0	1.48226	0	0.248767	0	31.4466	54.6973	0.845616	3.78712	0	4.6289	6.89322	48.9356	0	105.726	5.37945	0	0	77.7945	21.9397	0.507432	5.47171	0	69.1445	11.4418	1.94452	0	0	0	43.6945	0	2.04603	3.87781	0	0	88.7644	30.8027	15.0247	10.4	0	20.7301	114.683	6.9513	5.87151	13.9795
FUK	0	0	0	0.754521	0	0.418699	0	0	0	1.03932	0	0	0	0	0	0.0542466	0	0	1.06027	0	0	0	0.323425	0	0	0	0	0	0	0	0	0	0	0	0	0	0	0	0	0	0	0	0	0	0	0	0	0	0
FUNDC2	0	0	0	0	0	0	0	0	0	0	0	0	0	0	0	0	0	0	0	0	0	0	0	0	0	0	0	0	0	0	0	0	0	0	0	0	0	0	0	0	0	0	0	0	0	0	0	0	0
FURIN	0	0	0	0	0	0	0	0	0	0.169384	3.19904	0	0	0	0	0	0	0	0	0	0	0	0	0	0	0	0	0	0	0	0	0	0	0	0	0	0	0	0	0	0	0	0	0	0	0	0	0	0
FUT2	0	0	0	0	0	0	0	0	0	0	0	0	0	0	0	0	0	0	0	0	0	0	0	0	0	0	0	0	0	0	0	0	0	0	0	0	0	0	0	0	0	0	0	0	0	0	0	0	0
FUT6	0	0	0	0	0	0	0	0	0	0	0	0	0	0	0	0	0	0	0	0	0	0	0	0	0.264795	4.31123	0	0	6.68945	1.74548	0	0	0	0	0	0	0	0	0	0	2.91774	0.129253	0	0	0.407603	0	0	0	0
FXYD2	6.68945	61.0904	32.3123	278.693	40.2699	1.37658	116.497	493.959	0	19.3055	6.48164	40.8493	38.9096	79.0014	54.3479	51.3164	65.8979	19.2582	2.20315	0	30.174	31.6479	28.8712	44.8199	0	0	0	25.2699	14.2192	52.4438	0	0	316.919	22.0452	145.837	0	0	0	0	37.8534	3.57089	4.74808	0	65.1438	0	4.19164	0	79.7534	0
G3BP1	0	0	0	0	0	1.17185	0	0	0	0.111918	0	0.758288	0	0	0	0.0926027	0	0	0	0	0	0	0	0	0	0	0	0	0	0	0	0	0	0	0	0	0	0	0	0	0	0	0	0	0	0	0	0	0
G3BP2	0	0	0	0	0	0	0	0	0	0	0	0	0	0	0	0	0	0	0	0	0	0	0	0	0	0	0	0	0	0	0	0	0	0	0	0	0	0	0	0	0	0	0	0	0	0	0	0	0
G6PD	5.84274	0	0	12.6932	2.32233	4.40185	1.53178	0.19863	0.245616	1.58663	2.92562	1.67144	12.0014	5.34623	63.5247	0.679452	1.66301	33.1192	0.792055	0.922055	7	2.95164	0.916781	1.44705	0.274452	20.2719	2.48863	4.01377	1.58342	0.350342	6.47137	10.0658	0	9.79452	0	0	0.610753	2.39712	2.48863	2.86767	0.812466	0.194521	2.15301	0.0545205	1.40479	0	60.3452	0	0.254384
GAA	255.368	21.2425	5.72521	2.33226	4.53397	23.9479	8.91918	24.0658	12.9712	87.0041	105.726	57.411	91.6377	32.3123	23.5993	5.96932	222.223	2.11801	8.48493	33.4329	16.1068	2.05945	58.9425	2.64185	68.3521	13.3986	21.0027	25.7164	75.0534	32.6014	1.07521	2.40411	30.6185	6.54137	18.4178	13.4322	53.6233	1.12507	21.1137	13.2486	12.7466	168.108	44.6753	9.38356	112.888	34.3685	13.3151	33.4329	42.2288
GAK	0	0	0	0	0	0	0	0	0	0	0	0	0	0	0	0.13863	0	0	0	0	0.336986	0	0.015411	0	0	0	0	0	0	0	0	0	0	0	0	0	0	0	0	0	0	0	0	0	0	0	0	0	0
GAL3ST1	0	0	0	0	0	0	0	0	0	0	0	0	0	0	0	0	0	0	0	0	0	0	0	0	0	0	0	0	1.70418	0.449863	0	0	0	0	0	0	0	0	0	0	0	0.35411	0	0	0	0	0	1.16932	0.0369863
GALC	0	0	0	2.76342	0	0.364589	0	0.280548	1.56534	0	9.77397	0	3.52411	10.1527	2.54884	1.90247	4.83315	2.93027	7.25959	6.78205	0.507432	0	5.0161	13.3733	3.87781	6.3174	0.906644	10.1247	15.2007	4.76692	0	1.84164	5.54479	10.4486	28.8027	20.474	6.47137	0.0435616	0.906644	13.9164	29.3315	6.98288	6.16719	1.52863	4.90438	43.6945	0.563014	11.8014	1.16356
GALE	4.56274	5.14829	5.47171	15.1658	2.96116	5.06753	2.33226	4.1389	3.17938	9.36301	4.96973	12.5959	2.15986	2.76863	1.38548	13.9164	2.5663	8.09658	9.9911	3.80342	18.889	2.05945	5.46068	8.76575	9.57329	4.21671	6.45616	24.6151	3.06425	13.0699	17.6	3.03349	18.8397	11.7479	10.5822	3.24479	2.15836	21.3123	6.42452	20.1096	11.5822	23.4384	30.9952	2.00973	7.85068	14.0342	1.59562	7.09616	6.17548
GALK1	0	0	14.5349	9.14795	5.04932	7.18137	15.2007	1.21219	0.577123	2.64671	8.68493	0	0.843219	0	1.61822	0	2.80205	0	13.0034	3.26836	0	1.31829	19.3055	12.2096	2.21767	0	1.42411	23.724	10.8712	6.64425	2.82438	3.45986	11.6671	576.438	15.0582	3.96945	4.81979	7.91507	1.42411	166.984	414.63	10.5671	25.4767	9.46712	49.7836	2.67356	1.39904	214.479	4.31123
GALK2	0	0	0	0	0	0	0	0	0	0	0	0	0	0	0	0	0	0	0	0	0	0	0	0	0.277945	0	0	0.754521	2.33548	0	0	0	0	0	0	0	0	0.127945	0	0.892945	1.03479	0.557055	1.24808	0	0.0447945	1.30568	0	0	0
GALM	34.0699	0	0	5.96932	0	0	6.10644	15.7082	4.11068	13.9164	25.4767	0	1.70822	0	10.6479	7.4311	12.9164	0	28.213	4.76692	0	7.19849	43.3767	8.68493	4.21671	4.52425	11.2377	10.5671	6.23582	4.16459	0	3.67397	7.2376	65.5685	0	3.00452	3.63781	1.64849	11.2377	25.5863	7.55274	17.0527	16.2795	1.94712	17.0973	12.6226	3.33911	0	6.23582
GALNS	49.0808	3.57534	0	0	0	10.9856	3.91671	0	0	23.5521	1.82562	0.820342	7.14205	5.2089	0	0.31411	43.3767	0	24.1336	3.50712	0	0	23.8014	14.9616	1.82562	5.12281	0	18.0795	7.19849	2.48863	0	0	0	0	11.2589	11.4137	13.5527	3.27342	0	2.62904	9.05205	24.2014	3.05288	1.30836	45.9014	5.9474	0.446089	4.09842	12.7959
GALNT1	0	0	0	0	0	0.465116	0	0	0	0.311233	2.02068	0.925068	0.213493	0	0.459726	0.153274	0	5.79082	0	0	1.73075	0	0.030411	0	1.70014	2.32568	0	0	0	0	0	0	0	0	0	0	0	0	0	0	0	0	0	0	0	0	0	0	0
GALNT10	0	0	0	0	0	0	0	0	0	0.279589	4.41219	0	0	0	0	0	0.337603	0	0	0.469041	0	0	0.0768493	0	0	0	0	0	0	0	0	0	0	0	0	0	0	0	0	0	0	0	0	0	0	0	0	0	0
GALNT12	0	0	0	0	0	0	0	0	0	0	0	0	0	0	0	0	0	0	0	0	0	0	0	0	0	0	0	0	0	0	0	0	0	0	0	0	0	0	0	0	0	0	0	0	0	0	0	0	0
GALNT16	0	0	0	0	0	0	0	0	0	0	0	0	0	0	0	0	0	0	0	0	0	0	0	0	0	0	0	0	0	0	0	0	0	0	0	0	0	0	0	0	0	0	0	0	0	0	0	0	0
GALNT18	0	0	0	0	0	0	0	0	0	5.74377	2.7889	0	0	0	0	0.0517671	1.18418	0	0.536027	0.45089	0	0	1.27555	0	0	0	0	0	6.98288	0	0	0	0	0	0	0	0	0	0	0.297808	0	7.3624	0.425753	0	0.0978082	0	1.08055	0	0.574452
GALNT2	0	1.73849	0	0	0	0.800274	1.46308	0	0	0.319863	1.43664	0.655616	0.733836	0	0	0.0288356	1.27644	0.845616	0	0.469041	0	0	0	0	0	0	0	0	0	0	0	0	0	0	0	0	0	0	0	0	0	0	0	0	0.307671	0	0	0	0
GALNT3	0	0	0	0	0	0	0	0	0	0	0	0	0	0	0	0.0434247	0	0.804795	0	0	0	0	0	0	0	0	0	0	0	0	0	0	0	0	0	0	0	0	0	0	0	0	0	0	0	0	0	0	0
GALNT5	0	0	0	0	0	0	0	0	0	0	0	0	0	0	0	0	0	0	0	0	0	0	0	0	0	0	0	0	0	0	0	0	0	0	0	0	0	0	0	0	0	0	0	0	0	0	0	0	0
GALNT6	0	0	0	0	0	0	0	0	0	0.279589	0.887192	0	0	0	0	0	0	0	0	0	0	0	0	0	0	0	0	0	0	0	0	0	0	0	0	0	0	0	0	0	0	0	0	0	0	0	0	0	0
GALNT7	0	0	0	0	0	0	0	0	0	1.92863	2.02068	0	0	0	0	0	0	0	1.11952	0.999178	0	0	0.247603	0	0	0	0	0	0	0	0	0	0	0	0	0	0	0	0	0	0	0	0	0	0	0	0	0	0
GALT	0	0	0	0	0	0	0	0	0	0	0	0	0	0	0	0	0	0	0	0	0	0	0	0	0	0	0	0	0	0	0	0	0	0	0	0	0	0	0	0	0	0	0	0	0	0	0	0	0
GAMT	0	0	0	0	0	0	0	6.23582	0	0	0	0	0	0	0	0	0	0	0.771507	0	0	0	3.94644	0	0	0	0	19.1719	6.23582	0	0	0	0	16.7288	0	0	0	0	0	0	39.2589	5.87151	3.54068	1.09185	1.16932	4.40185	0	0	0
GAN	0	0	0	0	1.44247	0	0	0	0	0	0	0	0	0	0	0.206986	0	0	0	0	0	0	0	0	0	0	0	0	0	0.0410959	1.27555	0	0	0	0	0	0	0	0	0	0	0	0.236438	0	0.0610959	0	0	0	0
GANAB	9.66849	6.1589	10.4233	31.6479	6.50637	29.4301	13.7247	4.70925	9.57329	22.8884	25.4767	13.0034	15.9815	5.34623	3.94644	24.2623	21.0548	16.3856	1.41267	30.8986	6.78205	32.6986	23.6466	11.9767	2.54425	2.61445	7.53836	0.897671	10.6836	6.48164	26.3233	4.09842	16.3856	12.2596	14.4007	0	0	0.695137	7.53836	4.45658	4.93849	8.90068	4.52425	0.588493	5.46068	1.9837	16.7288	15.2699	5.1863
GAPDH	217.614	181.76	192.124	596.425	269.042	316.919	190.559	596.425	301.296	294.926	187.771	278.693	173.855	177.942	379.603	493.959	246.847	158.244	301.296	175.953	229.297	276.337	401.575	162.891	301.296	156.307	451.63	451.63	340.534	576.438	608.473	440.534	352.089	596.425	93.7603	267.338	542.685	451.63	451.63	480.452	348.315	521.671	1284.45	190.559	620.521	505.849	596.425	249.005	542.685
GAPVD1	0	0	0	0	0	0	0	0	0	0	0	0	0	0	0	0	0	0	0	0	0	0	0	0	0.264795	0	0	0	0	0	0	0	0	0	0	0	0	0	0	0	0	0	0	0	0	0	0	0	0
GARS	4.27979	0	0	0	0	0	0	0	0	0.626644	1.35507	0	0	0	0.388767	0.365616	0	0	0	0	0	0	0.323425	0	0.465479	0	0.533767	0.794589	0	0.383836	1.79479	0	0	0	0	1.06342	0.610753	0.137192	0.533767	0.580822	0	0.22863	0.568904	0	0.610753	1.69685	1.06781	0	0.27774
GART	0	0	0	0	0	0	2.53445	0.390685	0	0.362877	0	0.845616	0.789863	0	0.402466	0.0640411	0	0	1.48925	0	0.583973	1.03479	0.0487671	0	0.321644	0	0	0.855068	0	0	0	0	0	0	0	0	0	0	0	0	0	0.254384	0.315822	0.340411	0.0745205	0.866301	0	0.704384	0
GAS6	0	0	3.3426	0	10.3767	0.641918	37.8534	0.64411	5.07932	26.25	49.6164	36.1904	6.23582	9.11233	1.45562	2.59027	27.3452	0	2.91774	11.0055	0.404932	19.211	3.79849	12.7199	10.4979	0	3.77089	27.4685	71.3205	3.44548	0	0	5.95836	5.00507	49.0808	5.26205	0	0.380479	3.77089	1.13849	3.40336	7.66438	9.5363	3.54438	18.3205	11.7014	3.96445	4.2874	10.8452
GATM	0	0	0	0	2.64671	0	0	1.78521	3.58932	4.25986	0	2.25767	0.733836	4.39151	0	0.999178	18.1767	2.1911	0	8.01096	0	0	3.85664	17.8205	1.09479	0	0	71.574	0	26.7808	0.849315	0	0	0	0	0	1.07521	23.1137	0	33.837	0	10.474	0	2.65863	1.03932	0	10.7089	8.74795	13.3479
GBA	14.8164	5.44897	0	0	0	0	0	0	0	1.79178	9.25616	0	1.98945	0	0	0	0.956986	0	2.46438	0	0	0	5.3263	9.77397	13.9795	0	0	0.897671	1.40164	0.73137	0	0	0	0	0	5.71425	1.68938	0.137192	0	0	0.576301	1.04699	0.687308	0.0591781	0.557945	7.58219	1.59562	0.687308	0.418699
GBAS	6.1887	12.2849	0	0	9.95205	3.19315	0	2.15836	5.96932	0	0	0	0	0	5.47171	1.17185	5.42349	0	0	4.55918	3.25856	25.4767	0.14589	0	0	0	0	0	0	0	0	0	0	0	0	0	0	3.57089	0	0	0	0	0	7.78973	0	0	0	0	0.381712
GBE1	3.65575	2.5663	0	1.43479	14.0904	2.43233	2.09267	2.76863	0	0.853082	2.02068	1.95158	0.843219	1.16356	6.20192	0.189315	1.18418	20.474	0.923562	3.19315	0	1.64342	5.87151	3.36753	0.377671	2.76863	3.00452	2.57466	32.6014	34.263	3.27342	1.35336	4.60548	6.39438	6.14295	0	0	25.3493	2.99575	32.3904	33.7404	23.8014	38.311	0.340411	22.9993	1.9837	12.9438	1.69685	7.69863
GBP1	0	0	0	0	0	0	0	0	0	0	0	0	2.39712	0	0	0	0	0	0	0	0	0	0	0	0	0	0	0	0	0	0	0	0	0	0	0	0	0	0	0	0	0	0	0	0	0	0	0	0
GBP2	0	0	0	0	0	0	0	0	0	0	0	0	0	0	0	0	0	0	0	0	0	0	0	0	2.21767	0	0	0	0	0	0.895479	0	0	0	0	0	0	0	0	0	0	0	0	0	0	0	0	0	0
GBP6	0	0	15.7082	4.88356	0	43.1315	0	0	0.208836	7.02877	0	32.6986	0	0	3.26575	20.5274	0	32.3123	0	0.11863	65.8979	4.79247	0	0	8.74795	0.843219	0	0	0	8.4363	185.285	13.8438	0	0	0	2.40411	2.15836	8.11507	0	31.2438	9.81575	9.83699	5.51521	0	2.20945	0	0	1.79178	0
GC	0	0	0	9.77397	0	505.849	0	15.0918	15.7658	0	6.17548	1.40164	10.8199	5.00507	0	0.226438	7.82397	0	11.7747	14.2973	0	5.49247	0.22863	0	0	0	0	13.789	5.88466	22.7027	8.53425	0	0	0	34.8767	0	1.21733	0.380479	0	1.57589	0.992603	0	12.2596	1.79479	2.57466	3.38	0	7.09616	17.6877
GCA	0	0	14.2973	4.88356	0	1.48226	0	0	0.947192	2.37603	0	0	1.83603	0	13.7568	0	0	123.999	0	1.79178	10.3767	7.58219	0.365616	0	20.6329	97.1767	0	11.4699	0	13.4938	0	49.9507	0	0	27.4685	30.0137	13.3479	0.850205	0	0	0	3.80342	5.74377	10.4233	1.8524	35.5164	112.888	5.54479	2.71245
GCDH	0	0	0	0	0	0	0	0	0	0	0	0	0	0	0	0	0	0	0	0	0	0	0	2.38062	0	0	0	0	0	0	0	0	0	0	0	0	0	0	0	0	0	0	0	1.16521	0	0	0	0	0.316918
GCHFR	0	0	0	0	0	0	0	7.02877	0	0	0	0	0	0	0	0	0	0	0	0	0	0	0	2.10712	0	0	0	0	0	0	0	0	0	0	0	0	0	0	0	0	0	0	0	0	0	0	0	0	0
GCLC	0	0	2.19479	0.812466	0.836438	0.850205	1.76507	0.416644	0.481096	0.464753	0.955	0	0.235753	1.8587	0	0.133904	0.479041	0	1.44247	0.394658	0	1.59177	1.78699	1.27082	0	0	0	4.67616	0	0	0	0	4.8387	3.18726	2.48863	0	0	0	0	0	0	0	0.623562	0	0.360548	0	0	0	0
GCLM	0	0	0	0	0	1.08658	0	0	0	0	0	0	0	0	0	0	0	8.96849	1.01205	0	0	0	0.139589	0	0	0	0	6.12699	0	0	0	0	0	0	0	0	0	0	0	0	0	0	0	0	0	0	0.758288	0	0
GCN1L1	0	1.6289	2.16719	0.553973	0.411164	0.378836	1.07521	0.101096	0.887192	0.0856164	0	0.481096	0.239178	1.08658	0.179726	0.0305479	0.285479	0.815068	0	0.0858562	0.361712	0	0.0258904	0.520137	0.315822	0	0	0	0	0.0410959	1.46308	0	0	0	0	0	0	0.0335616	0	0	0	0	0	0.00849315	0.0505479	0	0	0	0
GCNT2	0	0	0	0	0	0	0	0	0	0	0	0	0	0	0	0	0	0	0	0	0	0	0	0	0	0	0	0	0	0	0	0	0	0	0	0	0	0	0	0	0	0	0	0	0	0	0	0	0
GCNT3	0	0	0	0	0	0	0	0	0	0	0	0	0	0	0	0	0	0	0	0	0	0	0	0	0	0	0	0	0	0	0	0	0	0	0	0	0	0	0	0	0	0	0	0	0	0	0	0	0
GDA	20.3274	0	0	0	0	0	0	0.769178	1.14452	2.37603	3.95295	0	0	0	0	0.925068	3.65575	0	7.14205	0	0	0	1.40479	1.30568	0.787671	1.37452	3.00452	0	0	0	0	0	0	0	0	0	0	0.31	2.99575	0.65137	0.619863	4.92527	0.687308	0.0346575	6.50637	1.39644	0.816507	0	0
GDF15	0	0	0	0	0	0	0	0	0	0	0	0	0	0	0	0	0	0	0	0	0	0	0	0	0	0	0.926575	5.74377	2.33548	0	0	0	0	0	0	0	0	0.0873288	0.926575	1.57589	0.907808	0.347808	0	0.131767	0	5.9474	0	0	0
GDI1	7.65	0	0	3.01466	19.3438	4.78486	3.45986	10.4979	2.31596	11.1219	3.10315	2.10979	0	0	8.46849	2.87192	2.66712	0	10.2459	6.50637	0	0	11.4699	5.24808	0	0	4.78486	1.46308	8.68493	2.57466	0	7	0	0	1.8076	2.90986	0	3.84685	4.77726	4.01377	1.40479	6.02849	3.68329	5.58753	0	4.92527	3.2163	4.8387	3.51562
GDI2	32.3904	24.6151	37.8534	38.4226	59.8849	48.9356	32.3904	103.147	87.0041	81.0945	43.2541	53.6233	56.9986	43.5356	111.064	36.6822	34.0699	51.7	68.3521	31.2438	28.4356	105.726	70.2733	56.1973	39.3692	28.8712	45.111	54.8774	50.6205	29.0342	25.1904	47.9479	18.0795	42.2288	45.9014	38.7849	43.1315	28.2945	45.111	80.7795	33.0315	48.3123	95.3685	31.0918	37.3644	58.2068	54.6973	22.8884	27.4685
GDPD3	36.9014	11.6075	36.1904	5.28562	0	7.48404	20.163	10.0123	0	20.374	6.30027	8.66849	6.98288	24.1336	3.01466	6.32911	0.681137	12.0014	14.5349	9.05205	34.6767	6.11671	12.2596	24.0068	19.0856	3.24479	4.34479	39.0342	1.43849	5.75137	10.8199	10.4233	13.9164	0	33.6438	71.3205	35.3151	13.5836	4.34479	0.920137	24.5432	30.7068	9.28151	1.84164	3.3426	77.7945	4.72027	16.0219	27.2815
GET4	0	0	0	0	0	0	0	0	0	0	0	0	0	0	0	0	0	0	0	0	0	0	0	0	0	0	0	0	0	0.130589	0	0	0	0	0	0	0	0	0	0	0	0	0	0	0.212877	0	0	0	0
GFM1	0	0	0	0	0	0.249452	0	0.151055	0	0	0	0	0	0	0	0	0	0	0	0	0	0	0	0.779932	0	0	0	0	0	0	0	0	0	0	0	0	0	0	0	0	0	0	0	0.0882192	0	0	0	0	0
GFOD2	0	0	0	0	0	0	0	0	0	0	0	0	0	0	0	0	0	0	0	0	0	0	0	0	0	0	0	0	0	0	0	0	0	0	0	0	0	0	0	0	0	0	0	0	0	0	0	0	0
GFPT1	0	3.05288	4.64014	3.70411	2.05945	3.01466	2.15986	1.36966	1.42411	2.75753	3.86644	1.95158	4.30014	0	0.380479	4.02137	0	1.60781	5.46068	0.999178	2.88829	1.44048	1.27555	3.46836	0.434384	0	0	1.16521	0	0.807534	0.624384	7.30068	0	3.82849	5.9474	1.70014	0.629521	0.750411	0	0.674521	0.316301	0	0.402671	0.365616	0.689795	1.35671	0.243425	0	0.0915068
GGACT	17.511	0	0	0	9.5363	7.48404	13.0356	1.21219	7.01438	6.64425	15.9411	5.19863	0	8.53425	5.42349	0	9.23219	0	41.9438	9.34247	0	0	26.1767	17.0082	0	0	8.45205	61.0904	101.734	4.25007	0	0	12.05	451.63	0	0	1.92863	0	8.45205	172.795	185.285	8.70137	13.8164	0.635616	1671.26	25.0548	13.1041	27.4068	0
GGCT	4.87041	0	0	0	5.35863	0	0	1.70822	0	0	0	0	0	0	0	0	0	0	0	0	0	5.1863	0	0	0	0	0	0	0	0	0	4.44562	0	0	0	0	0	0	0	0	1.16932	0	0	0.274795	0	1.94192	0	0	0
GGH	128.982	17.2219	65.5685	13.789	89.174	1.27082	145.837	41.6822	45.563	26.25	82.1568	90.4603	326.575	26.6493	41.9438	32.0479	17.3158	33.7404	51.161	84.9692	32.3904	41.9438	38.0932	126.021	139.599	113.978	37.1493	85.9877	100.944	139.599	54.1705	9.57329	70.5274	56.9986	596.425	113.978	75.0534	147.593	37.3644	21.6192	20.2164	113.978	45.9014	6.46377	50.4418	70.2733	29.4301	63.2726	46.2979
GGPS1	0	0	0	0	0	0	0	0	0	0	0	0	0	0	0	0	0	0	0	0	0	0	0	0	0	0	0	0	0	0	0	0	0	0	0	0	0	0	0	0	0	0	0	0	0	0	0	0	0
GGT1	340.534	0	620.521	242.378	326.575	0	414.63	793.233	333.301	173.855	25.4767	294.926	246.847	576.438	273.981	214.479	170.247	0	33.4329	142.69	193.689	190.559	211.368	390.699	654.699	192.124	493.959	119.004	203.472	320.352	33.4329	281.352	427.356	83.1438	35.2116	451.63	465.945	278.693	493.959	154.123	51.7	44.3616	273.981	390.699	333.301	197.341	223.759	263.176	106.25
GGT6	0	0	0	0	0	0	0	0	0	0	0	0	0	0	0	0	6.46377	0	0	0	0	0	0	0	5.31877	0	0	0	2.50062	0	0	0	0	0	0	0	0	0	0	0	0	4.22082	0	0	13.8801	0	0	0	0.638562
GHITM	94.6534	55.0575	105.726	50.263	47.5986	20.163	136.39	93.7603	16.5822	12.9438	33.837	75.7151	390.699	41.6822	92.4651	84.6863	25.3493	12.8904	62.3589	106.25	64.1904	173.855	52.7932	48.3123	5.31877	12.7959	12.9712	36.3096	2.80877	6.75123	0	1.59973	161.821	0	355.863	51.7	18.4644	9.68973	12.9712	3.25856	5.64	16.2795	22.7027	6.55781	8.04658	8.51918	41.3932	11.8014	31.9384
GINM1	0	0	0	0	0	0	0	0	0	0	0	0	0	0	11.4137	0	0	0	8.74795	0.64411	0	0	0	0	0	0	0	0	0	0	0	0	0	0	0	0	0	0	0	0	0	1.58342	0	0	0	0	0	0	0.285479
GIPC1	0	2.08315	0	0.928082	15.0247	13.9479	13.1877	0	3.07164	0.0856164	1.3289	12.1575	1.32219	6.68945	0	4.92527	1.47096	0.769178	6.05541	5.04932	0	3.25856	0.853082	2.73712	6.98288	0	8.64384	0	4.65822	13.4938	18.9384	4.73959	5.84274	0	5.56411	3.11055	6.80466	11.5342	8.64384	10.35	7.89863	6.12699	11.3575	0.716027	1.03932	13.9164	7.89863	1.06027	6.98288
GIPC2	0	0	0	13.9479	1.65247	0.479041	13.4938	18.8397	2.84185	2.26904	2.09726	0.938904	0.789863	5.34623	2.08562	0.179726	3.65575	0	6.16719	11.6329	0	0	2.47863	9.00685	0	0	9.51644	8.50205	5.44897	11.4137	0	0	9.89178	0	27.1534	2.20541	2.33226	5.39459	9.65205	6.23582	5.75137	3.57534	21.7479	0.114863	2.00733	11.2589	7.2376	0	5.30356
GK	7.37479	4.47925	0	8.34658	0	0.724384	33.3199	6.35658	4.47925	6.49192	14.563	2.10979	7.46411	0	17.511	2.59027	2.21123	0	3.9361	9.00685	0.802534	0	15.8466	2.94329	18.5479	0.646849	1.78699	16.6158	6.05541	5.85712	0	4.73959	16.0219	4.79945	0	2.27548	3.42164	0.380479	1.78699	4.45658	1.81767	8.39247	36.9014	0.679452	11.1459	5.67856	2.05329	0	0.418699
GLA	14.7452	11.2164	0	1.67952	1.22384	0	9.38356	2.68	0.726644	6.73479	13.2486	2.96116	5.98247	3.25856	3.55541	0.623562	8.58904	1.66904	6.81288	3.66486	0	3.05288	6.52082	2.64185	0	0	0	2.05637	21.0548	3.6326	0	1.06027	4.45658	19.5301	5.03822	0	2.85596	0.695137	0	5.16767	5.64	8.81096	19.1329	0.274795	0.926575	5.47171	0.839932	4.03562	1.27082
GLB1	1460.33	234.655	102.647	149.768	99.5363	120.692	304.312	64.6849	57.411	333.301	596.425	355.863	284.011	166.984	223.759	131.114	505.849	234.655	340.534	451.63	89.174	128.982	721.795	236.672	180.604	161.821	177.942	265.634	427.356	307.329	3.52411	14.7178	180.604	163.962	9.96986	333.301	255.368	480.452	177.942	505.849	401.575	348.315	440.534	203.472	251.163	542.685	204.792	390.699	493.959
GLDC	0	0	0	0	0	0	0	0	0	0	0	0	0	0	0	0.0278082	0	0	0	0.287534	0	0.839932	0.11589	1.0889	0	0	0	0	0	0	0	0	0	0	0	0	0	0	0	0	0	0	0	0	0	0	0	0	0
GLG1	0	1.89329	25.1226	0	1.0711	0	1.86685	0.248767	0.289589	3.88473	1.00801	0	0.189589	1.44705	2.2524	0.0517671	0	0	0	0.525479	0.456986	9.55616	0.0245205	0.73137	0.855068	0	0	0	1.30301	4.34479	0	0	3.73548	0	1.61822	1.19575	0.535068	0.060411	0	0.347808	0.414521	0	0	0.0323288	0.0694521	0	0	0.730137	0.114863
GLIPR2	0	9.89178	0	0	0	0	0	1.86685	8.04658	9.09726	0	0	15.737	0	0.61	0	1.06342	0	36.4288	1.36685	10.5822	0	3.43959	0	0	14.7452	0	9.40753	0	0	0	0	0	0	9.63562	0	0	0	0	0	0	0.458356	0	49.226	0.876301	0	0.539247	0	2.30959
GLO1	0	0	0	16.6158	81.0945	19.3438	0	24.9664	40.2699	65.1438	0	35.8555	4.98027	0	0	6.32911	0	0	67.2301	28.1315	0	0	15.5452	0	18.5479	3.03808	8.54932	2.91774	10.1247	6.26671	22.9993	39.4795	0	0	6.68945	16.8356	0	15.9815	8.54932	14.126	7.61644	17.8205	8.09658	17.9493	2.00733	9.11233	2.35466	2.81658	31.0918
GLOD4	0	0	0	2.54884	0	0	0	2.84185	1.86685	2.1911	1.93178	0	0.733836	0	0	0.31411	1.79863	0	3.12014	0	0	0	0.479041	0	0.402877	0	1.78699	0	0	0	1.3289	6.16719	0	0	0	0	1.8076	0.494041	1.78699	0	0	1.58342	0	0.479041	2.45178	2.67356	0	0	1.51075
GLRX	0	0	0	0	0	0	0	0	0	0	0	0	0	0	0	0	0	0	0	0	0	0	0	0	0	0	22.4671	0	0	2.30959	0	0	0	0	0	0	0	0	22.5795	0	0	0	2.38062	15.2356	2.32904	2.8337	0	0	0
GLRX3	0	0	0	0	0	0	0	0	0	0	0	0	0	0	0	0	0	0	0	0	0	0	0	0	0	0	0	0	0	0	0.895479	0	0	0	0	0	0	2.50781	0	1.91781	0	0	0.700479	0.0104315	0	0	0	0	0
GLRX5	0	0	0	0	0	0	0	0	0	0	0	0	0	0	0	0	0	0	0	0	0	0	0	0	0	0	0	0	0	0	0	0	0	0	0	0	0	0	0	0	0	0	0	3.6274	0	0	0	0	0
GLS	0	11.7747	4.06219	3.79356	11.3575	3.71849	7.52116	2.84185	14.8164	0.137877	0	0	4.55918	1.7813	0.294247	7.31438	2.90514	7.59726	0	9.79452	3.25856	22.9993	7.37479	8.48493	0	0	10.2247	1.68521	3.47685	0	0	4.78486	16.0219	4.53397	30.4459	0	0	2.57466	10.2247	0	0	0.918219	0	21.5068	4.11068	0	0	79.0014	18.4644
GLTP	12.074	4.78486	4.78486	13.6616	2.32233	14.7808	1.43479	2.20945	6.1887	6.03753	6.38336	18.2233	1.17438	0	6.86164	8.04658	2.66712	13.8438	3.26836	0	2.88829	14.9233	3.66486	1.44705	11.5021	5.27384	23.8747	0	0	1.34781	29.7068	4.09842	5.00507	8.22945	0	0	0.98411	0.750411	24.0658	15.1658	5.64	3.20767	11.2808	0.766301	5.46068	2.8337	0	10.3233	4.31123
GLTPD1	0	0	0	0	0	0	0	0	0	0	0	0	0	0	0	0	0	0	0	0	0	0	0	0	0	0	0	0	0	0	0	0	0	0	0	0	0	0	0	0	0	0	0	0	0	0	0	0	0
GLUD1	0	64.1904	32.6014	6.16719	44.9644	20.7301	44.1856	26.7151	20.5274	6.21164	1.71178	0	24.0068	0	32.6986	24.9664	22.9438	50.263	1.27274	36.6822	27.7493	56.7959	12.8644	50.6205	4.21671	25.3493	19.2582	47.1377	27.0082	1.34781	6.14295	26.5651	11.1219	17.0973	90.4603	3.65575	7.48404	39.7425	19.3438	8.07808	7.12904	4.64918	1.9837	182.916	15.2699	1.39644	39.7425	48.6014	25.9425
GLUL	15.0582	0	29.189	8.81096	0	25.0548	0	0	0	0.121712	4.76692	25.2699	15.2007	0	0	39.8664	1.02082	2.33226	0	0.64411	37.6027	14.2973	0	1.68521	164.911	55.8644	0	0	0	30.0938	163.962	7.1126	8.02877	0	0	2.60877	0	2.64671	0	20.1096	2.62904	10.0123	1.77123	0	25.7164	0	0.549863	4.18267	0
GLYAT	0	0	0	0	0	0	0	0.64411	0	0	0	0	0	0	0	0.177671	3.00452	0	0	3.09041	0	1.56205	1.27555	0	0	0	0	23.3719	0	0.388767	0	0	0	0	0	0	0	0.536986	0	0	0	0	0	0.340411	0	0	2.35466	0	0.418699
GM2A	60.8507	73.7603	38.9096	24.6151	0	0	7.30068	13.3479	21.5068	2.52466	29.0342	0	66.2274	81.0945	28.8712	19.3822	35.9548	60.5979	83.9534	27.5473	26.1767	11.8295	78.3397	35.9548	22.9993	26.5651	16.0644	5.36904	31.8288	6.26671	0	12.5384	107.403	31.3452	22.9993	150.649	246.847	40.2699	16.1473	24.4712	58.2068	26.6493	13.6226	23.8014	16.5068	46.2979	5.93438	7.93151	16.8356
GMDS	0	0	0	0	0	0	0	0	0	0	0	0	0	0	0.465116	0	0	1.93685	0	0	0	0	0.690411	0	0.809041	0	0	0	0	0.0915068	0	0	0	0	0	0	0	0.167158	0	0.45589	0.541507	0.37274	0	0	0.0978082	0	0.427945	0	1.02082
GMFB	0	0	0	0	0	0	0	0	0	0	0	0	0	0	8.60411	0	0	13.0034	11.7747	0	0	3.05288	0	0	0	0	0	0	0	0	0	0	0	55.0575	0	0	0	0	0	0	0	0	0	0	0	0	0	0	0
GMFG	0	0	0	0	0	0	0	0	0	0	0	0	0	0	0	0	0.614521	13.0034	20.787	0	0	3.05288	0	0	0	0	1.67144	18.7932	8.32877	0.807534	0	17.0527	0	0	0	0	1.58663	0	1.67144	0	2.17301	0.31	1.3626	0	1.03932	0	0	0	0
GMPPA	0	0	0	0	0	0	0	0	0	0	1.22384	0	0	0	0	0	0	0	2.55342	0	0	0	0.180411	0	0	0	0.681137	0	0.777945	0.0873288	1.3289	0	0	0	1.51671	0	0	0.0658904	0.681137	0.237123	0	0	1.24808	0	0	0	0.250685	0	0.750411
GMPPB	0	0	0	0	0	0	0	0	0	0	0	0	0	0	0.380479	0.449863	0	0	4.92527	0.137877	0	0	0.323425	0	0	0	0.800274	0	0	0.189863	0	0	0	0	0	0	0	0.207534	0.800274	2.02068	0	0	0.758288	0.0946575	0.174452	0	0.792055	0	0.459726
GMPR2	0	0	0	0	0	0	0	0	0	0	0	0	0	0	0	0	0	0	0	0	0	0	0	0	0	0	0	0	0	0	0	0	0	0	0	0	0	0	0	0	0	0	0	0	0.639726	0	0	0	0
GNA11	34.474	67.2301	54.3479	21.3123	45.563	33.1192	58.6055	63.7767	44.0096	20.9507	20.8438	70.0192	5.98247	60.8507	19.1329	9.11233	14.4007	12.5384	7.85068	22.8329	2.76342	255.368	21.3945	23.1726	52.0301	20.4205	29.7068	12.1301	13.8164	71.3205	0	75.0534	25.7164	10.1808	16.6493	79.7534	24.6815	12.8644	29.8712	16.1877	14.9616	14.1616	23.8014	35.4158	34.6767	44.6753	13.6616	23.239	24.2623
GNA13	73.7603	64.6849	68.3521	65.1438	89.174	47.9479	148.888	90.4603	85.9877	44.8199	46.8336	67.7808	43.1315	106.774	75.7151	20.4205	3.51562	70.0192	5.6937	43.5356	45.9014	58.774	40.4356	50.263	94.2068	75.7151	46.9562	27.4685	35.1082	104.737	25.1904	126.021	63.7767	36.9014	46.711	56.5932	72.5342	39.9904	46.9562	30.0938	29.8712	70.0192	34.1664	41.9438	59.8849	34.0699	85.2521	34.474	26.6493
GNA14	0	0	0	0	0	0	0	0	0	0	0	0	0	0	0	0	0	0	0	0	0	0	0	0	0	0	0	0	0	0	0	0	0	0	0	0	0	0	0	0	0	0	0	0	0	0	0	0	0
GNA15	0	0	0	0	0	0	0	0	0	0	0	0	0	0	0	0	0	0	0	0	2.32568	3.50712	0.574452	0	9.38356	0	0	0	0	0	0.929521	0	0	0	0	0	0	2.50781	0	0.30589	0	0	0	0	0	1.01521	0	0	0
GNAI1	42.0863	39.611	76.4438	12.8644	105.232	39.7425	104.737	13.6226	14.4705	22.8884	27.4685	29.5288	19.211	35.5164	9.79452	6.39438	28.8712	0	4.55144	17.8205	20.7301	65.1438	7.30068	40.2699	87.4288	15.7658	25.5315	21.4507	28.4356	64.4377	13.3151	49.226	48.6014	0	28.1315	45.9014	60.8507	7.0487	25.7164	8.18493	1.95158	105.232	12.2596	6.70116	31.4466	27.8425	55.6678	25.1904	8.01096
GNAI2	37.6027	22.7027	27.4068	43.8521	50.6205	10.0123	62.3589	63.2726	55.8644	30.8986	40.8493	40.1301	48.7685	55.8644	123.999	10.6658	21.0548	340.534	17.2712	10.4233	117.084	0	11.8575	40.6014	92.9164	168.108	127.466	13.789	17.2219	94.6534	4.59568	71.3205	29.189	0	30.7068	75.0534	83.5486	59.3685	127.466	22.3205	28.2945	66.2274	17.7315	5.8337	53.9932	70.2733	363.863	62.8466	22.7027
GNAI3	55.4712	59.3685	38.311	8.46849	102.19	77.1397	96.4315	30.7068	37.3644	20.787	49.226	54.6973	24.3233	22.8329	58.9425	29.3315	19.637	0	8.91918	30.7068	64.6849	81.8342	34.7767	32.3123	76.0795	61.3301	57.811	33.3199	26.0151	68.0664	48.3123	66.7863	47.1377	71.8274	9.5363	61.5726	77.1397	38.311	57.811	43.5356	25.4767	58.6055	18.5479	14.9616	39.2589	49.9507	86.5795	34.8767	21.3123
GNAQ	24.8781	18.889	8.58904	11.4418	29.2603	5.70397	27.6877	0.586986	41.1356	13.2486	15.3041	9.43151	2.07719	18.889	0	5.2089	0	0	3.26836	4.07274	5.89781	0	14.1904	2.8337	18.1281	0	26.0151	7.83699	5.0911	31.4466	1.79479	21.3945	13.9164	0	6.32911	19.0856	36.9014	12.1301	26.1767	6.47137	1.25342	18.9384	7.27329	6.70116	21.3534	25.2699	11.4418	9.32466	7.69863
GNAS	100.944	98.1329	87.4288	40.8493	89.174	39.4795	177.942	47.9479	106.25	39.9904	52.7932	84.6863	44.9644	112.888	56.9986	30.0137	29.8712	33.7404	27.626	50.263	27.9356	50.6205	42.8466	46.0384	98.6082	56.1973	74.3808	29.8712	47.1377	151.503	19.5301	171.736	81.0945	22.8884	79.7534	62.3589	81.8342	51.5082	74.3808	12.6493	40.6014	93.7603	42.2288	57.811	60.3452	33.4329	37.1493	67.5055	41.9438
GNAZ	0	0	0	0	0	0	0	0	0	0	0	0	0	0	0	0	0	0	0	0	0	0	0	0	0	0	0	0	0	0.263288	0	0	0	0	0	0	0	0.0384932	0	0	0	11.2589	0	0.635616	0	0	0	0	0
GNB1	200.488	156.307	161.821	124.615	219.15	79.0014	186.528	145.837	209.508	133.915	109.853	106.774	64.1904	202.152	104.192	68.0664	89.7863	211.368	54.6973	86.2836	77.1397	96.8041	129.711	119.848	251.163	134.76	223.759	120.692	127.466	168.108	89.174	273.981	123.382	79.7534	92.9164	163.962	278.693	130.44	223.759	64.1904	0	265.634	115.388	118.338	152.356	182.916	138.729	185.285	139.599
GNB2	0	0	0	0	0	0	0	0	0	0	0	0	0	0	0	0	0	0	0	0	0	0	0	0	0	0	0	0	0	0	0	0	0	0	0	0	0	0	0	0	0	0	0	0	0	0	0	0	0
GNB2L1	0	0	0	103.647	8.06233	29.189	0	0	14.6274	0	0	8.42055	51.0055	18.3712	0	26.9274	5.17397	41.3932	18.1767	3.02479	56.1973	8.26027	2.97068	3.80342	27.9356	0	7.75479	9.1274	7.93151	7.66438	68.3521	0	6.87877	3.31712	13.8438	0	1.26795	34.0699	7.75479	24.0068	26.0151	5.55445	13.8164	4.67616	7.33219	4.5761	0	11.2808	6.89322
GNB4	0	0	0	0	0	0	0	0	0	0	0	0	0	0	0	0	0	0	0	0	0	0	0	0	0	0	0	0	0	0	0	0	0	0	0	0	0	0	0	0	0	0	0	0	0	0	0	0	0
GNE	0	0	0	0	0	0	0	0	0	0	0	0	0	0	0	0	0	0	0	0	0	0	0	0	0	0	0	0	0	0	0	0	0	0	0	0	0	0	0	0	0	0	0	0	0	0	0	0	0
GNG12	6.68945	251.163	5.16137	168.108	65.5685	40.7253	85.2521	166.984	265.634	3.26836	85.6199	59.3685	43.6945	269.042	14.7452	88.3548	57.811	2.05945	170.991	139.599	100.944	0	82.4795	62.8466	0	0	220.686	31.6479	52.7932	141.996	46.0384	214.479	278.693	36.5555	82.4795	5.0161	64.1904	0	220.686	9.40753	4.77726	65.5685	58.6055	320.352	117.671	36.0726	135.575	137.86	0
GNG5	0	0	0	0	4.65822	0	0	0	11.7747	0.853082	0	0	2.50062	0	0	0	0	0	0	0	0	0	0	0	0	0	8.20068	0	0	6.17548	0	25.7164	0	0	6.73479	0	0.997123	0	8.18493	0	0	1.18644	0	6.98288	3.25397	0	26.9274	13.4938	0
GNG7	0	0	0	0	0	0	0	0	0	0	0	0	0	0	0	0	0	0	0	0	0	0	0	0	0	0	3.34829	0	0	0	0	0	0	0	0	0	3.2163	0	3.34829	0	0	0	0	0	0	5.79082	14.5068	0	0
GNL1	0	0	0	0	0	0	0	0	0	0	0	0	0	0	0	0	0	0	0	0	0	0	0	0	0	0	0	0	0	0	0	0	0	0	0	0	0	0	0	0	0	0	0	0	0	0	0	0	0
GNMT	0	0	0	0	0	0	0	0	0	0	0	0	0	0	0	0	0	0	4.44562	0.296575	0	0	0	0	0	0	0	0	0	0	0	0	0	0	0	0	0	0	0	0	0	0	0	0	0	0	0	0	0.459726
GNPDA1	56.1973	3.45986	0	4.49932	1.81767	2.32568	0	0	6.52082	6.92226	7.7411	2.25767	2.60877	12.1849	14.2973	1.80247	6.90767	4.10082	22.3205	0	0	0	25.3493	4.12055	35.3151	0	0	0	4.65822	0.0682877	0	0	4.89671	0	0	0	8.15342	1.48699	0	1.91781	1.32219	1.58342	0	0	32.3904	9.11233	0.922055	0	5.30356
GNPDA2	0	0	0	0	0	0	0	0	0	0	0	0	0	0	0	0	0	0	0	0	0	0	0	0	0	0	0	0	0	0	0	0	0	0	0	0	0	0	0	0	0	0	0	0	0	0	0	0	0
GNPNAT1	0	0	0	0	0	0	0	0	0	0	0	0	0	0	0	0	0	0	0	0	0	0	0	0	0	0	0	0	0	0	0	0	0	0	0	0	0	0	0	0	0	0	0	0	0	0	0	0	0
GNS	5.74377	74.3808	23.3055	0.922055	8.91918	0	32.6014	18.1767	6.52082	0	26.3233	11.2589	3.13397	34.8767	8.02877	3.26575	44.3616	3.31712	30.9952	7.53836	0	0	21.563	20.1096	0.385205	9.79452	19.0856	31.6479	16.7288	0.412329	0	0	5.31877	5.00507	0	34.6767	136.39	8.26027	19.1719	5.33384	20.8973	1.33863	4.36021	1.16521	1.8524	54.5226	0.361233	8.06233	9.81575
GOLGA2	0	0	0	0	0	0	0	0	0	0	0	0	0	0	0	0	0	0	0	0	0	0	0	0	0	0	0	0	0	0	0	0	0	0	0	0	0	0.0981507	0	0	0	0	0	0	0	0	0	0	0
GOLGA7	0	0	0	0	0	0	0	0	0	0	0	0	0	0	0	0	0	0	0	0	0	0	0	0	0	0.637397	8.27808	0	0	0	0	1.36966	0	0	0	0	0	2.33548	8.27808	0	0	0	0	0.907808	0	0	6.52082	0	0
GOLGB1	0	0	0	0	0	0	0	0	0	0	0	0	0	0	0.190479	0.0193836	0	0	0	0	0	0	0	0	0	0	0	0	0	0	0	0	0	0	0	0	0	0	0	0	0	0	0	0	0	0	0	0	0
GOLIM4	0	0	0	0	0	0	0	0	0.175753	0	0	0	0	1.35507	0	0	0	0	0	0	0	0	0	0	0	0	0	0	0	0	0	0	0	0	0	0	0	0	0	0	0	0	0	0	0.0610959	0	0	0	0
GOLM1	0	8.09658	3.9361	0	3.23562	4.07274	0	0	0	0.987123	0	1.11753	0	0	0	1.21493	3.00452	2.25767	3.03808	0	0	0	0.734932	0	0	0	0	0	0	0	0	0	0	0	0	0	0	0	0	0	0	0	0	0	0	0	0	0	0
GOLT1B	0	0	0	0	0	0	0	0	0	0	0	0	0	0	0	0	0	0	0	0	0	0	0	0	0	0	0	0	0	0	0	0	0	0	0	0	0	0	0	0	0	0	0	0	0	0	0	0	0
GORASP2	0	0	0	0	0	0	0	0	0	0	0	0	0	0	0	0	0	0	0	0	0	0	0	0	0	0	0	0	0	0	0	0	0	0	0	0	0	0	0	0	0	0	0	0	0	0	0	0	0
GOT1	64.9144	16.6493	57.411	30.5301	43.8521	32.6986	28.213	44.9644	32.3904	28.9527	83.1438	15.8062	43.6945	14.7178	44.3616	11.5582	36.7918	39.4795	87.0041	33.837	1.31829	16.6158	63.9836	17.4658	26.1767	11.5582	52.7932	32.3123	29.6178	13.9164	7.3913	33.4329	4.11068	3.49918	28.4356	10.5973	18.0795	15.3041	52.7932	30.3616	3.40336	61.8151	33.4329	11.7014	60.8507	19.4767	11.6329	3.46836	54.6973
GOT2	0	0	0	1.34973	5.52822	5.82466	0	7.95068	4.21671	0.750411	0	1.59973	4.49096	1.59177	12.1849	0	25.5863	11.1219	4.68719	19.211	47.9479	26.6493	0.804795	5.13521	21.0548	16.1877	7.53836	6.12699	4.95918	2.85	7.7411	0	0	0	4.58589	6.73479	0	29.6178	7.53836	14.126	5.47171	4.87041	2.78137	45.4103	9.5363	1.35671	3.96445	10.8452	42.4932
GP5	0	0	0	0	0	0	0	0	0	0	0	0	0	0	0	0	0	0	0	0	0	0	0	0	0	0	0	0	0	0	0	0	0	0	0	0	0	0	0	0	0	0	0	0	0	0	0	0	0
GPC1	0	0	0	0	2.05945	0	0	0	0	0	3.10315	0	0	0	0	0	0	0	4.68719	3.02479	0	0	0.0606164	0	0	0	0	0	14.7808	0.37274	0	0	0	0	0	0	0	0	0	0	0.526301	0.690411	0	0	0	0	0	0	0
GPC3	0	0	0	0	9.28151	14.6904	0	0	0	0.279589	0	4.09842	0	7.01438	0	0	0	0	2.72911	14.5952	0	1.71	0	0	1.09479	0	0	0	28.2945	0.658014	1.67144	0	5.39459	0	0	0	0	0.0946575	0	0	0.526301	7.55274	0	0.00986301	0.109315	1.50795	0.933699	1.02336	0.864863
GPC4	0	0	0	0	3.4337	0	0	0	0	0.987123	1.59973	0	0	10.35	0	0	0	0	3.03808	8.53425	0	0	0	3.6176	1.40164	0	0	3.53699	20.8438	1.44705	0	0	0	0	2.20767	0	0	1.57082	0	0	1.46178	9.20822	0.604795	0.064911	0.307671	4.40185	0	1.27466	0.418699
GPD1	15.5452	20.6329	26.9274	34.7767	4.75658	0.771507	15.5849	67.7808	16.5822	25.1904	17.9932	5.6937	3.6926	0	4.87041	14.7178	11.3027	0	53.6233	10.6658	2.15301	1.88123	28.6521	18.889	2.85596	0	27.4068	41.3932	27.6877	18.1767	1.07521	14.7178	32.6986	44.5185	1.93178	14.4705	22.0452	20.163	27.5473	25.8699	15.2356	36.6822	128.982	7.61644	13.2822	41.6822	11.0911	25.5315	8.18493
GPD1L	0	0	0	3.49123	0	2.57466	4.5761	0	1.94192	6.92226	2.02068	0	0	0	0.94137	0.485616	0	0	3.79849	0.787671	0	0	4.75658	0	2.76342	0	2.58726	2.69677	2.50062	0	0.809863	0	3.81596	0	0	0	0	0.750411	2.58726	2.02068	3.40336	2.40959	4.20212	4.34479	0.794589	0	16.3479	3.03808	7.35
GPD2	0	0	0	0	0	2.57466	1.46308	1.33288	0.449863	0.132185	0	1.35336	1.83603	0	0	2.14767	0.375753	1.60781	0	0.147416	8.76575	2.18021	0.0293151	1.44705	0.362877	0.709726	0.60274	0	0	0	1.3289	2.30527	0	0	0	1.16726	32.7959	0.586986	0.60274	7.95068	0.383836	0.122192	0	1.02336	0	0	0	0	0.281233
GPHN	0	0	0	0	0	0	0	0	0	0	0	0	0	0	0	0	0	0	0	0	0	0	0.0981507	0	0	0	0	0	0	0	0	0	0	0	0	0	0	0	0	0	0	0	0	0	0.0745205	0	0	0	0
GPI	112.888	34.7767	98.1329	231.441	158.244	56.3952	73.7603	64.1904	51.7	87.0041	87.0041	113.978	154.123	33.4329	202.152	99.0836	78.3397	313.486	69.3945	80.4644	109.23	88.3548	115.388	58.6055	77.1397	95.9	103.147	78.3397	49.226	77.1397	75.3842	47.3192	37.3644	122.044	56.9986	28.9527	33.0315	79.0014	103.147	72.5342	57.811	73.7603	111.064	54.6973	75.7151	22.4671	195.859	74.3808	133.915
GPM6A	0	0	0	0	0	0	1.92863	0	0	0	11.9767	0	2.94329	0	0	0	0	0	0	0	0	0	0	0	0	0	0	0	0	0	0	0	0	0	0	0	0	0	0	0	0	0	0	0	0	0	0	0	0
GPM6B	0	0	0	0	0	0	0	0	0	0	0	0	0	0	0	0	0	0	0	0	0	0	0	0	0	0	0	0	0	0	0	0	0	0	0	0	0	0	0	0	0	0	0	0	0	0	0	0	0
GPNMB	0	0	0	0	0	0	0	0	0	0	0	0	0	0	0	0	0	0	0	0	0	0	0	0	0	0	0	0	0	0	0	0	0	0	0	0	0.629521	0	0	0	0	0	0	0	0	0	0	0	0
GPR110	0	0	0	0	0	0	0	0	0.253562	0	0	0	0	0	0	0	0	0	0	0	0	0	0	0	0	0	0	0	0	0.248767	0	0	0	0	0	0	0	0	0	0	0	0	0	0	0	0	0.596164	0.925068	0
GPR116	0	0	0	0	0	0	0	0	0	0	0	0	0	0	0	0	0	0	0	0	0	0	0	0	0	0	0	0	0	0	0	0	0	0	0	0	0	0	0	0	0	0	0	0	0	0	0	0	0
GPR126	0	0	0	0	0	0	0	0	0	0	0	0	0	0	0	0	0	0	0	0	0	0	0	0	0	0	0	0	0	0	0	0	0	0	0	0	0	0	0	0	0	0	0	0	0	0	0	0	0
GPR137B	0	0	0	0	0	0	0	0	0	0	1.46767	0	0.789863	0	0	0	0	0	0	0	0	0	0	0	0	0	0	0	0	1.34781	0	0	0	0	0	0	0	0	0	0	0	0	0	0	0	0	1.09918	0	0
GPR155	3.40336	0	0	0	2.00007	0	1.70418	5.31877	1.69356	2.4689	2.92562	8.07808	24.0068	3.25856	3.26575	0.709726	2.21123	0	2.31596	11.2808	0	1.46767	5.1863	4.12055	0.971096	0	4.20212	2.5174	3.47685	2.30959	0	0	8.61918	4.42205	27.7493	2.81658	1.92863	0	4.20212	0	0	4.22082	3.33562	0.274795	0.926575	2.52466	2.05329	0	2.37603
GPR180	0	0	0	0	0	0	0	0	0	2.1911	11.5021	0	0	0	1.25342	0	6.03753	0	0	0	0	0	4.10082	0	0	0	0	0	0	0	0	0	0	14.6589	0	0	0	0	0	0	1.81767	1.72479	5.25507	0	0	8.60411	0	0	0
GPR56	0	0	0	0	0	0	0	0	0	0	0	0	0	0	0	0	0	0	0	0	0	0	0	0	0.614521	0	0	0	2.50062	0.890411	0	0	0	0	1.70014	0	0.847466	0	0	0.847466	0.700479	0.577945	3.9361	0.00986301	0.125616	4.40185	0	0	0
GPR97	0	0	0	0	0	0	0	0	0	0	0	0	0	0	0.172877	0	0	0	0	0	0	0	0	0	0	0	0	0	0	0	0	0	0	0	0	0	0	0	0	0	0	0	0	0	0	0	0	0	0
GPRC5A	17.0527	57.811	5.47171	0	36.3096	1.48226	8.58904	13.5219	72.7671	0.853082	32.1411	28.8712	15.4534	110.477	1.79178	0	0.734932	0	12.074	14.9616	35.4158	26.25	0	0	59.3685	104.737	255.368	0	10.4	63.2726	0	76.7918	28.5699	0	19.7932	32.3123	57.411	24.2014	255.368	4.79945	9.05205	5.0161	4.27219	31.0918	24.5432	17.6438	57.811	0	38.0932
GPRC5B	427.356	542.685	420.993	251.163	691.137	142.69	1089.29	390.699	513.76	158.244	451.63	759.74	379.603	1922.1	173.855	95.3685	86.2836	54.3479	85.2521	278.693	596.425	620.521	74.3808	301.296	505.849	223.759	837.452	9.40753	81.8342	451.63	25.5863	1164.9	759.74	31.3452	759.74	88.3548	100.944	58.6055	837.452	28.4356	78.3397	171.736	22.8329	158.244	126.021	99.989	229.297	182.916	184.101
GPRC5C	273.981	1460.33	320.352	265.634	1284.45	184.101	1671.26	721.795	1671.26	289.685	493.959	1089.29	340.534	3512.62	596.425	80.4644	95.9	142.69	128.224	273.981	505.849	371.616	119.004	246.847	355.863	207.648	1089.29	39.2589	120.692	559.219	3.52411	837.452	949.603	39.7425	837.452	220.686	242.378	122.044	1089.29	34.263	141.301	202.152	44.3616	379.603	240.534	177.942	440.534	352.089	371.616
GPS1	0	0	0	0	0	0	0	0	0	0	0	1.40164	0.123562	1.57082	0.655616	0	0	0	0	0	1.31829	0	0.323425	0	0	0	0	2.63301	0	0	0	0	0	0	1.71589	0	0	0	0	0	0.541507	1.2624	0.749589	0	0	0	0.907808	0	0
GPT	6.42452	0	3.9361	0	5.04932	3.9361	0	0.0889041	1.14452	0.240342	0	0	0.230068	3.06795	0	0.0149315	0	1.93685	2.46438	0.999178	0	0	1.16521	2.73712	0	0	1.10452	4.41712	5.0911	1.44705	0	0	0	7.16822	0	1.22384	5.44897	0.132945	1.10452	6.38336	6.17548	9.5363	7.7411	0.396712	30.8986	3.01466	0	0	0
GPX1	0	0	0	0	0	3.9361	0	3.27342	0	2.32233	0	0	2.94329	0	0	0	1.74027	0	0	0	3.59856	7.19849	3.52411	5.9474	0	0	3.96945	3.7611	0	0.73137	8.88219	0	0	0	15.1658	0	0	4.64014	3.96945	2.5174	9.93425	1.44247	1.3626	3.09041	1.48226	2.24151	3.7611	7.69863	4.12055
GPX2	0	0	0	0	0	0	0	0	0	0	0	0	0	0	0	0	0	0	0	0	0	0	0	0	0	0	0	0	0	0	0	0	0	0	0	0	0	0	0	0	0	0	0	0	0	0	0	0	0
GPX3	71.3205	19.637	7.12904	7.83699	1.74288	42.4932	5.31877	4.20212	5.33384	91.2616	134.76	13.3479	21.1726	6.68945	2.2524	41.9438	81.0945	4.78486	348.315	7.37479	0	8.83699	23.9479	83.1438	1.70014	10.5219	3.6326	165.86	3.79849	0.401096	0	0	0	11.2164	0	27.4685	0	37.8534	3.6326	2.86767	0	57.811	0.402671	0.907808	36.1904	0	26.0959	0	14.7808
GPX4	3.49123	6.1589	0	45.563	13.4658	4.15548	21.6192	31.8288	14.4705	8.27808	8.48493	6.76767	4.61719	7.58219	12.1021	6.1887	9.63562	0	20.163	6.66342	0	6.47137	10.9658	13.7568	2.54425	6.1887	24.2623	5.74377	6.87877	6.48164	0	9.32466	16.9651	0	0	10.4233	9.30685	8.26027	24.3233	7.95068	7.7411	5.75137	13.2486	12.3199	6.23582	8.51918	8.66849	1.56534	6.32911
GRB14	0	0	0	0	0	0	0	0	0	0	0	0	0	0	0	0	0	0	0	0	0	0	0	0	0	0	0	0	0	0	0	0	0	0	0	0	0	0	0	0	0	0	0	0	0.0505479	0	0	0	0
GRB2	6.55781	22.4671	21.9925	3.49123	20.8438	0	32.2342	14.9616	24.6151	8.27808	7.89863	21.9925	7.14205	31.3452	1.86233	1.46068	2.13603	0	22.9993	0.863425	14.2582	30.5301	1.01801	3.80342	7.41945	4.67616	19.2582	2.76342	1.67144	4.08329	0	9.73219	11.6671	0	3.82849	22.3938	1.68938	0.318151	19.3438	3.6176	0	2.3489	0	1.84164	0.839041	4.92527	3.33911	3.90767	3.29438
GRB7	0	0	0	0	0	0	0	0	0	0	0	0	0	0	0	0	0	0	0	0	0	0	0	0	0	0	0.839041	0	0	0	0	0	0	0	0	0	0	0	0.839932	0	0	0	0	0	0	0	0	0	0
GRHPR	6.48164	18.0363	10.0123	5.16767	4.02849	4.94884	4.5761	30.8986	7.91507	17.8205	33.0315	9.83699	7.85068	0	17.0973	16.8788	15.8062	7.81096	44.6753	21.5068	0	0	25.8699	8.48493	4.10082	0	5.0911	27.4685	11.0329	8.51918	1.57589	7.85068	15.1288	26.0959	0	5.40973	11.0911	15.6664	5.07932	25.1904	11.2377	16.7288	19.8507	8.27808	10.9856	9.28151	11.6329	7.50397	8.78356
GRPEL1	0	0	0	0	0	0	0	0	0	0	0	0	0	0	0	0	0	0	0	0	0	0	0	0	0	0	0	15.2007	0	0.120274	0	0	0	0	3.70411	0	0	0.459726	0	0	0	0	0	0.434384	0.174452	0	0	1.31438	0
GRPEL2	0	0	0	0	0	0	0	0	0	0	0	0	0	0	0	0	0	0	0	0	9.96986	0	0	0	0	0	0	0	0	0	0	0	0	0	0	0	0	0	0	0	0	0	0	0	0	0	0	0	0
GRSF1	0	0	0	0	0	0	0	0	0	0	0	0	0	0	0	0	0	0	0	0	0	0	0	0	0	0	0	0	0	0	0	0	0	0	0	0	0	0	0	0	0	0	0	0	0	0	0	0	0
GRTP1	0	0	0	0	0	0	7.52116	0	1.02082	0	2.92562	0	0	0	0	0	0	0	0	0	0	0	0	0	0	0	0	0	0	0.37274	0	0	0	0	0	0	0	0	0	0	0	0.319863	0	0	0	0	0	0	0
GSDMA	0	0	0	0	0	0	0	0	0	0	0	0	0	13.4938	0.709726	0.449863	4.94884	0	0	0	0	0	0	0	0.539247	3.83767	0	0	0	0	0	0	0	0	0	1.29301	0	0	0	0	0.504637	0	0	0	0	0	0.632877	0	0.0394521
GSDMD	0	0	0	0	0	0	0	0	0	0	0	0	0	0	1.00801	0	0	0	1.57966	0	0	0	0	0	0	0	0	0	0	0	0	0	0	0	0	0	0	0	0	0	0	0	0	0	0	0	0	0	0
GSN	40.2699	47.5986	19.2582	59.6267	102.19	148.888	77.1397	49.6164	70.924	83.1438	124.615	45.2575	117.671	89.174	34.474	78.3397	131.114	18.5479	238.689	93.3384	10.4233	106.774	313.486	29.3315	30.174	8.22945	40.8493	559.219	1460.33	41.1356	42.2288	79.7534	195.859	886.74	109.853	41.6822	16.4651	68.3521	40.8493	68.8945	298.111	50.1068	37.1493	111.651	120.692	36.4288	17.5562	112.888	92.4651
GSPT1	0	0	0	0	0	0	0	0	0	0	0	0	0	1.58342	0	0.244932	0	1.49568	0	0	1.31829	0	0	0	0	0	0	0	0	0	0	0	0	0	0	0	0	0	0	0	0	0	0.306685	0	0	0	0	0	0
GSR	7.65	0	0	7.93151	1.27952	8.66849	0	3.6176	8.56918	8.58904	4.41219	0	1.88123	0	4.99267	4.08329	12.026	2.1911	23.6466	0.425753	4.83315	0	17.2712	0	1.02336	1.11753	6.93685	2.5174	13.0356	0	2.99575	3.38	3.94644	19.8507	0	5.6	2.33226	3.17938	6.93685	3.90767	6.30027	9.5363	11.7479	1.47096	10.8452	6.57425	6.11671	3.90767	23.0548
GSS	20.7301	0	0	0	0	0	0	4.87041	0	2.64671	3.19904	0	0	0	0	4.85733	3.92575	2.49342	0.807534	0	0	0	4.37	0	0	0	0	1.31137	0	0	0	0	0	0	1.49151	0	0	0	0	0	0	4.92527	0	0	15.0247	0	0	0	0.864863
GSTA1	200.488	122.044	8.72466	0	95.3685	363.863	379.603	1922.1	123.382	886.74	89.4801	18.7466	0	0	0	0	0	0	0	0	0	0	0	0	0	0	0	0	0	0	0	0	0	0	0	0	0	0	0	0	0	0	0	0	0	0	0	0	0
GSTA2	0	0	0	0	0	0	0	0	0	0	0	0	0	29.789	0	255.368	0	0	0	0	27.626	0	99.989	0	0	0	0	0	0	0	0	0	0	0	0	0	0	0	0	0	0	0	195.859	0	148.888	0	0	93.7603	0
GSTK1	0	40.8493	10.6226	9.44932	12.2096	6.17548	24.1336	9.07466	7.55274	6.81288	0	5.90959	33.1192	9.30685	10.2247	505.849	14.4007	78.3397	0	20.8438	53.9932	59.3685	49.226	27.3452	6.87877	5.00507	7.85068	2.98336	2.33548	1.94452	23.724	7.4311	23.239	12.6932	47.1377	0	2.15836	6.42452	7.83699	8.90068	12.1301	0	0.966849	23.1137	4.11068	0	9.65205	19.3055	16.7288
GSTM1	0	0	0	0	0	0	0	0	0	0	0	0	0	0	0	0	0	0	0	0	0	0	0	0	0	0	0	0	4.43384	0.890411	0	0	0	0	0	0	0	0	0	21.3945	85.9877	3.36753	0	0	0	0	0	14.0068	0
GSTM2	20.474	0	0	0	2.5174	6.17548	6.71288	0.535068	8.81096	1.85507	0	0	0	0	1.96342	0	2.32904	15.5452	0.94137	4.36021	0	0	0.394658	1.84726	0	0	12.45	0	0	8.27808	0	0	4.30014	0	0	0	3.95945	1.87747	12.45	0	0	9.40753	0	1.94712	1.29801	3.38	0	0	16.3479
GSTM3	153.24	81.8342	99.989	94.6534	505.849	390.699	260.718	88.7644	75.7151	100.944	90.4603	77.7945	20.4205	198.823	49.7836	63.7767	82.8116	165.86	4.79945	78.3397	0	182.916	233.048	52.0301	47.9479	77.7945	363.863	92.0137	49.9507	85.9877	2.96116	107.403	34.3685	176.948	0	47.7733	28.1315	123.999	363.863	101.734	220.686	214.479	85.9877	137.86	57.411	78.3397	102.647	240.534	294.926
GSTM4	0	0	0	0	0	0	0	0	0	0	0	0	0	0	0	0	0	0	0	0	0	0	0	0	0	0	0	0	0	0	0	0	0	0	0	0	0	0	0	0	0	0	0	0	0	0	0	0	0
GSTO1	0	0	3.45267	7.33219	1.74288	0	0	9.44932	1.86685	11.3575	0	0	2.85596	0	5.82466	0.31411	0	0	10.7945	0	0	4.79247	6.73479	0	1.82562	6.3174	0	20.7301	0	4.49932	0	15.737	0	0	0	5.26205	11.0911	4.30014	0	0	2.78137	2.62014	20.2164	2.47116	9.25616	9.68973	9.95205	0	4.63452
GSTP1	38.5342	40.2699	42.6699	155.215	148.24	260.718	40.4356	65.1438	44.3616	137.125	158.244	185.285	84.9692	25.6514	92.4651	161.821	65.1438	105.726	115.388	46.4205	117.084	132.429	177.942	30.8027	231.441	84.6863	242.378	35.7562	128.982	177.942	379.603	165.86	42.0863	163.962	71.3205	64.6849	145.01	505.849	242.378	440.534	363.863	251.163	320.352	78.6705	129.711	81.0945	65.1438	160.975	219.15
GSTT1	10.4486	0	0	0	15.2007	0	0	0	0	14.2192	0	0	0	0	2.15836	0	0	0	15.6247	5.51521	0	0	0	0	0	0	0	0	0	0	1.6137	0	0	0	0	5.26205	0	0	0	0	231.441	0	27.4685	0	0	42.361	0	54.3479	12.026
GSTZ1	0	0	0	0	0	0	0	0	0	0	0	0	0	0	0	0	0	0	0	0	0	0	0	0	0	0	0	0	0	0	0	0	0	0	0	0	0	0	0	0	0	0	0	0	0	0	0	0	0.13911
GTF2I	0	0	0	0	0	0	0	0	0	0	0	0	0	0	0	0	0	0	0	0	0	0	0	0	0	0	0	0	0	0	0	0	0	0	0	0	0	0	0	0	0	0	0	0	0	0	0	0	0
GTPBP1	0	0	0	7.4476	0	0	1.20562	0	0	0	0	0	0	0	0	0	0	0	0	0	0	0	0	0	0	0	0	0	0	0	0	0	0	0	0	0	0	0	0	0	0	0	0	0	0	0	0	0	0
GUCD1	0	0	0	0	0	0	0	0.833836	0	0	0	0	0.281918	0	0	0	0	0	0	0	0	0	0	0	0	0	0	0	0	0	0	0	0	0	0	0	0	0	0	0	0	0	0	0	0	0	0	0	0
GUK1	0	3.25397	0	2.07719	0	1.67144	0	0.463404	0	0	0	0	0	0	0	0.485616	1.00158	0	0	0	0	0	0	0	0.522603	0	0	0	0	0.242329	2.99575	0	0	0	0	0	0	1.00397	0	0.543699	0.37274	0.44726	0	0.0278082	0	1.27274	0	0	0
GUSB	6.48164	19.4767	4.06219	2.37027	1.0711	11.6075	31.4466	4.03562	2.41507	5.02712	46.1753	32.6986	35.7562	19.1329	20.8973	0.543699	40.7253	1.25973	85.9877	22.3205	3.98493	4.79247	5.46068	57.411	80.4644	172.795	123.999	104.737	102.647	234.655	1.57589	0	40.4356	0	65.1438	60.8507	70.2733	109.23	123.999	99.0836	136.39	78.0671	33.2068	32.2342	64.1904	97.1767	124.615	148.888	55.4712
GYG1	0	0	0	0	0	0	0	0	0	0	0	0	0	0	0	0	0	0	0	0	0	0	0	0	0	0	0	0	0	0	0	0	0	0	0	0	0	0	0	0	0	0	0	0	0	0	0.702877	0	0
GYPA	0	0	0	0	0	0	0	0	0	0	0	0	0	0	0	0	0	0	0	0	0	0	0	0	0	0	0	12.9164	0	0	0	0	0	0	0	0	0	0	0	0	0	0	0	0	0	0	0	0	0
GYS1	0	0	0	0	0	0	0	0	0.166712	0	0	0	3.86644	0	1.90575	0	0	0	0	0	0.498562	0	0	0	0	0.915342	0	0	0	0	51.161	0	0	0	0	0	0	0	0	0	0	0	0	0	0	0	5.71425	0	0
GYS2	0	0	0	0	0	0	0	0	0	0	0	0	0	0	0	0	0	0	0	0	0	0	0	0	0	0	0	0	0	0	0	0	0	0	0	0	0	0	0	0	0	0	0	0	0	0	0.577123	0	0
H1F0	0	16.6493	0	0	1.12507	0.288356	111.651	2.43233	0	0	6.81288	0	0.106541	0	0	0	0	0	0	0	0	0	0	0	0	0	0	0	6.80466	0.73137	7.3913	0	8.02877	0	6.87877	0	0	3.40336	0	2.31596	0	0.548082	0	3.32637	0	0	0.632877	0	3.79849
H2AFY	0	0	0	4.49932	0	1.27082	0	0	2.54884	1.28781	0	0	0	0	0	9.57329	1.47096	0	0	3.19315	5.89781	0	2.55342	0	16.4651	0	0	0	1.33863	1.44705	35.5164	10.2671	0	0	5.9474	0	0	5.56411	0	7.15507	0	1.2624	2.24712	6.3174	2.45178	0	2.94329	2.81658	2.12356
H2AFY2	0	0	0	0	0	0	0	0	0	0	0	0	0	0	0	0	0	0	0	0	0	0	0	0	0.494041	0	0	0	1.27644	0	0	2.62459	0	0	0	0	0	0	0	0	0	0	0	0	0	0	0	0	0
H6PD	0	0	0	0	0	0	0	0	0	0	0	0	0	0	0	0	0	0	0	0	0	0	0	0	0	2.32568	0	0	0	0	0	0	0	0	0	0	0	0	0	0	0	0	0	0	0	0	0.381712	0	0
HAAO	12.1575	0	0	0	0	0	0	1.36966	0	0	0	0	0	0	0	0	0	0	2.31596	0	0	0	11.7247	0	0	0	3.77089	0	0	0	0	0	0	64.1904	0	0	0	0.216027	3.77089	6.81288	6.30027	0.98411	1.03842	0.396712	2.57466	0	0.467945	0	0
HADH	0	0	0	6.03753	22.9438	0	0	4.94884	0	0	0	0	0	0	7.82397	7.18137	7.96986	12.8904	0	3.80342	0	11.1219	8.48493	0	5.56411	0	3.6926	15.9411	3.79849	1.34781	1.84164	0	0	0	0	0	0.961781	14.5952	3.6926	0.892945	10.4979	2.55342	0	13.6616	2.00733	0	5.12281	12.5959	15.3041
HADHA	0	68.3521	22.1767	22.1767	40.6014	27.9356	21.6192	22.3205	24.4712	4.93849	0.784795	9.83699	10.4	11.0329	19.1329	44.6753	18.9884	104.192	0	29.9425	71.3205	44.3616	11.2589	69.3945	7.96986	20.5274	16.3856	12.9164	4.02849	0.0915068	14.7808	14.9233	41.1356	10.4486	58.0089	0	5.57582	19.3438	16.4651	6.55781	5.26205	1.83603	1.9837	42.989	7.33219	0	12.6493	24.2623	29.4301
HADHB	0	38.0932	17.2712	9.83699	21.1726	50.6205	16.1068	8.39247	12.05	12.5959	0	5.19863	17.3603	3.69836	8.90068	20.3274	22.4671	55.0575	0	13.3479	25.8699	32.6986	4.37	30.4459	3.06425	16.689	10.6658	13.2486	3.06425	1.55712	5.49247	7.18137	18.5479	14.4705	21.3945	0	8.85959	20.787	10.6658	7.46411	4.77726	0.177671	0.372055	55.4712	8.11507	0.925068	16.3479	35.9548	37.7281
HAGH	0	0	0	0	0	0	0	4.64918	1.20562	3.88473	0	0	0.14826	0	0	0	0	0	9.32466	1.36685	0	0	2.04966	0	0	0	2.26336	24.6151	3.47685	0.233904	0	3.24479	0	6.39438	0	0	1.01521	0.959384	2.26336	0	1.02082	2.2863	0.749589	0.340411	0	9.28151	1.09918	0	0
HAO2	0	0	0	0	0	0	0	0	0	0.116712	0	0.807534	0.242329	1.39904	0	0	0	0	1.94712	0.71274	0.446712	0	0	0	0	0	0	0	0	0	0	0	0	0	0	0	0	0	0	0	0	0	0	0	0	1.07521	0	0	0
HARS	0	0	0	0	0	0	0	0	0	0.307178	0	0	0.674521	0	0	0	0	0	0	0	0	0	0	0	0.645479	0	0	0	0	0	2.08808	0	0	0	0	0	0	0	0	0	0	0	0.395685	0	0	0	0.37137	0	0.109863
HBB	5010.18	427.356	837.452	576.438	5010.18	16406.8	5010.18	1284.45	721.795	16406.8	185.285	493.959	192.124	420.993	340.534	363.863	5010.18	5010.18	211.368	1164.9	110.477	2245.29	16406.8	66.2274	67.2301	284.011	32.6014	16406.8	3512.62	3512.62	187.771	559.219	5010.18	5010.18	542.685	267.338	2245.29	16406.8	32.7959	521.671	3512.62	3512.62	16406.8	559.219	16406.8	3512.62	1089.29	5010.18	3512.62
HBD	21.6192	0	7.61644	0	68.3521	620.521	53.6233	5.79986	3.3426	154.123	1.48925	9.43151	0.843219	0	1.61822	0	67.7808	171.736	0	2.2524	0	135.575	148.888	0	0	0	0	2620.01	70.5274	60.8507	0	5.58753	150.649	139.599	3.36075	0	46.4205	65.1438	0	15.6247	126.021	25.5863	122.044	3.16363	1089.29	89.4801	12.4753	77.1397	14.1616
HBG1	0	0	0	0	0	0	0	0	0	0	0	0	0	0	0	0	0	0	0	0	0	0	0	0	0	0	0	0	0	0	0	0	0	0	0	0	0	0	0	0	0	0	0	0	0	0	0	0	0
HBG2	0	0	0	0	0	0	0	0	0	0	0	0	0	0	0	0	0	0	0	0	0	0	0	0	0	0	0	65.5685	0	0	0	0	0	0	0	0	0	0	0	0	1.81767	0	0	0	18.3205	0	0	0	0
HBM	0	0	0	0	0	0	0	0	0	0	0	0	0	0	0	0	0	0	0	0	0	0	0	0	0	0	0	0	2.33548	0	0	0	0	0	0	0	0	0	0	0	0	1.12507	0	0	0	0	0	0	0
HBZ	0	0	0	0	0	0	0	0	0	0	0	0	0	0	0	0	0	0	0	0	0	0	0	0	0	0	0	4.41712	0	0	0	0	0	0	0	0	0	0	0	0	0	0	0	0	5.72521	0	0	0	0
HCK	0	0	0	0	0	0	0	0	0	0	0	0	1.65247	0	9.18836	0	0	7.37479	0	0	0	0.874795	0	0	0	8.02877	0	0	0	0	0.767808	0	0	0	0	0	0	0	0	0	0	0	0.247123	0	0	0	5.3263	0	0
HDAC1	0	0	0	0	0	0	0	0	0	0	0	0	0	0	0	0	0	0	0	0	0	0	0	0	0	0	0	0	0	0	0	0	0	0	0	0	0	0	0	0	0	0	0	0	0	0	0	0	0
HDAC11	0	0	0	0	0	0	0	0	0	0	0	0	0	0	0	0	0	0	0	0	0	0	0	0	0	0	0	0	0	0	0	0	0	0	0	0	0	0	0	0	0	0	0	0	0	0	0	0	0
HDAC2	0	0	0	0	0	0	0	0	0	0	0	0	0	0	0	0	0	0	0	0	0	0	0	0	0	0	0	0	0	0	0	0	0	0	0	0	0	0	0	0	0	0	0	0	0	0	0	0	0
HDAC6	3.59856	5.87151	3.2237	1.43479	1.02336	0.671712	2.85596	0.70589	0	0.987123	2.41507	4.23055	0.551781	1.54007	0.61	0.201644	0.628082	0	9.43151	0	0.630959	0	0.184315	0.975753	0	0	0.655616	3.58233	0	0.099863	0	0	3.77089	0	0	0	0.638562	0	0.655616	0	0	0.189863	1.45959	0.0126712	0.188699	0	0	0	0
HDDC2	0	0	0	0	0	0	0	0	0	0	0	0	0	0	0	0	0	0	0	0	0	0	0	0	0	0	0	0	0	0	0	0	0	0	0	0	0	0	0	0	0	0	0	0	0	0	0	0	0
HDHD1	0	0	0	0	0	0	0	0	0	0	0	0	0	0	0	0	0	0	0	0	0	0	0	0	0	0	0	0	0	0	0	0	0	0	0	0	0	0	0	1.22986	0	0.641918	0	0	0	0	0	0	0
HDHD2	0	0	0	1.34973	2.05945	0	0	0	0	0.41	0	0	0	0	0	0	0	0	0	0	0	2.21123	0.734932	0	0.855068	0	0	0	0	0	0	0	0	0	0	0	0	0.201644	0	0	0	1.2624	25.8699	0.635616	4.27979	0	0	0	1.57589
HDHD3	0	0	0	0	0	0	0	0	0	0	0	0	0	0	0	0	0	0	0	0	0	0	0	0	0	0	0	5.36904	0	0	0	0	0	721.795	0	0	0	0.536986	0	211.368	1015.97	1.92164	0	2.85	223.759	0	0	151.503	0.381712
HDLBP	0	0	0	0	0	0.418699	0	0	0	0	1.00801	2.41507	0	0	0	0.272603	0	0	0	0	2.46438	0	0.0187671	0	0.483425	0	0	0	0	0	1.52863	0	0	0	0	0	0	0.0981507	0	0	0	0.116986	0	0.00849315	0	0	0	0	0
HEBP1	0	6.35658	10.2952	4.88356	0	4.27219	0	4.2874	21.3534	4.72027	0	0	0	0	0.352329	0.797123	3.51562	0	32.3904	4.27979	0	0	1.27555	5.74377	4.04288	6.07329	21.6192	3.22	0	4.49932	0	15.8466	8.61918	0	0	6.40945	4.23055	2.64671	21.7479	1.91781	0	12.45	3.33562	7.37479	5.61247	5.30356	4.2874	7.28699	0.808219
HEBP2	5.64	0	10.0123	0	0	11.6075	0	13.0356	12.3897	3.55541	5.47171	4.09842	0	0	1.56205	0	4.45658	0	21.7932	6.89322	0	4.09603	3.11795	0	25.6514	1.43425	9.96986	1.46308	18.7932	9.11233	36.7918	17.5562	0	72.7671	0	7.58219	2.85596	4.50767	9.96986	0.995068	11.2377	15.2007	3.13397	9.1274	0.532466	3.19315	0	0	17.863
HECTD1	0	0	0	0	0	0	0	0	1.42411	0.0856164	0	0.466164	0	0	0	0.365616	0	0	0	0	0	0	0	0	0	0	0	0	0	0	0.574452	0	0	0	0	0	0	0	0	0	0	0	0	0	0	0	0	0	0
HEXA	8.90068	8.51918	0	0	0	0	2.59027	0.129411	0	1.10452	22.3205	0.641918	0	0	1.86233	0	4.58589	0	9.05205	1.45959	0	1.21219	7.46411	8.83699	2.21767	3.42164	1.67144	1.84164	6.37233	3.74397	0	0	0	0	0	18.6397	14.1616	5.2089	1.67144	3.05288	6.58733	3.13397	1.56534	0	0.600479	21.8384	2.7211	1.72479	4.12055
HEXB	17.863	13.4658	0	0	1.0711	0.626644	4.19164	1.27082	1.73075	3.78068	31.8288	9.43151	2.23	12.9438	1.70822	0	11.8575	0	25.6514	0	0.35411	0	8.78356	13.5219	0.59	1.31438	4.78486	6.12699	4.79247	3.53699	0	0	0	3.97719	8.46849	28.0336	19.4767	16.3856	4.77726	5.33384	22.7027	12.0014	4.08329	0.0346575	4.52425	80.4644	0.892945	9.32466	10.474
HGD	0	0	0	1.67952	0	0	0	7.02877	3.25856	0	0	0	2.60877	0	2.04137	8.78356	1.57336	0	44.1856	0.477603	0	0	11.7247	0	0	0	11.8295	4.87041	0	5.75137	0	0	0	0	0	3.11055	15.413	2.16137	11.8295	2.80877	0	2.55342	5.42349	0.588493	18.6397	5.9474	0	0	0.929521
HGS	4.04288	0	0	1.05712	1.17185	0.274795	1.39301	1.08658	0	0.533767	0.733836	0	0.296575	0	0	0.272603	0	0	0	1.79178	0	0	0.533767	0	0	0	0	0	0	0	0	0	0	0	1.41267	0	0	0	0	0	0	0	0	0	0	0	0.381712	0	0
HGSNAT	0	0	0	0	0	0	0	0	1.34781	0	0	0	0	0	0	0	0	1.1911	6.16719	0	0	0	0.194247	0	0	0	0	0	0	0	0	0	0	0	0	0	0	0	0	0	0	0.548082	0	0	0	0	0	0	0
HIBADH	0	0	0	0	6.10644	0	0	0	0	0	0	0	0.220822	0	0	0	1.66301	0	0	0.863425	1.73075	2.05945	5.11041	1.44705	0	0	6.45616	0	0	0	0	1.84164	0	9.49178	3.70411	0	0	2.02068	6.42452	0	0	1.2624	0	11.0055	0.188699	0	0	54.6973	0.381712
HIBCH	0	0	0	0	0	0	0	0.183699	0	0	0	0.789863	0	0	0	1.96781	0	0	0	2.02712	0	1.39904	0	0	0.709726	0	0	2.42137	0	0	2.05637	1.15712	0	0	0	0	0	1.06562	0	0.847466	0	0	0.817945	3.79849	0.125616	0	0.392603	0	2.54425
HID1	0	0	0	0	0	0	0	2.36452	0.208836	0.0908219	0	0	0.165274	0	0	0	0	0	1.01205	0	0	0	0.0326027	0	0	0	0	0	0	0	0	0	0	0	0	0	0	0	0	0	0	0	0	0	0	0	0	0	0
HINT1	0	0	0	3.01466	0	16.4233	0	14.7178	3.3426	13.2486	0	0	0	14.563	6.08986	7.78973	0	0	3.9361	0	0	0	10.7945	15.0247	0	0	13.2151	29.1116	6.68945	1.44705	0	23.6466	0	39.0342	3.56644	0	3.78068	2.64671	13.2151	12.5384	4.05253	5.0161	7.27329	4.08966	2.99575	7.71986	2.35466	0	0
HINT2	0	0	5.03822	0	0	0	0	0	0	0	0	0	0	0	1.45562	0	2.5663	2.11801	0	1.87253	0	4.43384	0.479041	0	0	0	9.51644	3.47685	0	0	0	0	0	62.3589	0	0	0	1.87747	9.49178	0	9.68973	0	0	8.02877	0	0	1.93685	3.37377	0.929521
HINT3	0	0	0	9.14795	4.88356	0	0	1.27082	0	2.81658	0	0	0	0	0	0	0	0	7.85068	0	4.72027	0	0	0	0	0	0	0	0	0	0	0	0	0	0	0	0	0	0	0	0	0	0	2.42137	0	0	0	0	0
HIP1R	0	0	0	0	0.425753	0.274795	1.11548	0	0	0	0	0	0.125137	0	0	0.102671	0	0	0.577945	0	0	0.916781	0.101849	0.576301	0	0	0	0	0	0	0	0	0	0	0	0	0	0	0	0	0	0	0.395685	0	0	0	0	0.866301	0.0208219
HIST1H1B	0	0	0	0	0	0	0	0	0	0	0	0	0	0	0	0	0	0	0	0	0	0	0	0	0	0	0	0	4.02849	0	37.8534	0	0	0	0	0	0	1.77123	0	0	0	0	0	0	0	0	0	0	0
HIST1H1C	0	0	0	0	0	0	0	0	0	0	0	0	0	0	0	0	0	0	0	0	0	0	0	0	0	0	0	0	0	0	0	0	0	0	0	0	0	0	0	0	0	0	0	0	0	0	0	0	0
HIST1H1E	0	0	0	0	0	0	0	0	0	0	0	0	0	0	0	0	0	0	0	0	0	0	0	0	0	0	0	0	0	0	0	0	0	0	0	0	0	0	0	0	0	0	0	0	0	0	0	0	0
HK1	0	2.35959	5.52822	0.845616	2.57048	7.3913	2.85596	0.164247	1.08425	0.501849	0.836438	0	4.49096	0	0.469041	4.72027	0.418699	8.78356	0	0	5.70397	3.05288	0.108767	2.73712	2.76342	1.61822	0	0	0	0	9.23219	0	0	3.12233	1.57966	0	0	2.02068	0	3.3426	1.00397	0	0	0.551781	0.294795	0	0.518699	1.54521	0.0694521
HK2	0	0	0	0	0	1.02589	0	0	0	0	0	0	3.60781	0	0	3.42164	0	0	0	0	0.700479	0	0	0	0	0	0	0	0	0	1.87137	0	0	0	0	0	0	0	0	0	0	0	0	0	0	0	0	0	0
HK3	5.46068	0	0	2.28192	0.402466	0	0	0	0	0	0	0	0.612877	0	5.65171	0.709726	2.90514	18.4178	1.48925	0.344795	0	0	4.37	0.570137	0.59	4.40185	0.758767	12.1301	1.8874	0.0454795	0	1.00158	0	5.37945	0	0	0	0	0.758767	0.704384	1.56205	0	0.869795	0.0069863	0	0.751233	13.6616	8.94384	0
HLA-A	0	15.737	5.72521	16.2336	3.82849	6.62507	31.6479	32.2342	15.1288	0	0.743562	11.8295	8.45205	21.9397	0	29.3315	32.0479	19.1329	56.9986	41.1356	2.54425	0	1.52425	20.2164	0.709726	0	2.48863	0	7.35	17.9055	2.01479	25.5315	22.0452	214.479	0	8.70137	12.05	0	2.48863	14.6274	61.8151	10.9658	2.07123	1.02336	1.58984	359.863	1.39904	7.93151	5.79082
HLA-B	10.6479	5.44897	0	0	5.8337	16.4233	22.8329	7.35	3.84685	0	3.27849	0.866301	30.174	5.00507	8.13425	0	38.5342	0	0	9.38356	4.09603	35.6363	18.5479	0	0	9.79452	1.14151	0	0	1.06781	2.62014	11.0055	0	0	0	9.11233	0	0.695137	1.14151	0.532466	9.34247	1.12507	0	1.59753	0	0	0	0	4.19164
HLA-C	0	0	0	0	0.907808	0.502466	7.91507	0	7.4311	0	6.17548	0	22.5795	2.48863	0	0	4.64918	1.66904	4.55144	9.79452	0	0	1.16521	0	0.522603	0	0	1.37452	6.37233	0.59411	3.17151	0	0	0	0	0	0	1.57082	0	0.560479	9.68973	3.80342	3.13397	0.110411	0.273356	0	0	1.72479	0.505274
HLA-DMB	0	0	0	0	0	0	0	0	3.17938	0	0	0	0.733836	0	0	0	0.345479	0	1.57966	0.265753	0	0	0.0517671	0	2.21767	0	0	0	3.47685	11.5822	0	0	0	0	0	19.0856	3.42164	0.27774	0	0	0	0	0	2.65863	0.0978082	3.19315	0	0	3.06795
HLA-DQB1	0	0	0	0	0	0	0	0	0	0	0	0	0	0	0	0	0	0	0	0	0	0	0	0	0	0	0	0	0	0	0	1.7224	0	0	0	0	0	0	0	0	0	0	0	0	0	0	0	0	0
HLA-DRA	55.8644	0	0	10.4233	7.89863	1.37658	31.2438	5.31877	0.65137	0	1.93178	1.3289	0	0	18.3712	76.4438	16.1068	3.83767	58.2068	35.6363	0.879247	0	16.2336	24.4712	53.9932	1.79863	89.174	101.734	11.7747	26.6493	10.8199	0	0	10.4486	0	127.466	69.3945	33.837	89.174	0.574932	27.626	74.7171	117.671	1.91781	9.5363	114.683	33.837	20.0068	30.174
HLA-DRB1	42.989	0	6.42452	2.76342	0	0.938904	0	21.0027	0	3.78068	0	0	1922.1	5.00507	12.4247	17.7315	3.30575	0	41.6822	28.5699	654.699	0	0	119.848	28.8712	0	56.9986	7.53836	0	0	10.5671	1.7224	0	18.5062	11.6075	313.486	0	40.6014	56.5932	0	11.9205	84.6863	65.5685	0	8.39247	71.3205	45.111	21.9397	13.9164
HLA-DRB3	0	0	4.78486	3.57534	0	0	2.11247	0	0	0	0.770548	0	4.22082	0	0	0	0	0	0	0	0	0	0	0	0	0	0	0	0	0	0	2.74521	0	0	0	0	0	0	0	0	0	0	0	0	0	0	0	0	0
HLA-DRB4	0	0	0	0	0	0	0	0	0	0	0	0	0	0	0	0	0	0	0	0	0	0	0	0	0	1.61822	0	0	0	0	0	0	0	0	0	0	0	0	0	0	0	0	0	0	0	0	0	0	0
HLA-DRB5	0	0	0	0	0	0	0	0	0	0	0	0	0	0	0	0	0	0	0	0	0	0	0	0	0	0	0	0	0	0	0	0	0	0	0	12.9164	0	0	0	0	0	0	0	0	0	0	0	0	0
HLA-E	0	0	0	0	0	0	6.30027	0	0	0	0	0	0.465116	0	0	0	0	0	0	2.63301	1.57082	0	0	0	2.94329	0	0	0	0	0	2.46438	0	0	0	0	0	0	0	0	0	0	0	0	0	0	0	0	0	0
HM13	0	0	0	0	0	0	0	0	0	0	0	0	2.39712	0	0.873288	3.42164	0	5.85712	0	0	23.5993	0	0	1.16726	0	37.8534	0	0	0	0	4.11068	0	0	0	0	1.20945	0.766301	0	0	0	0	0	0	0	0	0	0	0	0
HMCN1	0	0	0	0	0	0	0	0	0	0.105205	0.987123	0	0.352877	0	0.175753	0.0134247	0.456986	0	0.638562	0.112123	0	0	0.0660959	0	0.283014	0	0	0.754521	5.53651	0	0	0	0	4.58589	0	1.02336	0	0	0	0.199315	0.434384	0.20587	0.262671	0	0	0.866301	0.250685	0.596164	0.020274
HMGB1	0	0	0	0	0	0	0	0	0	0	0	0	0	0	0	0	0	0	0	0	0	0	0	2.00007	0	0	0	0	0	0	8.22945	0	0	0	31.6479	0	0	0	0	0	0	0	0	0	0	0	0	0	0
HMGCL	0	0	0	0	0	0	0	0	0	0	0	0	0	0	0	0	1.37452	0	0	0	2.76342	0	3.33911	0	4.93849	0	0	5.74377	0	0	0	0	0	0	0	0	0	2.39712	0	0	0	0	0	4.27979	0	0	0.348904	2.25767	1.67952
HMGCS1	0	0	0	0	0	1.48226	0	0.64411	0	0	0	0	0	0	0	0	0	0	0	0	0	0	0	0	0.479041	0	0	0	0	0	0	0	0	0	0	0	0	0.459726	0	0	0	0	0	0	0	0	0	0	0
HMGCS2	0	42.6699	14.1904	36.1904	48.9356	18.2233	18.6932	33.837	46.711	0	0	0	10.9315	4.09842	1.33288	10.6658	7.14205	81.0945	0	39.4795	1.65644	220.686	35.5164	4.53397	0	0	101.339	9.81575	12.2596	0	0	76.7918	84.6863	34.8767	2.37603	8.58904	8.70137	1.48699	101.339	12.3199	4.64918	5.12281	2.07123	185.285	7.3913	0	3.96445	27.7493	108.033
HMOX1	0	0	0	1.34973	0	10.3233	0	0	0	0	0	7.89863	0	0	0	0	0	0	0	0	0	0	0	0	6.98288	0	0	0	0	1.34781	7.7411	0	0	0	0	0	0	0.420274	0	2.74521	0	1.04699	1.13568	0	0.294795	0	0	0	0
HMOX2	0	0	0	0	0	0	0	0	0	0	0	0	0	0	0	0	0	0	0	0	0	0	0	0	1.82562	0	0	0	0	0.807534	10.5671	0	0	0	0	0	0	0.805822	0	0.362877	0.828288	0	0.380479	0	0	0	0	0	0
HNMT	4.87041	0	0	1.56534	12.5068	2.43233	0	12.7959	8.94384	1.03932	0	0	4.22082	0	0	0.485616	5.62623	0	9.57329	1.45959	0	0	5.11041	0	0.709726	0	0	1.8874	0	0	0	0	0	0	0	0	0.734384	0	0	0	1.95158	0.467945	5.16137	0.307671	0	0	0.477603	0	0.702877
HNRNPA0	0	0	0	0	0	0	0	0	0	0	0	0	0	0	0	0	0	0	0	0	0	0	0	0	0	0	0	0	0	0	0	2.1874	0	0	0	0	0	0.0800616	0	0	0	0	0	0	0	0	0	0	0.041363
HNRNPA1	0	0	0	16.9651	0	0	17.9932	4.79247	0	2.64671	0	3.35397	1.88123	3.95295	4.78486	24.2623	7.27329	14.126	2.20315	11.9205	6.38336	9.55616	2.88829	9.96986	13.789	0	5.0911	11.4699	0	7.09616	61.3301	11.2808	4.11068	10.9315	26.5651	0	0	36.4288	5.07932	7.53836	4.05253	3.70411	4.63452	5.51521	4.27979	1.66904	1.93685	9.5363	5.6937
HNRNPA2B1	0	2.05637	28.8712	40.6014	57.411	63.2726	60.3452	5.43726	40.6014	18.6932	5.65171	41.3932	10.2027	16.9651	31.8288	87.4288	40.7253	99.989	1.94712	48.7685	12.1021	67.7808	17.4658	74.7171	35.7562	4.52425	6.57425	33.7404	24.0658	8.27808	38.4226	33.4329	15.1288	26.7808	95.3685	2.70381	0	75.0534	6.55781	27.089	41.1356	7.91507	9.28151	37.3644	8.88219	2.12788	3.96445	23.5993	20.2164
HNRNPA3	0	5.44897	7.3624	1.67952	7.52116	20.0068	1.81767	2.29582	0.82274	0	0	9.83699	0.220822	5.12281	2.54884	14.0342	4.94884	21.0027	0	10.6658	6.78205	18.2233	2.65863	15.2699	12.4247	0	0	0	6.05541	0.17726	43.5356	5.42349	11.1219	9.49178	7.86438	0	0	19.3438	0	8.60411	7.12904	0.918219	2.60103	0.524658	0.373288	0	0	0	0.864863
HNRNPAB	0	0	0	0	0	0	0	0	0	0	0	0	0	0	0	0.709726	0	0	0	0	0	0	0	0	0	0	0	0	0	0	0	0	0	0	0	0	0	0	0	0	0	0	0	0	0	0	0	0	0
HNRNPC	0	0	0	0.563014	0	0.543699	0	0	3.58932	0	0	1.00158	0	0	0	15.7658	0.646849	0	0	0.283014	0.518699	2.10219	0.0819178	1.60781	4.46753	0	1.21493	2.11801	6.50637	1.34781	14.3322	0	2.99575	4.05253	0	0	0	21.4507	1.21493	13.0699	0	0.918219	3.22	10.5219	0	0	0	4.8387	1.79178
HNRNPD	0	0	7.25959	0	0	7.0824	5.9474	0	0	1.79178	0	5.6937	0.334384	0	0.388767	5.31877	0.557945	0	0	6.96575	0	10.2671	1.84164	0	0.296575	0	0	0	4.55918	0	4.34479	5.58753	0	0	0	0	0	0	0	2.19479	1.56205	0	0	0	0	0	0	0	0
HNRNPDL	0	0	0	0	0	0	0	0	0	0	0	0	0	0	0	0	0	0	0	0	0	0	0	0	0	0	0	0	0	0	0	0	0	0	0	0	0	0	0	0	0	0	0	0	0	0	0	0	0
HNRNPF	0	0	3.04548	2.37027	0	3.9361	2.59027	0	0	0	0	0	0.242329	0	0.575616	0.999178	0	1.03616	0	0	2.05329	0	0	2.64185	8.48493	0	0.685438	0	0	0.612192	0	0	0	7.61644	2.93027	0	0	0.17863	0.685438	2.62904	0.619863	0	0	2.42137	0	0	0	0	0
HNRNPH1	0	0	0	0	0	0	0	0	0	0	0	0	0	2.47116	1.56205	7.31438	0	5.3263	0	0	0	0	0	0	2.94329	0	0	0	0	0.583973	12.3897	0	0	0	0	0	0	0	0	0	0	0	0.869795	0	0.323425	0	0.402877	1.71	0
HNRNPH2	0	1.9837	0	7.02877	2.00007	0	0	0.502466	0	0	0	0	0	2.63301	1.70822	0	2.13603	9.81575	0	0	0	11.5342	0	0	0	0	0.681137	0	0	0.658014	0	0	0	0	3.70411	0	0	6.66342	0.681137	6.23582	1.00397	0.604795	0	0	0.366986	0	0.427945	3.90767	1.27082
HNRNPH3	0	7.14205	9.81575	0	0.910685	1.27082	14.1616	0	2.54884	1.73849	0	0	0	0	3.01466	2.20541	0	0	0	3.19315	0	0	0	0.73137	1.09479	5.89781	0	0	2.1874	0.525479	0	0	0	0	3.92575	0	0	1.87747	0	0.732603	0	0.641918	0	0.833836	0	0	0	0.968288	0.173425
HNRNPK	3.19904	4.92527	4.52425	7.28699	6.84452	19.7418	4.78486	3.22	4.2874	0.806849	1.71178	10.2952	1.88123	4.61719	3.01466	7.1126	1.98945	13.9795	1.48925	6.89322	5.79082	18.7932	3.03808	8.48493	9.79452	2.15836	0.734932	2.08315	4.55918	0.383836	21.889	8.01096	0	15.1658	13.5527	2.70381	1.13075	6.42452	0.734932	6.01945	2.32233	1.72479	2.07123	1.35671	1.16932	0	5.93438	1.48925	1.08658
HNRNPL	0	0	0	3.01466	0.975753	3.9361	0	0	0	0	0	0	0.431301	0	0	0.543699	0	0	0	0.27774	0.456986	1.27952	0.089863	6.70116	1.20945	0	0	0	0	0	8.22945	0	3.05856	3.43959	4.35041	0	0	1.57082	0	0.422877	0	0	0	0.134932	0	0	0	0	0.109863
HNRNPM	3.02479	4.78486	4.39151	6.34082	2.13603	18.7466	5.31877	0.769178	2.13603	1.03932	0	2.58726	0	2.07719	0.421233	7.61644	2.5663	1.93685	0	2.52103	2.40959	4.43384	0.0144521	3.17151	3.06425	1.25075	0	0.817945	0.712055	1.55712	15.8062	1.22384	4.1737	0	4.49096	0	0	5.11041	0	3.52411	1.37247	0.690411	0.546301	3.87781	0.188699	0	0	1.57966	0.505274
HNRNPR	0	0	0	0	0	4.56274	0	0	0	0	0.668904	0	0.251918	0	1.79178	0.623562	1.47096	3.14486	0	0.481096	0	2.26336	0	1.44705	0	0	0	0	0	0	3.05856	1.42075	0	0	6.60041	0	0	0	0	0	0	0	0	0	0	0	0	0	0.0624658
HNRNPU	0	15.737	0	14.6274	2.77384	0.318767	19.7932	0.833836	3.9361	0.0758904	0	7.4476	2.94329	0	5.74377	3.26575	3.00452	1.93685	0	4.27979	8.85959	19.7932	1.52425	10.8452	0.522603	0	1.67144	0	1.22384	0.73137	13.3151	0	10.2459	0	27.1534	0	0	3.45267	1.67144	1.33575	3.72699	0.387671	1.88123	3.09041	0.806849	0	1.59562	1.18192	1.27082
HNRNPUL1	0	0	0	0	0	0	0	0	0	0	0	0	0	0	0	0	0	0	0	0	0	0	0	0	0	0	0	0	0	0	0	0	0	0	0	0	0	0	0	0	0	0	0	0	0	0	0	0	0
HNRNPUL2	0	0	0	1.60192	0	0	0	0	0	0	0	0	0	0	0	0	0	0	0	0	0	0	0	0	0	0	0	0	0	0	0	0	0	0	0	0	0	0	0	0	0	0	0	0	0	0	0	0	0
HOGA1	0	3.57534	0	0	0	0	0	0	0	0.492192	0	0	0	0	0	0.0749315	5.42349	0	0.929521	1.36685	0	0	0.415342	3.6176	0	0	0	1.37452	0	0	0	0	0	0	0	0	0	0.494041	0	0	0	0.413699	0	0.0917808	0	0	0	0	2.12356
HOOK1	0	0	0	0	0	0	0	0	0	0	0	0	0	0	0	0	0	0	0	0	0	0	0	0	0	0	0	0	0	0	0	0	0	0	0	0	0	0	0	0	0	0	0	0	0	0	0	0	0
HP	63.7767	3.73548	0	1.34973	0.975753	2.57466	0	0	0	182.916	63.2726	0	23.5993	3.25856	160.13	1089.29	759.74	6.44034	174.904	98.6082	0	15.2356	793.233	15.5849	12.1849	4.21671	23.1726	355.863	17.9055	0.484247	0	0	0	6.75123	0	0	148.888	41.3932	23.3055	0	103.647	0	170.247	24.1336	19.7932	2245.29	31.2438	132.429	3.87781
HP1BP3	0	0	0	0	0	0	5.75137	0.183699	0	0	0	0	0	0	0	0	0	0	0	0	0	0	0	2.73712	0	0	0	0	0	0	2.08808	0	0	0	0	0	0	0.304932	0	0	0	0.143973	0	0.307671	0	0	0	0	0
HPCAL1	0	0	3.45267	2.4437	0	0	0	9.07466	0	0	0	0	0.141507	0	0	0	0	0	0	0	0	0	0	0	0	0	0	0	0	0.155616	0	1.95603	0	0	0	0	5.57582	0	0	0	0	0	0	4.96973	0	1.64342	0	0	0
HPD	5.12281	4.61719	0	6.03753	0	0	0	23.1726	1.86685	4.93849	5.47171	0	2.07719	0	3.14486	1.17185	6.76767	0	23.9479	0.64411	0	0	9.11233	0	0.926575	0	1.38137	28.4356	3.26836	0.565342	0	1.84164	6.57425	0	0	0	4.69822	1.26507	1.37897	0.580822	0	8.90068	8.72466	0.766301	13.2822	6.68945	1.84164	0	0
HPGD	12.2849	3.73548	0	20.8973	1.65247	87.4288	1.73671	13.9164	12.1849	22.5233	5.3263	20.787	6.67644	5.12281	9.95205	26.0151	28.7342	246.847	0	5.70397	39.2589	51.3164	16.2336	0	79.0014	8.56918	53.437	0	45.9014	5.02712	0	44.0096	4.24027	76.4438	0	30.7068	25.3493	47.9479	53.437	121.368	97.1767	47.5986	12.5671	6.98288	41.3932	83.1438	49.9507	12.1849	8.61918
HPN	0	0	0	0	0	0	0	0.466849	0.445466	0	1.82562	0	0	6.40945	0	0	0	0	0	0.999178	0	0	0	0	0	0	1.39904	0	1.63507	1.13849	0	2.62459	0	0	0	3.00452	0	0	1.39644	0	0.726644	0.690411	0	1.35671	0	0	0	0	0.304932
HPR	0	0	0	0	0	0	0	0	0	0	0	0	0	0	0	0	0	0	0	0	0	0	0	0	0	0	0	5.36904	0	0.51726	0	0	0	0	0	0	0	0	0	0	0	0	1.03842	0	0	0	0	0	0
HPRT1	0	0	0	0	12.2096	0	0	1.08658	1.86685	0	0.820342	0	0	0	0.94137	0	0	0	1.70822	0	0	0	0.734932	0	0	0	3.20767	7.53836	0	0	0	2.62459	0	0	0	0	0	0	3.20767	0	1.0889	0	0	1.69685	0	0	0	0	3.70411
HPX	11.0055	134.76	0	25.1904	17.1349	53.2507	55.8644	108.033	187.771	64.6849	121.368	131.788	122.713	97.1767	61.8151	21.3123	202.152	11.4699	1164.9	130.44	6.02849	108.033	85.2521	62.3589	18.5479	10.4233	31.7384	209.508	363.863	75.0534	32.7959	26.8541	152.356	273.981	193.689	4.49096	103.147	145.837	31.9384	121.368	240.534	11.4137	91.6377	40.6014	15.8062	348.315	59.3685	31.0918	124.615
HRAS	0	0	0	0	0	0	0	0	0	0	0	0	0	0	0	0	0	0	0	0	0	0	0	0	0	2.61445	17.4658	0	0	10.3767	0	0	0	0	0	0	0	0	17.5562	4.91205	18.4644	0	0	2.22411	5.02712	10.5822	0	0	0
HRG	0	0	3.2237	0	1.17185	1.67144	0	5.43726	0.681137	0	12.4247	2.7889	0.907808	3.48404	0	0.709726	1.47096	0	2.20315	20.0068	0	2.49342	2.7211	13.2151	0	1.19575	0	0	0	0	4.59568	0	0	0	43.6945	6.89322	1.29801	0	0	7.28699	0	0	0	0.907808	0	0	0	0	79.3774
HRNR	0	1.67144	0	1.34973	0.634247	0	1.24808	0	0.388767	0	0	0.481096	0.0860959	2.92562	0.175753	0	0	0	0.577945	0	0.676986	1.39904	0.015411	0	13.6616	7.56712	0.520137	0.685438	1.22384	0.162329	0.60274	2.90986	6.57425	0	0	12.2342	2.15836	0	0.520137	0.241644	0.240959	0.172466	0.254384	0.0278082	0.0460274	1.24096	0.208836	0	0.050274
HRSP12	0	0	0	8.98767	0	0	0	22.9438	4.15548	3.96445	0	0	3.60781	0	15.7082	0	0	0	8.20068	0	0	0	0	0	0	0	13.4322	0	0	0	0	15.0582	0	0	0	0	28.8712	51.0055	13.4322	6.81288	0	0	0	56.9986	0	27.4685	0	0	0
HS1BP3	0	0	0	0	0	0	0	0	0	0	0	0	0	0	0	0	0	0	0	0	0	0	0	0	0	0	0	0	0	0.263288	0	0	0	0	0	0	0	0	0	0	0	0	0.849315	0	0	2.52466	0.311233	0	0
HS6ST2	0	0	0	0	0	0	0	0	0	0	4.64918	0	0	0	0	0	0.397945	0	0	0.365616	0	0	0	0	0	0	0	0	2.65863	0	0	0	0	0	0	0	0	0	0	0	0	2.47863	1.13568	0	0.109315	0	0	0	0
HSD11B2	0	23.1726	4.91205	23.4384	20.163	2.03514	0	9.25616	49.9507	0	0	10.2027	23.3055	14.9616	19.1329	20.6329	20.1096	16.6158	0	20.0068	5.24808	111.651	17.0082	1.44705	0.385205	0.925068	80.7795	3.69836	5.44897	0	0.767808	34.8767	37.8534	0	79.0014	0	0	6.42452	80.7795	2.31596	0	2.20767	1.13568	73.3801	15.0247	0	3.59856	102.647	93.7603
HSD17B10	0	23.5521	0	0	0	3.9361	4.34479	6.44034	3.25856	0.253562	0	0	9.93425	0	13.6616	8.78356	5.30356	17.9055	0	17.5562	41.6822	18.7932	0.533767	24.6151	1.58342	6.3174	16.689	5.36904	0	0.890411	8.88219	10.5822	0	10.9315	33.4329	4.1737	6.73479	19.1329	16.7822	2.5174	6.8287	3.50712	1.56534	25.0548	6.23582	0	3.46836	47.5986	26.9274
HSD17B11	0	0	0	0	0	0.408219	0	0	0	0	0	0	1.36966	0	7.91507	0.050137	0	11.6329	0	0	0	0	0	0	0	0.955	0	0	0	0	0	0	0	0	0	0	0	0	0	0	0	0	0	0	0	0	0	3.03808	0
HSD17B12	0	0	0	1.26507	0	2.32568	5.11041	1.94712	0	0.913014	0	3.7611	1.56205	2.13219	4.50767	2.94329	2.90514	28.2945	0	0.442596	11.1219	19.4295	0.27774	4.27979	0.899863	0	0	0	0	0	4.59568	0	9.14795	0	2.37603	1.83603	0	4.98027	0	2.02068	0	0	0	0.833836	1.16932	0	0.758288	7.28699	4.63452
HSD17B4	0	2.97068	3.3426	2.62459	1.02336	8.51918	2.07123	1.16192	1.42411	1.03932	0	4.67616	1.11342	0	1.25342	4.6289	0.635616	9.81575	0.647466	0.863425	7.30068	4.43384	0.194247	1.90575	3.77089	2.15836	0	1.11952	0	0.612192	15.8062	2.50781	0	0	0	0	1.01521	3.52411	0	5.90959	2.62904	0.199315	0.568904	1.09185	0.926575	1.11952	2.35466	2.25767	0.505274
HSD17B8	0	0	0	0	0	0	0	0	0	0	0	0	0	0	0	0	0	0	0	0	0	2.99575	0	0	0	0	0	3.33911	0	0	0	2.30527	0	0	0	0	0	1.09918	0	0	0	0	0	3.6274	0.13589	0	0.876301	1.8737	3.13397
HSDL1	0	0	0	0	0	0	0	0	0	0	0	0	0	0	0	0	0	0	0	0	0	0	0	0	0	0	0	0	0	0	0	0	0	0	0	0	0	0	0	0	0	0	0	0	0	0	0	0	0
HSDL2	0	7.14205	0	0	7.3913	3.9361	0	4.2874	1.20562	0	0	0	1.11342	2.1874	1.00801	1.21493	0	6.44034	0	2.3489	3.49123	4.09603	0.628082	15.9815	0	2.61445	0	0	0	0	1.6137	0	14.2973	3.33911	1.31829	1.62274	0	0.586986	0	0.815068	0.895479	0	0	4.22082	0	1.49151	0.586986	0	6.11671
HSP90AA1	38.0932	85.6199	109.853	160.975	112.269	160.975	92.9164	89.7863	29.5288	133.915	69.3945	58.0089	58.2068	68.3521	72.1808	170.991	50.263	36.9014	132.429	59.8849	24.5432	45.111	106.774	64.1904	88.7644	38.311	51.8651	134.76	117.084	55.4712	149.768	91.6377	115.942	73.7603	115.942	47.3192	29.189	251.163	51.8651	129.711	73	71.3205	171.736	92.0137	96.8041	67.0082	99.989	59.6267	109.23
HSP90AB1	21.1726	58.6055	94.6534	113.978	46.9562	195.859	83.5486	50.263	32.0479	116.497	58.6055	56.9986	50.263	34.474	73	211.368	36.1904	113.433	104.192	37.6027	49.9507	54.1705	86.2836	58.2068	79.7534	40.4356	59.3685	71.574	66.7863	51.0055	251.163	100.944	55.8644	37.6027	39.9904	44.9644	30.8986	223.759	59.3685	140.45	76.4438	57.411	142.69	94.2068	87.4288	53.2507	52.4438	49.9507	112.269
HSP90B1	3.82849	35.4158	39.8664	21.7932	52.0301	51.3164	23.5993	22.1767	14.0342	29.2603	25.0548	31.8288	23.5993	3.69836	4.78486	44.3616	27.7493	49.226	5.46068	51.8651	12.5959	78.3397	21.1726	35.6363	14.9932	1.33863	6.57425	6.8287	28.7342	3.01466	53.2507	13.0699	29.9425	49.226	31.4466	11.3027	1.17815	21.4507	6.55781	15.2699	17.0973	5.2089	6.86164	5.89781	5.81226	2.8337	17.3603	21.5068	18.4644
HSPA12A	0	0	0	0	1.74288	0	2.85596	0.833836	0	0	0	0	0	0	0	0.0835616	1.06342	0	0	0.575616	0	0	0.189315	0.956986	0	0	0	0	0	0	0	0	0	0	1.64342	0	0	0.0335616	0	0	0.348904	0	4.81979	0.0917808	0	1.03616	0	0	2.03356
HSPA1L	24.2014	0	0	172.795	0	0	0	23.3719	0	20.163	0	0	0	0	0	0	0	0	0	0	0	0	0	0	0	0	0	0	0	0	0	0	0	0	0	0	0	0	0	0	0	0	0	0	0	0	0	0	0
HSPA2	10.2671	25.1904	0	6.16719	36.3096	12.0014	51.0055	5.03822	2.77384	5.28562	12.1301	9.65205	0	8.78356	1.33288	0.485616	7.53836	1.49568	0	22.7027	2.15301	6.47137	6.28315	7.99041	2.21767	1.79863	16.3856	0	3.26836	8.81096	0	2.40411	11.1219	0	19.3822	18.3712	3.04548	0.145205	16.4651	0	0	10.6658	1.24808	3.48404	0.442596	0	3.7611	23.0548	1.79178
HSPA4	3.26315	0	2.74521	1.76507	0	3.19315	2.65267	0.64411	0.82274	2.32233	3.10315	1.52425	0.551781	1.08658	1.51356	5.36904	0.397945	0	2.39116	0.787671	0.313151	0	2.97068	1.22178	1.82562	0	0	1.7813	1.11342	0.0682877	1.24808	1.67952	0	6.17548	1.27082	0	0.751233	0.750411	0	2.24712	0.37274	0.918219	4.36021	0.0104315	0	0.970411	0.215411	0.777945	0.574452
HSPA4L	0	0	0	2.07719	0	0.913014	0	1.27082	0	0.525479	0	2.25767	0	0	0	0.925068	0	0	0.687308	0	0	0	0.0502055	0.815068	0.539247	0	0	0	0	0	2.23589	1.58342	2.72911	0	0	0	0	0.318151	0	0	0	0	0.483425	0	0	0	0.208836	0	0
HSPA5	4.64918	11.4699	13.6932	27.4685	30.7068	68.8945	8.91918	13.7247	31.6479	15.0247	13.7568	51.3164	8.30342	2.05329	11.0055	38.9096	49.7836	3.55541	3.26836	39.2589	11.4699	33.2068	10.5671	65.5685	7.41945	12.9164	5.54479	34.5753	68.3521	7.66438	80.4644	40.8493	13.2486	12.026	37.1493	3.65575	4.02849	34.6767	5.54479	15.9815	43.2541	17.1726	4.36021	40.8493	17.9055	2.67356	7.61644	13.2151	22.9438
HSPA6	0	0	0	0	0	0	0	0	0	0	0	0	0	0	0	0	0	0	0	0	0	0	0	0	0	0	48.3123	44.9644	43.6945	55.0575	0	0	0	0	0	39.9904	52.7932	119.848	48.3123	96.4315	192.124	43.2541	49.9507	61.0904	101.734	38.5342	41.9438	108.033	0
HSPA8	223.759	185.285	238.689	214.479	193.689	216.047	144.184	284.011	260.718	246.847	217.614	251.163	192.124	187.771	106.25	267.338	171.736	81.8342	246.847	163.962	141.301	135.575	244.612	158.244	220.686	152.356	294.926	193.689	193.689	284.011	427.356	255.368	89.7863	123.382	150.649	246.847	320.352	246.847	294.926	278.693	289.685	187.771	135.575	219.15	255.368	190.559	180.604	145.837	219.15
HSPA9	0	48.3123	15.5452	12.7712	28.8712	15.737	10.8712	18.9384	26.4808	2.1911	0.665205	2.41507	8.45205	8.53425	5.98247	13.9795	23.5521	26.25	9.57329	29.2603	17.2219	38.0932	17.0082	38.311	3.77089	22.3205	23.4384	18.0795	12.026	1.84973	3.85664	27.626	9.57329	5.21918	25.5863	11.9205	15.9411	18.4644	23.5521	8.90068	6.73479	4.74808	1.66301	70.2733	11.7014	0.805822	13.4938	45.7322	23.8747
HSPB1	127.466	49.6164	313.486	355.863	313.486	691.137	126.021	141.301	179.273	156.307	223.759	559.219	124.615	240.534	355.863	691.137	123.999	451.63	143.437	84.9692	451.63	379.603	190.559	145.837	1164.9	654.699	559.219	227.153	207.648	793.233	1460.33	493.959	144.184	112.888	109.853	234.655	329.938	1922.1	559.219	596.425	620.521	559.219	1089.29	234.655	576.438	333.301	465.945	654.699	154.123
HSPB11	0	0	0	0	0	0	0	0	0	0	0	0	0	0	10.35	0	18.5479	0	17.7315	0	0	0	6.86164	0	0	0	3.00452	17.2712	16.5445	0	0	0	0	204.792	0	0	0	1.77123	2.99575	88.7644	284.011	5.75137	0	0	14.0623	30.7068	2.05329	2.25767	5.56411
HSPBP1	0	0	0	0	0	0	0	0	0	0	0	0	0	0	0	0	0	0	0	0	0	0	0	0	0	0	0	0	0	0	0	0	0	0	0	0	0	0	0	0	0	0	0	0	0	0	0	0	0
HSPD1	0	36.4288	39.4795	13.789	47.5986	43.6945	15.2007	12.05	4.03925	11.8575	0.936438	5.49247	9.07466	7.40781	18.3712	65.8979	101.339	32.7959	4.92527	69.3945	49.4212	75.0534	34.474	55.8644	8.56918	45.2575	5.24808	58.4062	21.3534	0.73137	2.86767	24.6815	21.3123	33.2068	16.1877	6.50637	10.1527	80.4644	5.24808	17.8205	6.73479	2.76863	1.88123	142.69	5.61247	3.01466	49.226	44.5185	44.6753
HSPE1	0	0	0	0	0	0	0	0	0	0	0	0	0	0	0	0	0	0	0	0	0	0	0	0	0	0	0	0	1.11342	0	0	0	0	0	0	0	0	22.5795	0	0	0	0	0	50.4418	0	0	0	1.08658	0
HSPG2	9.71096	3.73548	3.6926	1.34973	4.36021	0.784795	6.54137	1.27082	2.22411	1.22685	10.1247	2.41507	3.44548	6.17548	3.01466	0.485616	9.63562	0.956986	17.2712	3.02479	0.41	1.46767	2.40959	6.21164	2.85596	1.9837	5.87151	21.4507	28.1315	1.13849	1.16932	1.22384	9.89178	93.7603	2.85	9.68973	2.15836	2.90041	5.87151	5.16767	6.02849	16.4233	3.42164	1.56863	12.6226	2.8337	0.287534	4.8387	1.22178
HSPH1	0	2.5174	3.56644	1.60192	1.53178	0.52363	2.5126	0.64411	0.274795	0.402466	1.25973	1.40164	0.733836	2.32904	0.402466	1.90247	0.479041	0	2.72911	1.0824	0	1.31829	0.479041	1.11952	0	0	0	0	0	0	0.733836	0	0	0	1.31829	0	0	0.380479	0	0	0	0	0	0.0186301	0	0	0.208836	0	0
HTATIP2	0	0	0	0	0	0	0	0	0	0	0	0	0	0	0	0	0	0	0	0	0	0	0	0	0	0	0	0	0	0.189863	1.4337	0	0	0	0	0	0	0	0	0	0.789863	0	0.447808	0	0	0	0	0	0
HTRA1	0	0	0	0	0	0	0	0	0	0	0	0	0	0	0	0	0	0	0	0	0	0	0	0	0	0	0	0	0	0	0	0	0	0	0	0	0	0	0	0	0	0	0	0	0	0	0	0	0
HTT	0	0	0	0	0	0	0	0	0	0	0	0	0	0	0	0	0	0	0	0	0	0	0	0	0	0	0	0	0	0	0	0	0	0	0	0	0	0	0	0	0	0	0	0	0	0	0	0	0
HUWE1	0	0	0	0.662808	0	0.310274	0	0.0736986	0.37137	0.105205	0.576301	0.492192	0.0973973	1.0711	0.313151	0.0193836	0.262671	0.749589	0.509589	0.112123	0.31	0.857603	0.0735616	0	0	0	0	0	0	0	0.45089	0.792055	0	0	0.999178	0	0	0.162329	0	0	0	0.220822	1.24808	0.00890411	0	0	0	0	0
HVCN1	0	0	0	0	0	0	0	0	0	0	0	0	0	0	0	0	0	0	0	0	0	0	0	0	0	42.2288	0	0	0	0	0	0	0	0	0	0	0	0	0	0	0	0	0	0	0	0	9.81575	0	0
HYAL1	44.0096	0	0	0	0	0	0	0	0	12.9438	15.4993	0	7.25959	0	0	0	26.6493	0	20.474	2.3489	0	0	24.6151	0	17.413	0	1.67144	59.3685	19.0856	5.39459	0	0	0	6.96575	4.73959	4.75658	12.7199	0	1.67144	8.90068	4.26603	42.4932	5.16137	0.968288	13.9795	26.4808	0	5.06753	25.9425
HYI	0	0	0	0	0	0	0	0	0	0	0	0	0	0	0	0	0	0	0	0	0	0	0	0	0	0	1.78699	55.4712	92.4651	6.01945	0	0	0	0	0	0	0	1.57082	1.78699	7.63562	26.3233	0	16.7288	4.67616	0.503233	73	14.2582	0	0
HYOU1	0	0	0	0.734932	0	2.70381	0	0.0941781	0.307671	0.209178	0	0	0.129096	0	0	0.0593151	0.358219	0.925068	0	0.321644	0.469041	0	0.0429452	0.839041	0	0	0	0	0	0	3.02685	0	0	0	1.46767	0	0	0.536986	0	0	0	0	0	0.479041	0	0	1.02082	0	0.27774
IARS	0	0	0	1.11342	0	0.800274	0	0.101096	0	0.105205	0	1.03479	0.205301	0	0.26137	0.485616	0.30589	3.2237	0	0	1.20945	0	0.155959	0	0	0	0	0	0	0.0735616	2.86767	0.925068	0	0	0	0	0.623562	0.145205	0	0	0	0.149945	0	0	0	0	0	0	0.27411
IARS2	0	5.31116	0	0	1.0711	0.488151	0	1.21219	1.65247	0	0	0	2.60877	0	0.472055	0.623562	0.542603	3.99555	0	1.54521	1.83603	5.73616	0.0326027	1.84726	0	0	0.840822	0	0	0	1.00397	0	0	0	2.11801	0	0	0	0.839932	0	0	0	0	0	0	0	0.276027	0.839041	0
IBA57	0	0	0	0	0	0	0	0	0	0	0	0	0	0	0	0	0	0	0	0	0	0	0	0	0	0	0	0	0	0	0	0	0	0	0	0	0	0.216027	0	0	0	0	0	0.396712	0	0	0	1.66603	0.129096
ICK	0	0	0	0	0	0	0	0	0	0	0	0	0	0	0	0	0	0	0	0	0	0	0	0	0	0	0	0	0	0.484247	0	0	0	0	0	0	0	0	0	0	0	0	0	0	0	0	0	0	0
ICT1	0	0	0	0	0	0	0	0	0	0	0	0	0	0	0	0	0	0	0	0	0	0	0	0	0	0	0	0	0	0	0	0	0	0	0	0	0	0	0	0	0	0	0	0	0	0	0	0	0
IDE	0	0	0	0	0.425753	0.458356	1.73671	0	0	0.244178	0	0.845616	0.345479	0	0	0.412329	0	0	0	0.147416	0.583973	0	0.0394521	0.802534	0	0	0	0	0	0	0.649726	0	0	0	0	0	0	0	0	0	0	0	0.219041	0	0	0	0	0	0
IDH1	59.8849	17.4658	52.0301	12.9438	24.8781	112.888	28.213	41.9438	63.7767	75.0534	41.5377	43.1315	67.2301	34.263	21.1726	33.0315	41.6822	76.4438	119.848	39.9904	4.49932	39.4795	152.356	10.3233	26.9274	15.3041	29.5288	83.1438	54.6973	34.474	20.6815	39.2589	27.0082	4.61719	52.0301	43.6945	32.4959	44.3616	29.7068	75.7151	68.3521	62.8466	100.944	64.1904	108.033	68.8945	36.7918	3.25856	101.339
IDH2	0	260.718	170.991	73.3801	122.044	58.9425	88.3548	69.3945	74.3808	32.3904	0	50.263	73.7603	89.7863	155.215	108.632	157.275	227.153	1.57966	144.184	126.021	493.959	76.4438	190.559	15.9411	67.5055	160.13	86.5795	22.4671	14.0342	64.1904	90.4603	25.7164	82.4795	112.888	10.2459	28.5699	158.244	160.13	32.7959	26.8541	13.4658	6.30027	654.699	56.0308	1.73075	117.671	113.978	163.962
IDH3A	0	0	0	1.18418	0	0	0	0.535068	1.14452	0	0	0	0.612877	0	0	0.165753	0	0.689178	0	0	1.20945	0	0	7.33219	1.20945	2.15836	4.07274	1.7813	0	0	0	0	0	0	8.07808	2.00973	0	2.90041	4.07274	2.19479	0	0	0.287534	7.61644	1.03932	0	4.84425	6.70116	3.58233
IDH3B	0	0	0	0	0	0	0	0	0	0	0	0	0	0	0.402466	0	1.02082	1.44048	0	0	0	0	0	0	0	0	0	0	0	0	0	0	0	16.3137	1.33089	0	0	0	0	0	0	0	0	0.396712	0	0	0	0	0.381712
IDH3G	0	0	0	0	0	0	0	0	0	0	0	0	0	0	0	0	0	0	0	0	0	0	0	0	0	0	0	0	0	0	0	0	0	0	0	0	0	0	0	0	0	0	0	0.307671	0	0	0	0	0.173425
IDI1	0	0	0	0	0	0	0	0	0	0	0	0	0	0	0	0	0	0	0	0	0	0	0	0	0	0	0	0	0	0.0806712	1.37452	0	0	16.7288	0	0	0	0	0	0	12.1301	0.438425	0	0	0.19863	0	0	0	0
IDNK	0	0	0	0	0	0	0	0	0	0	0	0	0	0	0	0	0	0	0	0	0	0	0	0	0	0	0	0	0	0	0	0	0	0	0	0	0	0	0	0	0	0	0	0	0	0	0	0	0.247123
IDUA	0	0	0	0	0	0	0	0	0	0	0	0	0	0	0	0	4.23055	0	0	0	0	0	0.479041	0	0	0	0	0	0	0	0	0	0	0	0	0	0	0	0	0	1.56205	0.771507	0	0	0.588493	0	0	0	0
IER3IP1	0	0	0	4.64014	4.96973	5.98247	0	1.65644	1.73075	0	0	3.50712	9.51644	5.00507	11.5822	8.04658	0	27.1534	0	0	44.0096	0	0	0	0	0	0	0	0	0	0	0	0	0	0	0	0	0	0	0	0	0	0	0	0	0	0	0	0
IFI16	0	0	0	0	0	0	0	0	0	0	0	0	0.276781	0	2.45986	0	0	0	0	0	7.41945	0	0	0	0	0	0	0	0	0	0.707808	0	0	0	0	0	0	0	0	0	0	0	0	0	0	0	0	0	0
IFIT3	0	0	0	0	0	0	0	0	0	0	0	0	0	0	0	0	0.345479	1.44048	0	0	0	0	0.0228082	0	0	0	0	0	0	0	0	0	0	0	0	0	0	0	0	0	0	0	0	0	0	0	0	0	0
IFITM1	0	0	0	0	0	0	0	0	0	0	0	0	0	0	0	0	0	0	0	0	0	0	0	0	0	0	0	0	0	13.4938	0	0	0	0	0	0	0	0	0	0	0	0	2.78137	99.0836	2.20945	9.91301	58.9425	11.2808	0
IFITM3	0	0	0	0	0	0	0	0	0	0	0	0	0	0	0	0	0	0	0	0	0	0	0	0	0	11.7247	0	0	0	8.51918	0	0	0	0	0	0	0	0	0	0	0	0	1.77123	9.23219	1.40479	7.0487	40.7253	7.40781	0.208493
IFT172	0	0	0	0	0	0	0	0	0	0	0	0	0	0	0	0	0	0	0	0	0	0	0	0	0	0	0	0	0	0	0	0	0	0	0	0	0	0	0	0	0	0	0	0	0	0	0	0	0
IFT27	0	0	0	0	0	0	0	0	0	0	0	0	0	0	0	0	0	0	0	0	0	0	0	0	0	0	0	0	0	0	0	0	0	0	0	0	0	0	0	0	0	0	0	0	0	0	0	0	0
IFT52	0	0	0	0	0	0	0	0	0	0	0	0	0	0	0	0	0	0	0	0	0	0	0	0	0	0	0	0	0	0	0	0	0	0	0	0	0	0	0	0	0	0	0	0	0	0	0	0	0
IFT74	0	0	0	0	0	0	0	0	0	0	0	0	0	0	0	0	0	0	0	0	0	0	0	0	0	0	0	0	0	0	0	0	0	0	0	0	0	0	0	0	0	0	0	0	0	0	0	0	0
IFT80	0	0	0	0	0	0	0	0	0	0	0	0	0	0	0	0	0	0	0	0	0	0	0	0	0	0	0	0	0	0	0	0	0	0	0	0	0	0	0	0	0	0	0	0	0	0	0	0	0
IGF2R	2.64671	1.60192	0	0	0.411164	0	1.09918	0.0965753	0	0	0	0.548082	0.0973973	1.11952	0.190479	0	0	0	0	0.0978082	0	0	0	0.531233	0	0	0	0	0	0.242329	0	0	0	0	0	0	0	0	0	0.206438	0.240959	0.177671	0	0.0627397	0.0447945	1.07521	0	0.634247	0
IGFALS	8.13425	9.40753	0	90.861	10.2459	1.17185	9.66849	12.8644	1.42411	11.5021	30.2678	21.6192	3.96945	15.1288	18.6397	9.11233	28.0336	0	5.28562	27.7493	3.87781	0	33.5384	19.4767	30.7068	1.61822	11.3301	5.74377	18.5479	10.7945	0	0	4.5437	5.73616	23.4952	0	0	0	11.3301	6.1589	29.3315	27.3452	35.2116	14.563	13.7247	4.75658	7.75479	31.6479	18.1767
IGFBP2	0	0	0	0	0	0	0	0	0	0	0	0	0	0	0	0	0	0	0	0	0	0	0	0	0	0	0	0	0	0	0	0	0	0	0	0	0	0	0	0	0	0	0	0	0	0	0	0	0
IGFBP3	0	0	0	0	0	0	0	0	0	0	0	0	0	12.0014	0	0	0	0	0	0.64411	0	0	0	0	127.466	0	0	0	0	0	0	0	0	0	0	0	0	0	0	0	0	0	0	0	0	0	0	0	0
IGFBP5	0	0	0	0	0	0	0	0	0	0	0	0	0	0	0	0	0	0	0	0	0	0	0	0	0	0	0	0	0	0	0	0	0	0	0	0	0	0	0	0	0	0	0	0	0	0	0	0	0
IGFBP7	0	0	5.72521	0	0	0	0	0	0	0	0	7.63562	0	24.813	0	0	0	0	0	2.16137	0	0	0	0	9.07466	0	0	0	0	0.149945	0	0	17.511	0	0	0	0	0	0	0	0	2.97973	0	0	0	0	0	0	1.79178
IGJ	0	0	0	0	0	0	0	0	0	0	0	0	0	0	0	0	0	0	0	0	0	0	0	0	0	5.47171	1.78699	0	0	5.14829	0	0	0	0	0	6.60041	2.85596	0	1.78699	0	1.15712	2.76863	0	0.340411	0	0	0	0	0
IGLL1	0	0	0	0	0	0	0	0	0	0	0	0	0	0	0	0	0	0	0	0	0	0	0	0	0	0	0	6.12699	0	0.970411	0	0	0	0	0	15.2356	0	0	0	0	0	10.8199	0	0	0	12.1575	0	0	2.71245
IGLL5	493.959	521.671	77.7945	194.774	163.962	113.978	11.2377	137.86	52.4438	85.2521	246.847	195.859	333.301	133.07	193.689	348.315	1089.29	156.307	294.926	113.433	3.49123	69.1445	480.452	348.315	90.1233	95.9	108.033	465.945	401.575	231.441	19.5301	0	185.285	414.63	44.9644	576.438	451.63	355.863	108.033	233.048	776.486	192.124	219.15	691.137	162.891	1089.29	43.3767	225.456	721.795
IGSF8	0	0	0	1.43479	0	0	3.45986	1.16192	0.598219	1.28781	195.859	1.82562	0	0	19.9082	3.34829	46.5658	0	45.9014	13.8164	0	0	6.45616	3.25397	1.20945	1.79863	0	15.2007	95.3685	1.55712	0	0	0	26.4808	0	9.9911	1.68938	0.586986	0	82.1568	8.21644	15.0247	20.3274	0.551781	1.03932	6.68945	12.9438	1.31438	0.294795
IK	0	0	0	0	0	0	0	0	0	0	0	0	0	0	0	0	0	0	0	0	0	0	0	0	0	0	0	0	0	0	0	0	0	0	0	0	0	0	0	0	0	0	0	0	0	0	0	0	0
IKBKAP	0	0	0	0	0	0.318767	0	0.0889041	0	0.0908219	0	0	0.117877	0	0	0.0725342	0.276781	0	0	0	0	0	0.020274	0	0	0	0	0	0	0	0	0	0	0	0	0	0	0	0	0	0	0	0	0	0	0	0	0	0
IL18	0	0	0	0	0	12.9438	0	0	1.79178	0	0	19.4295	0	0	0	9.25616	0	0	0	0	0	0	0	0	13.1041	0	0	0	0	2.85	34.474	2.1874	0	0	0	0	0	0	0	18.5062	3.40336	1.83603	0	0	0	0	0	0	0
IL1R2	0	0	0	0	0	0	0	0	0	0	0	0	0	0	0	0	0	0	0	0	0	0	0	0	0	0	0	0	0	0	0	0	0	0	0	0	0	0	0	0	0	0	0	0	0	0	0	0	0
IL1RAP	0	0	0	0	0	0	0	0	0	0	0	0	0	0	0	0	0	0	0	0	0	0	0	0	0	0	0	0	0	0	0	0	0	0	0	0	0	0	0	0	0	0	0	0	0	0	0	0	0
IL1RN	0	0	0	8.46849	0	53.6233	0	1.27082	0	1.10452	0	9.20822	1.03932	0	1.61822	14.4007	0	0	0	0	66.7863	0	0	0	24.3973	0	0	0	0	8.94384	190.559	64.6849	0	0	0	0	0	42.8466	0	90.4603	63.7767	5.55445	32.0479	0	2.20945	4.5761	0	0	0
IL36A	0	0	0	0	0	0	0	0	0	0	0	0	0	0	0	4.72027	0	0	0	0	3.25856	0	0	0	0.734932	0	0	0	0	14.6274	68.8945	14.0068	0	0	0	0	0	1.70014	0	4.01377	8.90068	0	0	0	0	0	0	0	0
IL6ST	0	0	0	0	0	0	0	0	0	0	0	0	0	0	0	0	0	0	0	0	0	0	0	0	0	0	0	0	0	0	0	0	0	0	0	0	0	0	0	0	0	0	0	0	0	0	0	0	0
ILDR1	0	0	0	0	0	0	0	0	0	0	0	0	0	0	0	0	0	0	0	0	0	0	0	0	0	0	0	0	0	0	0	0	0	0	0	0	0	0	0	0	0	0	0	0	0	0	0	0	0
ILF2	0	0	0	4.25007	0	0.836438	0	0.390685	0.526301	0.186096	1.38137	2.41507	0	0	1.96342	1.37247	1.47096	0	0	2.82438	0.929521	0	1.5937	0	2.01226	3.03808	2.26336	0	0	0	2.12788	0	0	0	0	0	0	1.00397	2.26336	1.57589	0.395685	0	0	0	0	0	2.59027	1.98945	2.93027
ILF3	0	0	0	0	0	0.341644	0	0	0	0	0	8.98767	0	0	0	0.0345205	0	0	0	0	0	0	0.0447945	0	0	0	0	0	0	0	0.681137	0	0	0	0	0	0	0	0	0	0	0	0	0	0	0	0	0	0
ILK	0	0	0	0	0	0	0	0	0	0	0	0	0	0	0.545	0.0806712	0	1.55959	0	0	0	0	0	0	0	0	0	0	0	0	0	0	0	0	0	0	0	0	0	0	0	0	0	0	0	0	0	0	0
ILVBL	0	0	0	0	0	0.691301	0	0	0.377671	0.105205	0	0	0.352877	0	0	1.17185	0	1.02589	0	0	0.375753	0	0.030411	1.25973	0.746575	0	0	0	0	0	0	0	0	0	4.35041	0	0	0.380479	0	0.338219	0	0	0	0.235342	0.144589	0	0	0.626644	0
IMMT	0	6.81288	5.03822	1.18418	3.35397	0.52363	5.11041	2.15836	1.20562	0	0	1.52425	1.98945	1.96781	0.565342	2.87192	7.0824	0	0	3.66486	2.65267	13.9479	1.71589	5.42349	0.553973	1.13288	3.34829	1.20753	0	0	326.575	3.54438	0	0	12.1021	0	0.685438	2.16137	3.34829	0	0.655616	0.149945	0	12.8301	0.479589	0	0.732603	7.69863	2.12356
IMP3	0	0	0	0	0	0	0	0	0	0	0	0	0	0	0	0	0	0	0	0	0	0	0	0	0	0	0	0	0	0	0	0	0	0	0	0	0	0	0	0	0	0	0	0	0	0	0	0	0
IMPA1	0	0	0	0	0	0	0	0	0	0	0	0	0	0	0	0	0	0	0	0	0	0	0	0	0	0	0	0	0	0	0	0	0	0	0	0	0	0	0	0	0	0	0	0.129096	0	0	0	0	0
IMPA2	7.37479	0	0	0	0	0	3.91671	0	1.86685	1.22685	4.76692	0	0	0	0	0	0	0	0	0	0	0	0	0	0	0	0	0	0	0	0	0	0	0	0	0	0	0	0	0	0	0	2.93027	0	0	0	0	0	0
IMPAD1	0	0	0	0	0	0	0	0	0	0	0	0	0	0	0	0	0	0	0	0	0	0	0	0	0	0	0	0	0	0	0	0	0	0	0	0	0	0	0	0	0	0	0	0	0	0	0	0	0
IMPDH2	0	0	0	0	1.27952	0	0	0	0	0.525479	2.02068	0	0	0	0	0.797123	0	0	0	0	0	0	0	0	0	0	0	1.8874	0	0.189863	1.67144	2.40411	0	0	0	1.42411	0	21.0027	0	0.490753	0.553973	0.387671	1.9837	0	1.29801	0.953014	0.907808	0.626644	0
INADL	0	0	0	0	0.658014	0	0	0.402671	0.204247	0.0995205	0	0	0	0	0	0	0	0	0.655616	0.125616	0	0	0.0171233	0	0	0	0	0	0	0.120274	0	0	0	0	0	0	0	0	0	0	0	0.140685	0	0.0502055	0.0536986	0	0	0.550822	0
INF2	0	0	0	0	0	0	0	0	0	0	0	0	0	0	0	0	0	0	0	0	0	0	0	0	0	0	0	0	0	0	0	0	0	0	0	0	0	0	0	0	0	0	0	0	0	0	0	0	0
INHBC	0	0	0	0	0	0	0	0	0	0	0	0	0	0	0	0	0	0	0	0	0	0	0	0	0	0	0	0	0	0	0	0	0	0	0	0	0	0	0	0	0	0	0	0	0	0	0	0	0
INHBE	0	0	0	0	0	0	0	7.19849	2.84185	0.479041	0	5.49247	0	0	0	0.412329	1.79863	0	0	0.204774	0	0	0	0	0	0	0	0	0	0.658014	4.34479	0	0	0	0	0	0	0	0	0	0	0	0.546301	0	0	0	0	0	0.0260274
INPP1	0	0	0	2.15301	0	1.57336	0	0	0	0	0	1.37247	0	0	0	1.31829	1.74027	0	0	0	0	0	0	0	1.70014	0	0	0	0	0	0	0	0	0	0	0	0	0	0	2.31596	0	0	0	0.064911	3.54438	0	0	0	0.109863
INPP4B	0	0	0	0	0	0	0	0	0	0	0	0	0	0	0	0	0	0	0	0	0	0	0	0	0	0	0	0	0	0	0	0	0	0	0	0	0	0	0	0	0	0	0	0	0	0	0	0	0
INPP5A	0	0	0	0	0	0	0	0	0	0	0	0	0	0	0	0	0	0	0	0	0	0	0	0	0	0	0	0	0	0.412329	0	0	0	0	0	0	0	0	0	0	0	0	0	0.0291781	0	1.2624	0	0	0
INPP5E	0	0	0	1.00397	0.394658	0.438425	0	0	0	0.126301	0	0	0	2.76863	0	0	0	0	0	0	0	0	0	0	0	0	1.0711	0	0	0.0682877	0	0	0	0	2.20767	0	0	0	1.0711	0	0	0.137534	0	0.0502055	0.0889041	0.913014	0	0	0.030411
INPPL1	0	0	0	0	0	0	0	0.0794521	0	3.17151	0	0	0	0	0	0	0	0	0	0	0	0	0	0	0	0	0	0	0	0	0	0	0	0	0	0	0	0	0	0	0	0	0	0	0	0	0	0	0
IPO4	0	0	0	0	0	0	0	0	0	0	0	0	0	0	0	0	0	0	0	0	0	0	0	0	0	0	0	0	0	0	0	0	0	0	0	0	0	0	0	0	0	0	0	0	0	0	0	0	0
IPO5	0	0	0	0	0	0.641918	0	0.170822	0	0.0995205	0.649726	0	0.419452	0	0.263288	0.11726	0.515753	1.30301	0.807534	0	0	0	0.27774	0.504637	0	0	0	0	0	0.0478767	0.624384	0	0	2.94329	1.07315	0	0	0	0	0	0	0	0	0	0	0	0	0	0
IPO7	0	0	0	0.542603	0	0	0	0.237123	0	0.194521	0.784795	0	0.102329	0	0	0	0	0	0	0	0	0	1.01801	0	0	0.592055	0	0	0	0	0	0	0	0	1.43664	0	0	0	0	0	0	0	0	0	0	0	0	0	0
IQCC	0	0	0	0	0	0	0	0	0	0	0	0	0	0	0	0	0	0	0	0	0	0	0	0	46.1753	238.689	0	0	0	0	1.4337	0	0	0	0	10.5973	60.3452	0	0	0	0	0	0	0	0	0	0	0	173.855
IQGAP1	5.74377	3.73548	17.4658	18.1767	14.4342	30.8986	11.7479	4.20212	4.15548	13.9164	7.52116	17.2712	21.3945	3.06795	15.7658	29.7068	8.96849	10.6479	4.25986	5.04932	16.7822	14.6274	18.3205	5.85712	23.3719	15.6247	6.68945	0.936438	6.68945	6.01945	62.8466	12.0014	26.0959	10.7644	4.73959	5.0161	8.27808	14.5952	6.68945	9.28151	9.57329	5.24808	7.91507	3.72699	7.69863	7.41945	5.25507	5.87151	10.0658
IQGAP2	0	7.37479	3.11055	4.14719	6.64425	0.280068	14.5952	2.20945	0.947192	0.157055	0	1.30836	1.17438	1.18192	0.37137	1.37247	1.57336	1.88123	4.02849	3.80342	0	0.899863	2.88829	1.90575	0	0	0	0.794589	0	0.0735616	4.34479	1.06945	11.6671	0	6.78205	0	0	0.114384	0	0	0.362877	0.133288	0	0.524658	0	0.953014	0.287534	0	2.71245
ISG15	0	0	0	0	0	0	0	0	0	0	0	0	0	0	0	0	0	1.24808	0	0	0	0	0	0	0	0	0	0	5.78178	0	10.039	0	0	17.8205	0	0	0	0	0	12.3199	8.54932	0	0.792055	0	1.71589	0	0	0	0
ISLR	0	6.81288	0	13.2486	0.820342	0	0	0.64411	6.72384	3.05856	16.8788	9.20822	9.07466	14.8507	0	4.41712	20.1096	8.96849	0	4.8387	0	2.78137	2.82904	12.3199	28.7342	5.89781	8.54932	0	18.1281	18.4178	3.05856	0	9.89178	10.4486	5.44897	20.474	0	0	8.54932	2.5174	38.4226	32.3123	15.8062	3.37377	21.6192	5.11041	2.20315	6.39438	4.31123
ISOC1	0	0	0	1.97219	4.45658	0	0	0	0	1.66904	3.27849	0	1.70822	0	1.06781	0	0	0	5.05842	0	0	0	2.65863	0	0.483425	0	0	2.4689	0	0	0	0	0	0	0	0	0	0	0	0	0	1.83603	0	0.114863	0.0571233	0	0	0	0.346712
ISOC2	0	0	0	0	0	0	0	0	0	0	0	0	0	0	0	0	0	0	0	0	0	0	0	0	0	0	0	0	0	0	0	0	0	0	0	0	0	0	0	0	0	0	0	0	0	0	0	0	0.929521
IST1	2245.29	793.233	886.74	340.534	620.521	104.192	1015.97	352.089	3512.62	949.603	119.004	886.74	793.233	886.74	401.575	206.22	793.233	219.15	46.711	340.534	1164.9	576.438	77.1397	721.795	542.685	559.219	793.233	22.5233	197.341	596.425	15.2007	691.137	576.438	38.4226	2620.01	414.63	493.959	82.4795	793.233	78.3397	64.1904	223.759	75.7151	269.042	320.352	233.048	721.795	255.368	103.147
ISYNA1	0	0	0	0	0	0	0	0	0	0	0	0	0	0	0	0	0	0	0	0	0	0	0	0	0	0	0	0	0	0	0	0	0	0	0	0	0	0	0	0	0	0	0	0	0	0	0	0	0
ITCH	0	0	0	0	0.465479	0	1.48925	0.333699	0.726644	0	1.27466	0	0.121918	0	0	0.13863	0.358219	0	0	0.186096	0.770548	0	0.0342466	0	0	0	0	0	0	0.474384	0	0	0	0	0	0	0	0	0	0	0	0	0	0	0	0	0.324041	0	0
ITFG1	0	0	0	0	0	0	0	0	0	0	0	0	0	0	0	0	0	0	0	0	0	0	0	0	0	0	0	0	0	0	0	0	0	0	0	0	0	0	0	0	0	0	0	0	0	0	0	0	0
ITFG3	0	0	0	0	0	0	0	0.586986	0	0	0	0	0	0	0	0	0	0	0	0	0	0	0	0	0	0	0	0	0	0	0	0	0	0	0	0	0	0	0	0	0	0	0	0	0	0	0	0	0
ITGA1	0	0	0	0.611507	0	0	0	0.439726	16.3479	0	0	0	0	0	0	0	0	0	0	0	0	0	0	0	0	0	0	0	0	0.0454795	0	0	0	0	0	0	0	0	0	0	0	0	0	0	0	0	0	0	0
ITGA2	0	0	0	0	0	0	0	0.147836	0	0	0	0	0	0	0.565342	0	0.30589	2.64671	0	0	0.777945	0	0	0	0.449863	0	1.34973	0	0	0	0	0	0	0	1.13849	0	0	0.0718493	1.34781	0	0	0	0	0.0291781	0	0	0	0.596164	0.0830822
ITGA3	0	0	0	0	0.902671	0	1.11548	0.189315	0	0	0	0	0	0	0	0	1.37452	0	0	0.0978082	0	0	0	0	0	0	1.8874	0	0	0.30589	0	0	0	0	0	1.04699	0.839041	0.110822	1.8874	0	1.06945	0.20587	0	0.588493	0.588493	2.52466	0.311233	1.19342	0
ITGA6	0	0	0	0.606849	0	0	1.12863	0.225753	0	0	3.75253	0	1.03932	0	3.85664	0	0	4.25007	0	0	0.344178	0	0	0.879247	0	0	0	0	0	0	0	0	0	0	0	0	0	0	0	0	0	0	0	0	0	0	0	0	0
ITGAM	0	0	0	0.606849	0	0	0	0	0	0.0758904	0	0	22.3205	0	52.7932	0	0	27.5473	0	0	23.5993	3.33562	0	0	0	48.1301	3.77089	0	0	0.184315	0	0	0	0	0	0	0.638562	0	3.77089	0	0	0	0	0	0	0	55.0575	0.754521	0
ITGAV	2.73712	3.09041	0	0.902671	0.808219	0	1.58663	1.65644	0	0	0	3.35397	0	1.83082	0.580822	0	0.681137	0	0	0.999178	0	0	0.0660959	0.956986	0	0	1.21493	0	0	0.328767	0	0	0	0	0	2.20541	0.709726	0.0393151	1.21493	0	1.03479	0.146996	0	0.0523288	0.154315	3.84685	0.263288	1.98945	0.316918
ITGB1	0	0	6.02849	5.0161	2.1874	0	0	5.71425	0	0.20587	0	0	0	0	0	0	3.40336	0	0	4.07274	0.792055	0	0	2.73712	0	0	7.16822	0	2.00493	7.88151	0	3.32637	0	0	4.49096	0	1.68938	1.06562	7.16822	0.422877	2.32233	0.472055	0.766301	2.07719	0.19863	7.86438	0.348904	3.75253	5.10075
ITGB1BP1	0	0	0	0	0	0	0	0	0	0	0	0	0	0	0	0	0	0	0	0	0	0	0	0	0	0	0	0	0	0	0	0	0	0	0	0	0	0	0	0	0	0	0	0	0.347808	0	0	0	0
ITGB2	0	0	0	0.619863	0	0	0	0	0	0	0	0	10.4	0	59.8849	0	0	30.0137	0	0	13.6932	0	0	0	0	22.3205	3.89164	0	3.89164	0	0	2.62459	0	0	0	0	0	0	3.89164	0	0	0	0	0	0	0	36.4288	0	0
ITGB3	0	0	0	0	0	0	0	0	0	0	0	0	0	0	0	0	0	0	0	0	0	0	0	0	0	0	0.557055	0	0	0	0	0	0	0	0	0	0	0	0.557055	0	0	0	0	0	0	0	0	0	0
ITGB5	0	0	0	0	0	0	0	0	0	0	0	0	0	0	0	0	0	0	0	0	0	0	0	0	0	0	0	0	0	0	0	0	0	0	0	0	0	0	0	0	0	0	0	0	0	0	0	0	0
ITIH1	0	0	0	0	0	30.7068	0	0	2.54884	0.342877	4.01377	0	1.56205	0	0	0	0.542603	0	0.655616	0	0	0	2.35466	0	0	0	1.34973	3.0289	3.26836	2.85	0	1.46178	0	5.21918	0	0	0.933699	0	1.34781	3.71849	19.3055	0.483425	6.72384	0	0.639726	0	0.250685	0	19.1329
ITIH2	0	0	0	0	0	33.6438	0	0	0	0.095	3.95295	0	1.11342	0	0	0	3.92575	1.14863	2.55342	0.365616	0	0	0.769178	0	0	0	0	1.7813	2.33548	0.317534	0	0	0	6.39438	0	0	0.714384	0	0	0.820342	4.64918	0.159041	2.93027	0	2.99575	0	0	0	9.02945
ITIH3	0	0	0	0	0	0.543699	0	0	3.07164	0.194521	4.90438	0	4.61719	5.2089	0	0	0.956986	0	2.03514	1.79178	0	0	0.111575	0	0.369726	0	0	2.28192	0	0.51726	4.11068	0	9.57329	0	9.07466	1.15274	0.766301	0	0	0	0	0.199315	0.363562	0.0486301	0.737603	0	0	0	1.95158
ITIH4	34.263	11.3027	15.5452	11.8575	26.7808	21.0548	15.0247	5.31877	30.0938	47.5986	111.651	66.7863	157.275	109.23	25.4767	11.6329	119.004	4.72027	147.593	21.6192	27.4685	28.8712	66.2274	21.7479	28.1315	14.1616	92.9164	117.671	220.686	80.1089	9.65205	2.1874	28.213	542.685	43.3767	79.0014	37.3644	20.3274	92.9164	348.315	179.273	149.768	94.6534	2.5174	36.4288	174.904	41.6822	45.7322	115.388
ITIH5	0	0	0	0	0	0	0	0	0	0	0	0	0	0	0	0	0	0	0	0	0	0	0	0	0	0	0	0	0	0	0	0	0	0	0	0	0	0	0	0	0	0.360548	0	0	0	0	0	0	0
ITLN1	0	0	0	0	0	0	0	0	0.553973	234.655	0	0	0	0	0	0	3.09041	0	4.25986	4.07274	0	0	111.651	0	3.67397	0	1.67144	0	0	0	0	0	0	0	0	0	0	0	1.67144	5.67856	0	0.503233	0	0.151055	0	6.57425	0	0	0.184932
ITM2B	18.2233	30.174	0	0	17.4658	0	40.8493	7.02877	10.1247	19.9575	13.0034	59.8849	54.6973	39.7425	34.7767	27.4068	47.5986	0	0	83.1438	0.895479	47.4589	39.9904	0	29.5288	0	17.4658	0	30.2678	60.3452	0	44.6753	79.7534	0	0	24.6815	17.9493	9.83699	17.5562	0.665959	14.9616	28.6521	11.8575	12.45	10.3767	13.1322	1.59562	17.863	45.9014
ITM2C	0	0	0	0	0	0	0	0	0	0	0	0	0	0	0	0	0	0	0	0	0	0	0	0	0	0	0	0	0	0.474384	0	0	0	0	0	0	0	0	0	0	0	0	0	2.00973	0	0	0	0	0
ITPA	0	0	0	0	0	0	0	0	0	0	0	0	0	0	0	0	0	0	0	0	0	0	0	0	0	0	0	0	0	0	0	0	0	0	0	0	0	0	0	0	0	0	0	0	0	0	0	0	0
ITPKC	0	0	0	0	0	0	0	0	0	0	0	0	0	0	0	0	0	0	0	0	0	0	0	0	0	0	0	0	0	0	1.3289	0	0	0	0	0	0	0	0	0	0	0	0	0	0	0	0	0	0
ITPR2	0	0	0	0	0	0	0	0	0	0	0	0	0	0	0	0	0	0	0	0	0	0	0	0	0	0	0	0	0	0	0	0	0	0	0	0	0	0	0	0	0	0	0	0	0	0	0	0	0
ITPRIP	0	0	0	0	0	0	0	0	0	0	0	0	0	0	0	0	0	0	0	0	0	0	0	0	0	0	0	0	0	0	0.484247	0	0	0	0	0	0	0	0	0	0	0	0	0	0	0	0	0	0
IVD	0	3.45986	0	0	5.26205	0	0	1.73671	3.17938	0	0	0.741918	1.03932	0	0.626644	1.09918	0.710548	0	0	0.863425	0	8.26027	0.394658	6.70116	0	0	0.557055	1.11952	0	0	0	3.84685	0	0	0	0	0	0.959384	0.557055	0	0.466164	0	0	3.92575	0.853082	0	1.02082	5.96932	3.29438
IVL	0	0	3.79849	1.50795	0.528151	14.3671	0	0	0	29.789	0	29.5288	6.17548	4.09842	2.15836	15.2356	0	1.33575	0	0	190.559	36.6822	0.0587671	0	1.09479	0	0	0	0	0.0589041	62.3589	24.9664	3.29438	0	1.37897	0	0	0	0	0.362877	1.06945	0	0	0	0.125616	0	0	0	0
JAGN1	0	0	0	0	0	0	0	0	0	0	0	0	0	0	0	0	0	0	0	0	0	0	0	0	0	7.09616	0	0	0	0	0	0	0	0	0	0	0	0	0	0	0	0	0	0	0	0	0	0	0.214795
JMJD8	0	0	0	0	0	0	0	0	0	0	0	0	0	0	0	0	0	0	0	0	0	0	0.169863	0	0	0	0	1.16521	0	0	0	0	0	0	0	0	0	0	0	6.72384	0	6.98288	2.60103	0	0	0.895479	11.889	0	0
JUP	0	4.2126	53.2507	55.4712	8.13425	184.101	5.31877	2.98336	2.54884	57.411	0	177.942	10.8199	29.789	22.9438	148.888	0	49.7836	0.906644	0.71274	229.297	132.429	0.323425	6.21164	171.736	17.9932	1.0711	0	1.15952	49.6164	480.452	68.8945	10.2459	5.73616	3.02479	15.737	12.2596	128.224	1.0711	95.3685	56.1973	22.8884	48.9356	0.163699	33.837	4.00616	0.340411	15.0247	9.34247
KALRN	0	0	0	0	0	0	0	0	0	0	0	0	0	0	0	0	0	0	0	0	0	0	0	0	0	0	0	0	0	0	0	0	0	0	0	0	0	0	0	0	0	0	0	0	0	0	0.219932	0	0
KARS	0	0	0	0	0	0.809863	0	0	0	0	0	0	0	0	0	0	0	2.82438	0	0	0	0	0.180411	0	0	0	0	0	0	0	2.86767	0	0	0	0	0	0	0	0	0	0	0	0	0.117877	0	0	0	0	0
KCNAB2	0	0	0	0	0	0	0	0	0	0	0	0	0	0	0.689178	0	0	0	0	0	0.456986	0	0	0	0	0	0	0	0	0	0	0	0	0	0	0	0	0	0	0	0	0	0	0	0	0	0	0	0
KCNJ1	0	0	0	0	16.7288	3.54438	20.6329	0.310274	0	0.402466	0	1.15274	0	17.6438	0.465116	0	0.456986	0	0	0	0	0	0.198973	0	0	0	0	0	0	0.890411	0	0	0	0	2.01226	0	0	0	0	0	0	0	0	0	0	0	0	0	0
KCNJ15	0	0	0	0	0	0	0	1.08658	3.84685	0	0	0	0	0	0	0	0	0	0	0	0	0	0	0	0	0	0	0	0	0	0	0	0	0	0	0	0	0	0	0	0	0	0	0	0	0	0	0	0
KCNK5	0	0	0	0	0	0	0	0	0	0	0	0	0	0	0	0	0	0	0	0	0	0	0	0	0	0	0	0	0	0	0	0	0	0	0	3.7611	0	0	0	0	0	0	0	0	0	0	0	0	0
KCTD12	0	0	5.27384	2.92562	5.16767	0.938904	3.71849	2.98336	6.03753	0.525479	0.873288	3.50712	0	2.55342	1.70822	0.201644	2.32904	2.1911	0.923562	0.296575	0	2.26336	0.204774	5.42349	0	1.40164	10.7342	0	1.18877	3.96945	0	2.40411	6.20192	0	0	0	0	0.0903425	10.7342	0	0.478493	1.33863	0	3.87781	0.164795	1.14151	0.446089	0	0.459726
KDELC2	0	0	0	0	0	0	0	0	0	0	0	0	0	0	0	0	0	0	0	0	0	0	0	0	0	0	0	0	0	0	0	0	0	0	0	0	0	0	0	0	0	0	0	0	0	0	0	0	0
KDELR1	0	0	0	0	0	0	0	0	0	0	0	0	0	0	0	0	0	0	0	0	0	0	0	0	0	0	0	0	0	0	0	0	0	0	0	0	0	0	0	0	0	0	0	0.0346575	0.154315	0	0	0.692192	0
KDELR2	0	0	0	0	0	0	0	0	0	0	0	0	0	0	0	0	0	0	0	0	0	0	0	0	0	0	0	7.21562	7.66438	3.11795	0	0	0	0	0	0	0	1.06562	0	0.660411	0.414521	0	1.9837	0.0291781	0.13589	0	0	0.687308	0
KDM2A	0	0	0	0	0	0	0	0	0	0	0	0	0	0	0	0	0	0	0	0	0	0	0	0	0	0	0	0	0	0	0	0	0	0	0	0	0	0	0	0	0	0	0	0	0	0	0	0	0
KDM6B	0	0	0	0	0	0	0	0	0	0	0	0	1.11342	0	0	0	0	0	0	0	0	0	0	0	0	0	0	0	0	0	0	0	0	0	0	0	0	0	0	0	0	0	0	0	0	0	0	0	0
KDSR	0	0	0	0	0	0	0	0	0	0	0	0	0	0	0	0	0	3.05856	0	0.182192	2.65267	2.68486	0	0	0	0	0	0	0	0	0	0	0	0	0	0	0	0	0	0	0	0	0	0	0	0	0	0	0
KHDRBS1	0	0	0	0	0	0	0	0	0	0	0	0	0	0	0	0	0	0	0	0	0	0	0	0	0	0	0	0	0	0	8.88219	0	0	0	0	0	0	0	0	0	0	0	0	0	0	0	0	0	0
KHK	26.4021	21.5068	0	26.9274	1.44247	5.52822	46.9562	37.2568	19.4767	25.9425	74.3808	17.3603	6.89322	15.1288	15.1658	33.2068	13.9164	0	99.989	23.1726	7.14205	5.1863	33.5384	95.3685	9.07466	2.61445	54.6973	100.944	53.2507	28.7342	2.86767	23.1726	58.774	158.244	11.4418	30.174	22.9438	46.1753	54.6973	43.1315	53.437	54.3479	127.466	15.0582	30.5301	67.7808	27.626	21.6836	17.5562
KIAA0141	0	0	0	0	0	0	0	0	0	0	0	0	0	0	0	0	0	0	0	0	0	0	0	0	0	0	0	0	0	0	0	0	0	0	0	0	0	0	0	0	0	0	0	0	0	0	0	0	0
KIAA0196	6.68945	0	0	0	1.27952	0	0	1.56973	0	0	0.635616	0	3.6926	0	0	0	0	0	0	0	0	0	0	0	0.264795	0	0	0	0	0	0	0	0	0	0	0	0	0	0	0	0	0	0	0	0	0	0.666712	0	0
KIAA0368	0	0	0	0	0	0	0	0	0	0	0	0	0.0920548	0	0.179726	0.0167808	0	0	0	0	0	0	0.0126027	0	0	0	0	0	0	0	0	0	0	0	0	0	0	0	0	0	0	0	0	0	0	0	0	0	0
KIAA1009	6.42452	0	3.6926	1.26507	0	1.48226	0	0	0	0	4.10082	0	0	0	0	0	0	0	0	0	0	0	0	0	0	0	0	0	0	0	0	0	0	0	0	0	0	0	0	0	0	0	0	0	0	0	0	0	0
KIAA1033	3.22966	0	0	0	0	0	0	0	0	0	0	0	0.14826	0	0	0	0	0	0	0	0	0	0.0369863	0	0	0.458356	0	0	0	0	0	0	0	0	0	0	0.542603	0	0	0	0	0	0	0	0	0	0	0	0.019726
KIAA1279	0	0	0	0	0	0	0	0	0	0	0	0	0	0	0	0	0	0	0	0	0	0	0	0	0	0	0	0	0	0	0	0	0	0	0	0	0	0	0	0	0	0	0	0	0	0	0	0	0
KIAA1324	0	0	0	0	0	0	0	0	0	0	0	0	0	0	0	0	0	0	0	0	0	0	0	0	0	0	0	0	0	0	0	0	0	0	0	0	0	0	0	0	0	0	0	0	0	0	0	0	0
KIAA1462	0	0	0	0	0	0	0	0	0	0	0	0	0	0	0	0	0	0	0	0	0	0	0	0	0	0	0	0	0	0	0	0	0	0	0	0	0	0	0	0	0	0	0	0	0	0	0	0	0
KIAA1468	0	0	0	0	0	0	0	0	0	0	0	0	0	0	0	0	0	0	0	0	0	0	0	0	0	0	0	0	0	0	0	0	0	0	0	0	0	0	0	0	0	0	0	0	0	0	0	0	0
KIAA1522	0	0	0	0	0	0	0	0	0	0	0	0	0	0	0	0	0	0	0	0	0	0	0	0	0	0	0	0	0	0.055274	0	0	0	0	0	0	0	0	0	0	0	0	0	0	0	0	0	0	0
KIAA1598	0	2.30527	0	0	0	0	1.64849	2.68	1.26507	0	0	0	0	0	0	0	0	0	1.57966	0	0	0	0	0	0	0	0	0.754521	0	0	0	0	0	0	0	0	0	0	0	0	0	0	0	0	0	0	0	0	0
KIAA1683	0	0	0	0	0	0	0	0	0	0	0	0	0	0	0	0	0	0	0	0	0	0	0	0	0	8.22945	0	0	0	0	0	0	0	0	0	0	0	0	0	0	0	0	0	0	0	0	0	0	0
KIAA1715	0	0	0	0	0	0	0	0	0	0	0	0	0	0	1.45562	0	0	0	0	0	3.49123	0	0	0	0	0	0	0	0	0	0	0	0	0	0	0	0	0	0	0	0	0	0	0	0	0	0	0	0
KIAA1967	0	0	0	0	0	0	0	0	0	0	0	0	0	0	0	0	0	0	0	0	0	0	0	0	0	0	0	0	0	0	0	0	0	0	0	0	0	0	0	0	0	0	0	0	0	0	0	0	0
KIF12	58.774	0	11.4137	0.792055	1.44247	0.378836	34.263	0.265753	13.3151	10.8452	48.6014	26.25	0.733836	25.1226	0	0.0278082	6.64425	1.23932	0	17.6877	7.55274	1.12507	0	4.27979	51.3164	12.1301	15.3726	0	2.50062	44.0096	0	85.2521	9.14795	0	4.10082	17.0527	14.4342	0.152301	15.4534	0.961781	2.78137	33.3199	1.56534	1.69685	9.95205	5.30356	14.7808	12.7466	2.03356
KIF13B	0	1.60192	0	0.536027	0	0.288356	0	0.121712	0.726644	0.0995205	0.635616	0	0	0	0	0.0193836	0	0	0.704384	0.0978082	0	0	0.237877	0.531233	0.249452	0.458356	0.51726	0.936438	0	0.0606164	0.484247	0	0	5.21918	1.06781	1.00397	0.528151	0.0454795	0.51726	0.199315	0	0	0.596164	0.0157534	0.0745205	0.734932	0	0	0
KIF1A	0	0	0	0	0	0	0	0	0	0	0	0	0	0	0	0	0	0	0	0	0	0	0	0	0	0	0	0	0	0	0	0	0	0	0	0	0	0	0	0	0	0	0	0	0	0	0	0	0
KIF1B	0	0	0	0	0	0	0	0.0736986	0	0	0	0	0	0	0	0	0	0	0	0	0	0	0	0	0	0	0	0	0	0	0	0	0	0	0	0	0	0	0	0	0	0	0	0	0	0	0	0	0
KIF23	0	0	0	0	0	0	3.45986	0	0	0	0	0	0	0	0	0	0	0	0	0	0	0	0	0	0	0	0	0	0	0	0	0	0	0	0	0	0	0	0	0	0	0	0	0	0	0	0	0	0
KIF3A	0	0	0	0	0	0	0	0	0	0.182192	2.41507	0	0.141507	0	0	0	0.366986	0	0	0.45089	0	0	0	0	0	0	0	0	0	0.297192	0	1.31137	0	0	0	0	0	0	0	0	0	0.184932	0	0.00849315	0	0	0	0	0.0249315
KIF3B	0	0	0	0	0	0	1.43479	0.101096	0	0.126301	1.27466	0	0	0	0	0.0149315	0	0	0	64.1904	0.336986	0	0	0	0	0	0	0	0	0	0	0.918219	2.93493	0	1.45164	0	0	0	0	0	0	0	0	0	0	0	0	0	0
KIF5B	4.51596	2.01226	2.92562	0.853082	2.86767	0.596164	2.09267	1.02589	2.77384	1.03932	2.41507	1.35336	0.733836	0	0	0.449863	2.13603	0.902671	3.86644	8.53425	0	0.899863	0.628082	1.03616	1.40164	0	1.12151	0	0	0.0915068	0.514247	0	2.69677	0	4.58589	3.00452	0.741918	0.12411	1.12151	0	0	0	0	0	0	0	0	0	0.0520548
KIF5C	0	0	0	0	0	0	0	0	0	0	0	0	0	0	0	0	0	0	2.10712	0	0	0	0	0	0	0	0	0	0	0	0	0	0	0	0	0	0	0	0	0	0	0	0	0	0	0	0	0	0
KIFAP3	0	0	0	0	0.577945	0	0	1.49986	0	0	1.93178	7.76849	0	0	0	0	0	0	0	0.525479	0	0	0.030411	0	0	1.46178	0	0	0	0	0	0	0	0	0	0	0	0	0	0	0	0	0	0	0	0	0	0	0
KIRREL	0	0	0	0	0	0	0	0	0	0	0	0	0	0	0	0	0	0	0	0.442596	0	0	0.0354795	0	0	0	0	0	0	0	0	0	0	0	0	0	0	0	0	0	0	0	0	0	0	0	0	0	0
KL	0	1.95603	0	2.20767	5.9474	1.08658	5.11041	0	0	4.55144	8.68493	0	0.0973973	1.94192	2.3489	0.449863	0.681137	0	0	5.70397	0	0	4.55144	0	0.845616	12.2342	1.03616	1.31137	18.7932	2.19479	0	0	0	2.7889	2.01226	0	0	0	1.03616	0	0.310274	8.56918	0.966849	0.064911	0.864863	3.57534	0.806849	1.13075	1.8737
KLC2	0	0	0	0	0	0	0	0	0	0	0	0	0	0	0	0	0	0	1.70822	0	0	0	0	0	0	0	0	0	0	0	0	0	0	0	0	0	0	0	0	0	0	0	0	0.0186301	0	0	0	0	0
KLC4	0	0	0	0	0	0	1.33089	0.137534	0	0.467945	0.635616	0	0.106541	0	0	0	0	0	1.39644	0.525479	0	0	0.415342	0	0	0	0.800274	0	0	0	0	0	0	0	1.57082	0	0	0.040411	0.800274	0	0	0	0	0.0502055	0	0	0	0	0.0576712
KLHDC7A	0	0	0	0	0	0	0	0	0	0	0	0	0	0	0	0	0	0	0	0	0	0	0	0	0	0	0	0	0	0	0	0	0	0	0	0	0	0	0	0	0	0	0	0	0	0	0	0	0
KLK1	0	0	0	0	22.5795	0	34.5753	9.57329	0	0	17.8205	26.9274	0	0	0	0.210548	11.0603	0	2.91774	14.5952	0	0	0.853082	0	15.5849	0	0	0	0	2.57466	0	0	19.1719	0	0	0	0	0	0	1.22986	0	4.12055	0	0	4.52425	0	0	0	6.11671
KLK10	0	0	0	0	0	0	0	0	0	0	0	0	0	0	0	0	0	0	0	0	1.08425	2.95164	0	0	1.20945	0	0	0	0	19.4295	81.4644	0	0	0	0	0	0	0.64411	0	0.874795	0	0	0.915342	0	0	0	1.08055	0	0
KLK12	0	0	0	0	0	0	0	0	0	0	0	0	0	0	0	0.543699	0	0	0	0	10.8712	0	0	0	1.40164	0	0	0	0	0	0	0	0	0	0	0	0	0.586986	0	3.71849	7.4311	4.01377	0	0	0	0	0	0	0
KLK13	0	0	0	0	0	0	0	0	0	0	0	0	0	0	0	0	0	0	0	0	0	0	0	0	0	0	0	0	0	1.22685	0	1.5039	0	0	0	0	0	0.318151	0	0.446089	0.619863	0	0	0	0.109315	0	0	0	0
KLK2	0	0	0	0	0	0	0	0	0	7.15507	0	0	2.07719	0	0	0	0	0	34.263	0	0	0	0.690411	0	0	0	0	0	0	0	0	0	0	0	0	0	0	0	0	0	0	0	0	3.09041	0	0	0	0	0
KLK3	0	10.4	0	0	0	0	0	17.0527	35.5164	68.8945	0	0	6.79644	0	0	0	2.5663	0	278.693	26.9274	3.98493	0	13.3733	3.6176	0	0	0	0	0	0	0	0	0	0	12.1021	7.0487	0	0	0	0	0	0	0	23.5521	0	0	0	0	44.9644
KLKB1	0	0	0	0	0	0	0	0	0	0	0	0	0	0	0	0	0	0	0	0	0	0	0	0	0	0	0	0	0	0	0	0	0	0	0	0	0	0	0	0	0	0	0	0	0	0	0	0	0.133288
KMO	0	0	0	0	0	0	0	0	0	0	0	0	0	0	0	0	0	0	0	0	0	0	2.30527	0	0	0	0	2.08315	0	0	0	0	0	0	0	0	0	0	0	0	0	0	0	0	0	0	0	0	0.638562
KNG1	123.382	36.4288	104.737	61.8151	95.3685	69.7068	127.466	43.1315	43.1315	307.329	1164.9	211.368	26.3233	116.497	53.6233	48.3123	310.408	12.3199	81.0945	363.863	67.5055	2.05945	138.729	33.1192	289.685	137.86	92.0137	98.6082	559.219	227.153	100.944	112.888	154.123	75.0534	20.374	278.693	89.174	5.31116	91.6377	185.285	164.911	793.233	99.5363	17.8205	99.0836	301.296	217.614	144.184	278.693
KPNA3	0	0	0	0	0	0	0	0	0	0	0	0	0	0	0	0	0	0	0	0	0	0	0	0	0	0	0	0	0	0	0	0	0	0	0	0	0	0	0	0	0	0	0	0	0	0	0	0	0
KPNA4	0	0	0	0	0	0	0	0	0	0	0	0	0	0	0	0	0	0	0	0	0	0	0	0	0	0	0	0	0	0	0	0	0	0	0	0	0	0	0	0	0	0	0	0	0	0	0	0	0
KPNB1	3.92575	2.20315	3.9361	2.15301	2.47863	8.90068	0	0.350342	0.772466	0.507432	1.82562	4.23055	2.45986	1.31829	1.25342	6.70116	0.666712	4.51596	1.57966	0.64411	4.49932	3.73548	2.35466	3.36753	2.76342	1.55712	1.05205	1.25075	0	0.364589	13.9164	3.67397	0	3.33911	0	1.83603	0.857603	2.64671	1.05205	0.220822	2.78137	0	0.730137	0.0917808	3.25397	0	3.11055	0	0.222603
KPRP	0	0	0	0	0	0	0	0	0	0	0	0	0	0	0	0	0	0	0	0	0	0	0	0	0	0	0	0	0	0	0	0	0	0	0	0	0	0	0	0	0	0	0	0	0	0	0	0	0
KRAS	0	0	51.3164	0	61.3301	23.5993	5.31877	31.1678	14.9932	24.0658	12.2849	33.9534	13.3151	57.411	25.7932	0	0	0	12.8904	14.2973	6.21164	7.58219	20.3274	24.0068	0	4.31123	0	0	1.97795	12.6932	3.27342	27.9356	0	0	22.0452	0	0	14.126	0	11.3027	0	17.0527	5.65171	11.2589	0	22.9993	18.0795	0	0
KRIT1	0	0	0	0	0	0	0	0	0	0	0	0	0	0	0	0	0	0	0	0	0	0	0	0	0	0	0	0	0	0	0	0	0	0	0	0	0	0	0	0	0	0	0	0	0	0	0	0	0
KRT1	184.101	2620.01	1922.1	3512.62	1164.9	1089.29	886.74	223.759	1460.33	427.356	255.368	2245.29	2245.29	5010.18	559.219	2245.29	576.438	1284.45	542.685	401.575	1922.1	5010.18	375.61	465.945	2620.01	2245.29	427.356	92.9164	156.307	654.699	2620.01	3512.62	2620.01	269.042	1460.33	5010.18	1460.33	886.74	427.356	1284.45	480.452	654.699	596.425	175.953	1164.9	320.352	505.849	721.795	396.137
KRT10	137.86	1089.29	949.603	1460.33	363.863	355.863	505.849	95.3685	654.699	187.771	103.647	333.301	1460.33	1460.33	493.959	759.74	193.689	493.959	220.686	206.22	793.233	2620.01	190.559	379.603	1671.26	1460.33	246.847	52.0301	67.2301	273.981	1164.9	2620.01	2245.29	217.614	521.671	1922.1	1284.45	220.686	246.847	307.329	158.244	126.021	165.86	76.7918	313.486	168.108	298.111	427.356	234.655
KRT13	53.0219	1284.45	5010.18	16406.8	542.685	5010.18	576.438	542.685	691.137	5010.18	691.137	5010.18	5010.18	1015.97	3512.62	16406.8	440.534	2620.01	0	654.699	3512.62	3512.62	160.13	1015.97	16406.8	5010.18	375.61	0	170.247	16406.8	16406.8	5010.18	815.342	559.219	505.849	2245.29	5010.18	3512.62	375.61	16406.8	1671.26	5010.18	5010.18	34.9925	5010.18	654.699	759.74	1922.1	465.945
KRT14	6.00753	38.0932	278.693	371.616	52.4438	27.9356	29.3315	1.56973	6.81288	23.9479	2.20315	61.3301	40.7253	159.187	5.3263	371.616	4.64918	108.033	2.91774	3.19315	97.1767	793.233	2.35466	11.8014	187.771	102.647	6.68945	3.07164	13.1877	190.559	465.945	56.5932	298.111	0	76.4438	202.152	92.9164	12.5384	6.68945	51.7	8.06233	20.8973	56.0308	36.6822	27.2178	2.35959	22.9438	63.9836	5.43726
KRT15	0	5.14829	83.1438	2.20767	0	11.1219	0	0	0	10.1247	0	1.69685	14.7452	7.58219	0	41.1356	0	0	0	0	15.413	32.0479	0	0	16.4651	9.79452	0	0	0	13.2822	355.863	41.1356	0	3.82849	1.13849	8.02877	6.21164	4.89671	0	11.8575	0.907808	2.05637	1.3626	0	5.81226	7.71986	0.311233	2.66288	0
KRT16	0	2.86479	85.2521	493.959	29.9425	11.8014	66.2274	0.344795	5.29459	10.0123	2.20315	12.7712	25.1904	130.44	0.380479	90.1233	0.503233	19.6904	7.53836	2.82438	51.3164	251.163	1.11952	0.849315	113.978	68.3521	5.87151	3.18726	1.07521	220.686	721.795	59.3685	44.5185	0	3.02479	98.1329	10.5219	15.9815	5.87151	44.0096	4.93849	5.44897	6.46377	0	6.40945	0.913014	12.026	90.4603	0.316918
KRT17	0	0	33.837	42.361	0	1.83082	24.813	3.45986	5.46068	2.01774	1.82562	2.25767	41.3932	58.774	0	3.69836	0	29.8712	0	0	7.30068	65.5685	0	0	20.3274	16.689	0	0	0	36.4288	20.0068	33.9534	0	51.7	0	8.98767	2.33226	0.31	0	15.4993	0	0	0	0	0.926575	0	2.94329	9.81575	13.1603
KRT18	0	88.3548	67.7808	11.7247	20.163	59.3685	65.1438	34.9925	5.55445	50.1068	0	5.19863	42.8466	4.39151	9.95205	137.125	103.647	51.0055	6.26671	116.497	4.27219	35.6363	36.7918	39.4795	7.86438	41.3932	23.8747	46.0384	88.3548	1.84973	20.5274	2.74521	43.3767	65.5685	84.9692	22.3938	35.9548	16.7288	23.8747	142.69	28.7342	9.91301	5.35863	44.3616	10.9856	11.3575	33.2068	65.1438	32.3123
KRT19	8.26027	110.477	379.603	158.244	123.999	886.74	91.2616	31.8288	48.9356	542.685	17.1349	78.3397	414.63	151.503	66.7863	949.603	161.821	251.163	1.13288	171.736	197.341	949.603	48.6014	37.1493	793.233	348.315	58.9425	16.6158	61.8151	440.534	1671.26	260.718	81.8342	49.6164	141.301	242.378	307.329	427.356	58.774	620.521	195.859	231.441	234.655	78.6705	371.616	109.23	126.021	521.671	95.011
KRT2	56.5932	75.3842	223.759	246.847	105.232	64.6849	164.911	17.5562	141.301	22.5233	57.611	37.6027	47.9479	326.575	13.7568	39.8664	29.7068	55.4712	58.9425	50.6205	133.07	427.356	39.7425	33.6438	390.699	333.301	60.3452	15.9411	30.6185	46.4205	193.689	355.863	363.863	34.1664	66.7863	363.863	401.575	11.3301	60.3452	13.6932	29.0342	21.3534	17.511	14.7808	35.7562	18.3712	68.8945	124.615	56.5932
KRT20	0	0	0	0	0	0	0	0	0	0	0	0	0.843219	0	0	0.449863	0	0	0	0	0	0	0.0447945	0	0	4.84425	0	0	0	0	0	0	0	0	0	0	0	0	0	2.19479	0	0	0	0	0	0	0	0	0
KRT23	0	0	0	0	0	0	0	0	0	0	0	0	0	0	0	0	0	0	0	0	2.76342	0	0	0	0.356164	0.520137	0	0	0	0.104384	4.90438	0	0	0	0	0	0	0	0	0	0	0	0	0	0	0	0	0	0
KRT3	0	0	0	1.67952	0	1.37658	0	0	0	0.342877	0	0	3.96945	0	0.94137	2.26904	0	2.73712	0	0	4.49932	5.1863	0	0	16.9219	1.9837	0	0	0	89.174	220.686	0	0	0	0	25.5863	5.71425	0	0	0	0	0	1.13568	0	7.85068	0	0	5.62623	0
KRT31	0	0	0	0	0	0	0	0	0	0	0	0	0	1.54007	0	0	0	0	0	0	5.55445	2.81658	0	0	0	251.163	0	0	0	0	21.0548	11.1932	0	0	9.36301	0	0	0	0	0	0	0	0	0	0.407603	0	0	0	14.6274
KRT33B	0	0	0	0	0	0	0	0	0	0	0	0	0	0	0	0	0	0	0	0	0	0	0	0	0	146.715	0	0	0	0	0	10.4233	0	0	0	0	0	0	0	0	0	0	0	0	0	0	0	0	3.94644
KRT35	0	0	0	0	0	0	0	0	0	0	0	0	0	0	0	0	0	0	0	0	0	0	0	0	0	50.263	0	0	0	0	0	0	0	0	0	0	0	0	0	0	0	0	0	0	0	0	0	0	5.6937
KRT36	0	0	0	0	0	0	0	0	0	0	0	0	0	0	0	0	0	0	0	0	0	0	0	0	0	141.996	0	0	0	0	344.425	0	0	0	0	0	0	0	0	0	0	0	0	0	0	0	0	0	12.1021
KRT4	7.85068	320.352	3512.62	721.795	396.137	3512.62	320.352	289.685	837.452	3512.62	542.685	3512.62	1284.45	691.137	886.74	2620.01	310.408	1671.26	0	379.603	2620.01	1922.1	62.3589	637.61	3512.62	1015.97	88.3548	0	53.9932	759.74	2245.29	1284.45	654.699	390.699	170.991	886.74	2620.01	2620.01	88.3548	3512.62	1284.45	1922.1	3512.62	16.689	2245.29	414.63	122.044	691.137	273.981
KRT5	18.8397	93.3384	1460.33	1164.9	214.479	1460.33	109.23	58.2068	100.944	1015.97	87.0041	620.521	1164.9	333.301	214.479	1922.1	206.22	721.795	15.1658	71.8274	1284.45	1460.33	13.8801	144.184	1284.45	465.945	18.6932	26.7808	18.6397	1284.45	3512.62	401.575	217.614	41.6822	143.437	440.534	596.425	596.425	18.7932	721.795	267.338	260.718	379.603	10.5219	596.425	401.575	90.4603	284.011	35.1082
KRT6A	23.8014	75.3842	2245.29	2620.01	171.736	2245.29	150.649	0	90.1233	1671.26	128.982	691.137	886.74	493.959	209.508	5010.18	92.0137	1052.63	7.40781	86.2836	1089.29	1671.26	24.4712	101.734	1922.1	307.329	56.3952	10.5671	19.6904	2245.29	5010.18	1015.97	165.86	51.0055	0	379.603	294.926	672.918	56.5932	759.74	192.124	176.948	363.863	5.21918	493.959	174.904	79.0014	204.792	0
KRT6B	22.2486	27.9356	48.9356	117.084	24.4712	124.615	29.7068	0	7.12904	58.2068	0	0	25.3493	0	0	521.671	0	17.413	0	5.70397	148.24	89.7863	1.27555	0	66.7863	35.3151	0	0	0	348.315	1922.1	20.8973	0	0	0	13.789	5.44897	4.5761	0	7.15507	0	0	0	0	18.889	0	5.48274	0	0
KRT6C	0	0	0	0	0	0	0	0	0	0	0	0	0	0	0	0	0	0	0	0	0	0	0	0	0	0	0	0	0	0	344.425	0	0	0	0	0	0	0	0	0	0	0	0	0	0	0	0	0	0
KRT7	0	20.374	26.4021	2.20767	23.239	57.811	39.9904	11.3301	0	16.9651	0	0	42.4932	0	1.06781	117.671	67.2301	0	0	32.3904	3.7611	721.795	34.7767	2.00007	0	9.07466	1.67144	2.21123	36.0726	0.565342	4.59568	0	12.3199	41.1356	18.9384	7.81096	15.1658	3.70411	1.67144	179.273	34.0699	3.20767	2.78137	27.626	3.86644	4.75658	3.2163	58.9425	22.5233
KRT72	0	0	0	0	0	0	0	0	0	0	0	0	0	0	0	0	0	0	0	0	0	0	0	0	0	0	0	0	0	18.9384	85.9877	0	0	0	0	0	0	8.45205	0	22.7678	11.5822	0	0	0	0.926575	0	0	0.882192	0
KRT73	0	0	0	0	0	0	0	0	0	0	0	0	0	42.989	4.45658	0.999178	0	2.33226	0.572055	0	258.043	0	0	0	0	0	0	0	0	0	0	0	0	0	0	0	0	0	0	0	0	0	0	0	0	0	0	0	0
KRT75	0	0	0	0	0	0	0	0	0	0	0	0	0	0	0	0	0	0	0	0	0	0	0	0	0	115.388	0	0	0	0	576.438	21.0548	0	0	0	0	0	0	0	0	0	0	0	0	0	0	0	0	0
KRT76	0	0	0	0	0	0	0	0	0	0	0	0	0	0	0	0	0	0	0	0	1.94712	0	0	0	86.5795	0	0	0	0	6.98288	265.634	4.09842	0	0	0	0	0	0	0	0	0	0	0	0	1.71589	0	0	0	0
KRT77	0	0	0	0	0	0	0	0	0	0	0	0	0	0	0	0	0	0	0	0	0	0	0	0	0	0	0	0	0	0	0	0	12.5671	0	0	1.81521	0.610753	0	0	0	0	0	0	0	0	0	0	0	0
KRT78	0	0	214.479	8.90068	4.45658	340.534	7.12904	1.21219	19.7418	84.6863	2.30959	60.3452	11.5822	161.821	5.82466	73.7603	1.02082	17.2712	0	3.66486	401.575	164.911	0	6.45616	234.655	51.8651	0	0	0	46.0384	608.473	43.3767	9.57329	24.3973	7.33219	37.2568	80.4644	116.497	0	144.184	69.3945	58.9425	35.7562	0	78.3397	16.1877	3.96445	9.32466	2.71245
KRT8	0	170.991	260.718	131.788	185.285	371.616	244.612	83.1438	49.226	170.991	15.2007	5.34623	255.368	21.9397	16.0644	451.63	242.378	142.69	5.95836	260.718	15.2699	234.655	109.23	92.4651	78.3397	98.1329	49.226	57.811	113.433	90.861	233.048	46.2979	157.275	182.916	160.975	46.5658	68.3521	83.5486	49.226	363.863	83.9534	35.4158	22.9438	148.888	32.6014	27.2178	45.9014	192.124	98.6082
KRT80	0	0	8.82397	5.28562	0	2.70381	0	0	0	2.37603	0	0	0.296575	0	0.439726	4.15548	0	7.02877	0	0	8.53425	12.7959	0	0	24.6815	0.582397	0	0	0	0.268082	40.2699	0	0	0	0	1.52863	0.918219	2.57466	0	1.06027	0.992603	0.265274	2.60103	0	0.336986	0	0	0	0
KRT82	0	0	0	0	0	0	0	0	0	0	0	0	0	0	0	0	0	0	0	0	0	0	0	0	0	214.479	0	0	0	0	0	0	0	0	0	0	0	0	0	0	0	0	0	0	0	0	0	0	25.4767
KRT83	0	0	0	0	0	0	0	0	0	0	0	0	0	0	0	0	0	0	0	0	0	0	0	0	16.1877	273.981	0	0	0	0	160.13	0	0	0	0	0	0	0	0	0	0	0	0	0	0	0	0	0	17.0527
KRT84	0	0	0	0	0	0	0	0	0	0	0	0	0	0	0	0	0	0	0	0	0	0	0	0	0	4.31123	0	0	0	0	0	0	0	0	0	0	0	0	0	0	0	0	0	0	0	0	0	0	0
KRT85	0	0	0	0	0	0	0	0	0	0	0	0	0	0	2.45986	2.80541	6.16719	0	0	1.0824	0	355.863	0.365616	0	14.7178	480.452	0	0	0	0	152.356	0	0	0	0	0	4.02849	0.0486301	0	6.38336	0.466164	0	0	0	0	0	0	0	56.9986
KRT9	49.0808	198.823	298.111	401.575	440.534	35.9548	251.163	11.9767	234.655	45.563	45.4103	101.734	86.5795	721.795	26.7151	34.8767	75.7151	41.1356	101.734	47.1377	265.634	348.315	64.6849	33.837	949.603	499.904	63.2726	20.4205	50.263	45.111	145.837	654.699	465.945	48.6014	154.123	1164.9	329.938	9.83699	63.2726	27.9356	49.6164	46.711	26.0151	46.1753	74.3808	90.4603	70.0192	100.466	75.7151
KTN1	0	0	0	0	0	0	0	0	0	0	0	0	0	0	0	0	0	0	0	0	0	0	0	0	0	0	0	0	0	0	0.484247	0	0	0	0	0	0	0	0	0	0	0	0	0	0	0	0	0	0
KYNU	0	0	0	0	0	0	0	0	0	0	0	0	0	0	0	0	0	0	0	0	0	0	0	0	0	0	0	0	0	0	0	0	0	0	0	0	0	0	0	0	0	0	0	0	0	0	0	0	0
L1CAM	0	0	0	0	0	0	0	0	0	0	0	0	0	0	0	0	0	0	0	0	0	0	0	0	0	0	0	0	0	0	0	0	0	0	0	0	0	0	0	0	0	0	0	0	0	0	0	0	0
L2HGDH	0	0	0	0	0	0	0	0	0	0	0	0	0	0	0	0	0	0	0	0	0	0	0	0	0	0	0	0	0	0	0	0	0	0	0	0	0	0.060411	0	0	0	0	0	0	0	0	0	1.75082	0.050274
L3HYPDH	0	0	0	0	0	0	0	0	0	0	0	0	0	0	0	0	0	0	0	0	0	0	0	0	0	0	0	1.11952	0	1.34781	0	0	0	0	0	0	0	0	0	0	0	0.570137	2.78137	0	0.451918	1.54521	0	0	0
LACTB	0	0	0	0	0	0	0	0	0	0	0	0	0	0	0	0	0	0	0	0	0	0	0	0	0	0	0	0	0	0	0	0	0	0	0	0	0	0	0	0	0	0	0	0	0	0	0	0	0
LACTB2	0	0	0	0	0	0	0	0	0	0	0	0	0	0	0	0	0	0	0	0	0	0	0	0	0	0	0	1.57082	0	0	0	0	0	0	0	0	0	0	0	0	0	0	0	0	0	0	0	0	0
LAMA3	0	0	0	0	0	0	2.04137	0	0	0	0	0	0	0	0	0	0	0	0	0	0	0	0	0	0	0	0	0	0	0	0	0	0	0	0	0	0.685438	0	0	0	0	0	0	0	0	0	0	0	0
LAMA5	0	0	0	0	0	0	1.06027	0	0.169863	0.273356	1.07788	0	0	0	0	0	0.276781	0	1.25342	0.137877	0	0	0.0187671	0	0	0	0	0	1.51356	0.0399315	0	0	0	0	1.34973	0	0	0	0	0	0	0.154795	0	0.0278082	0	0.724384	0	0	0.184932
LAMB1	0	0	0	0	0.439726	0	1.41267	0.111918	0.172877	0.121712	1.1911	0	0.0920548	0	0	0	0	0	0.647466	0.201644	0	0	0.0245205	0.563014	0	0	0	0	0	0	0	0	0	2.7889	1.2426	0	0	0	0	0	0	0	0	0	0	0	0	0	0
LAMB2	0	0	0	0	0	0	0	0	0	0.304315	1.55178	0	0.0903425	0	0	0.0149315	0	0	1.57966	0.123014	0	0	0.0606164	0.73137	0	0	0	0	2.92562	0.0523288	0	0	0	0	1.01801	0	0	0	0	0	0	0.343219	0	0.00794521	0	0	0	0	0.0624658
LAMC1	0	0	0	3.6326	0	0	1.35336	0	0.385822	0.492192	1.71178	0	0	0	0	0	0.331849	0	1.57966	1.54521	18.5938	0	0	0.925068	0	0.498562	0	0	1.91781	0.0806712	0	0	0	0	0	1.14151	0	0	0	0	0	0.159041	0	0	0	0	0	0	0
LAMC2	0	0	0	0	0	0	0	0	0	0	0	0	0	0	0	0	0	0	0	0	0	0	0	0	0	0	0	0	0	0	0	0	0	0	0	0	0	0	0	0	0	0	0	0	0	0	0	0	0
LAMP1	120.692	101.734	63.7767	17.9932	46.5658	10.2027	33.7404	88.7644	93.3384	40.2699	22.1767	87.4288	81.8342	68.8945	62.8466	14.1904	62.6027	46.5658	104.192	23.8747	62.6027	64.1904	47.9479	106.25	25.3493	94.6534	117.671	20.1096	25.1904	47.5986	16.2336	38.0932	0	17.511	0	110.477	81.0945	14.5952	117.671	4.35041	19.7932	9.20822	13.1041	14.3671	15.2699	50.263	49.6164	12.4247	20.0582
LAMP2	68.3521	10.4	11.4699	11.2589	22.8329	0	17.2219	15.8466	51.161	18.3712	58.2068	46.4205	53.9932	28.0336	24.1336	16.8788	45.9014	17.6	88.3548	58.6055	22.5233	17.2219	35.3151	26.0151	34.1664	48.9356	75.7151	3.11055	9.57329	43.2541	6.89322	11.4137	22.9438	9.07466	22.3938	109.23	66.7863	0	75.7151	2.10979	6.42452	6.67644	23.0548	16.8356	25.0548	37.7281	18.6397	14.0068	43.6945
LAMTOR1	11.9767	17.776	0	0	1.92863	0	2.77384	4.87041	1.08425	2.4689	6.17548	0	2.85596	2.5126	5.92137	3.26575	7.01438	2.40959	11.1699	0	0	0	7.59726	6.93685	1.48699	6.87877	4.07274	9.81575	2.50062	4.34479	0	0	0	0	0	3.11055	29.9425	2.57466	4.07274	2.62904	6.17548	0.488151	8.50205	3.96945	3.70411	24.0658	10.4979	0	1.51075
LAMTOR2	0	0	0	0	0	0	0	0	0	0	0	0	0	0	0	0	0	0	0	0	0	0	0	0	0	0	4.78486	0	0	0	0	0	0	0	0	0	22.2486	0	4.77726	0	0	0	0	0.235342	0.281233	3.38	0	0	0
LAMTOR3	12.5384	0	0	0	0	0	0	0	0	0	0	0	0	0	0	0	0	0	3.26836	0	0	0	0	0	0	0	0	0	0	0	0	0	0	0	0	0	3.29438	4.64014	0	0	0	0	0	0	0	0	0	0	0
LAMTOR4	0	0	0	0	0	0	0	0	0	0	0	0	0	9.18836	7.2376	0	11.7247	0	29.8712	0	6.92226	0	0	0	0	0	0	0	0	5.02712	0	0	0	0	0	0	0	0	0	0	0	0	3.54068	0	4.52425	20.0582	0	0	0
LAMTOR5	0	0	0	0	0	0	0	0	0	0	0	0	0	0	0	0	0	0	0	0	0	0	0	0	0	0	0	0	0	1.22685	0	0	0	0	0	2.20541	2.85596	0	0	0	0	0	0	1.22685	0	8.24247	0	0	0
LANCL1	0	0	0	3.70411	13.6616	13.4658	0	0	2.61445	1.16726	0	0	0	4.69822	0	0	6.03753	4.72027	0	0	0	0	3.25856	2.58726	1.48699	0	4.64918	2.87192	3.66486	2.74116	0	6.38336	0	0	0	2.90986	0	1.57082	4.64014	2.62904	1.81767	4.51596	3.22	2.85	2.00733	3.57534	2.59027	6.54137	0.929521
LANCL2	0	0	0	0	0	0	0	0	0	0	0	0	0	0	0	0	0	0	0	0	0	0	0	0	0	0	0	0.990137	0	0.099863	0	0	0	0	0	0	0	0	0	0	0	0	0	0	0.0889041	0.975753	0	0	0
LAP3	4.04288	11.7747	0	3.01466	6.32911	2.84185	9.16849	16.5445	4.03925	4.79247	2.41507	4.33075	12.3548	2.14767	6.42452	5.81226	33.4329	2.82438	11.2589	7.68151	1.31829	4.09603	24.8781	4.87041	2.21767	5.00507	21.7932	38.4226	13.9795	9.16849	2.36452	169.177	168.108	9.49178	7.2376	5.0161	9.89178	7.91507	21.889	9.18836	4.93849	12.7466	28.4356	6.08986	20.2164	5.9474	6.73479	3.58932	5.43726
LAPTM4A	0	0	0	0	0	0	0	0	0	0	0	0	0	0	0	0	0	0	0	0	0	0	0	0	0	0	0	0	0	2.40959	0	0	0	0	0	0	12.4753	0	0	0	0	0	0	0	0	2.01774	0	0	0
LARS	0	1.9837	0	0	1.44247	0.583973	0	0.121712	0.341644	0	0	0.610753	0	0	0	0.866301	0.666712	0.987123	0	0.195274	0	0	0.133288	0	0	0	0.511918	0	0	0	0.966849	0	0	0	0	0	0	0.040411	0.511918	0	0	0	0.297808	0.235342	0	0	0	0	0.285479
LARS2	0	0	0	0	0	0	0	0	0	0	0	0	0	0	0	0	0	0	0	0	0	0	0	0	0	0	0	0	0	0	0	0	0	0	0	0	0	0	0	0	0	0	0	0	0	0	0	0	0
LASP1	7.93151	7.37479	8.27808	5.37945	4.5663	9.38356	5.9474	6.86164	3.07164	8.74795	7.41945	2.25767	1.51075	0	4.02849	7.61644	4.23055	5.49247	10.5671	6.50637	4.49932	0	12.0014	5.36904	0	1.61822	0.707808	1.16521	3.66486	1.94452	0	3.45986	0	0	0	0	1.68938	0.290822	0.707808	0.961781	2.62904	3.13397	3.80342	1.02336	1.29801	9.68973	4.72027	0	0
LBP	45.7322	68.8945	0	12.05	0	28.5027	5.31877	2.91774	0	2.5663	1.71178	0	0.345479	30.9952	39.8664	35.6363	0	5.74377	39.2589	1.25658	0	1.97795	28.3651	51.0055	100.944	15.0918	17.9932	521.671	48.9356	3.11795	0.545	0	0	8.02877	0	123.382	68.8945	56.5932	18.0795	46.5658	25.2699	25.7932	119.848	231.441	44.1856	14.9932	29.9425	7.09616	38.5342
LBR	0	0	0	0.98411	0	0	0	0	0	0	0	0	8.83699	0	34.0699	0.133904	0	59.8849	0	0	22.0452	0	0	0	0	63.7767	4.43384	0	0	0	0	0	0	0	0	1.88123	1.8076	0	4.43384	0	0	0	0	0	0	0	26.6493	0	0
LCAT	38.7849	0	0	4.76692	1.74288	0	0	1.43479	1.56534	0.987123	2.7889	0	0.465116	0	1.96342	0	20.474	0	4.68719	3.66486	0	0	0.438425	0	4.46753	0	0.906644	0	1.16726	0	0	0	0	0	0	0	0	0	0.906644	0.629521	0	3.13397	4.20212	0.0126712	0.390685	1.43425	1.72479	0	0
LCK	0	0	0	0	0	0	0	0	0	0	0	0	0	0	0	0	0	0	0	0	0	0	0	0	0	0	0	0	0	0	0	0	0	0	0	0	0	0	0	0	0	0	0	0.199315	0	0	0	0	0
LCMT1	0	0	0	0	0	0	0	0	0	0	0	0	0	0	0	0	0	0	0	0	0	0	0	0	0	0	0	0	0	0	0	0	0	0	0	0	0	0	0	0	0	0	0.395685	0	0	0	0	0	0
LCN2	0	0	8.11507	0	0	1.17185	0	0	0	1.16726	0	0	3.30575	0	9.57329	4.72027	0	18.9384	0	0	13.4322	3.65575	0	0	11.0055	69.3945	4.07274	0	0	5.23363	6.47137	0	0	0	0	14.0342	11.0911	7.75479	4.07274	6.23582	2.62904	0	2.60103	0.551781	1.16932	0	41.1356	0	0
LCP1	9.59041	0	0	1.97219	0	0	0	0.369726	0.630959	0	0	0	3.52411	0	27.1534	0	0	19.7932	3.71849	0	2.15301	0	0	0	0	29.5288	0	0	5.0911	0	0	2.05637	0	0	0	0	0	0	0	0	0	0	0	2.68	0	0	37.3644	0	0
LDHA	246.847	58.6055	197.341	66.2274	161.821	211.368	49.226	48.3123	116.497	112.269	88.3548	145.837	79.7534	45.111	127.466	141.301	53.2507	175.953	59.3685	39.0342	124.615	103.647	63.2726	49.6164	190.559	79.0014	79.7534	113.978	62.6027	96.4315	301.296	101.734	29.9425	105.726	39.7425	36.1904	29.0342	67.7808	79.7534	84.6863	81.0945	95.011	156.307	28.0336	109.23	77.1397	115.388	66.7863	90.861
LDHB	267.338	244.612	654.699	284.011	837.452	316.919	203.472	451.63	326.575	355.863	269.042	313.486	198.823	223.759	265.634	242.378	284.011	203.472	286.848	214.479	85.9877	284.011	576.438	260.718	278.693	146.715	390.699	654.699	355.863	141.996	64.6849	206.22	260.718	320.352	170.991	156.307	236.672	200.488	390.699	170.247	131.788	691.137	371.616	165.86	301.296	427.356	326.575	289.685	505.849
LDHD	0	0	0	0	0	0	0	0	0	0	0	0	0	0	0	0.13863	0	0	0	0	0	0	0	21.6192	0	0	0	0	0	0	0	0	0	0	0	0	0	0	0	0	0	0	0	0.0259589	0	0	0	0	0
LDLR	0	0	0	0	0	0	0	0	0	0	0	0	0	0	0	0	0	0	0	0	0	0	0	0	0	0	0	0	0	0	0	0	0	0	0	0	0	0	0	0	0	0	0	0	0	0	0	0	0
LEMD2	0	0	0	0	0	0	0	0	0	0	0	0	0	0	0	0	0	0	0	0	0	0	0	0	0	0	0	0	0	0	0	0	0	0	0	0	0	0	0	0	0	0	0	0	0	0	0	0	0
[truncated: 3,402 more rows]
[truncated: 24 more columns]

## Sheet: Validation dataset
Validation dataset
[truncated: 5,336 more rows]
[truncated: 12 more columns]

## Sheet: List of AA outlier pool
AA outlier pool
ACADL
ACE2
ACOT1
ACOT9
ACPP
AGT
ALB
ALOX5AP
AMY2A
AMY2B
ANGPTL2
[truncated: 276 more rows]

## Sheet: List of CON outlier pool
CON outlier pool
[truncated: 322 more rows]

[truncated: 1 more sheets: List of significantly diffenent]
